# Supplementary material for: Combined Proteomic and Metabolomic Profiling of the Arabidopsis thaliana vps29 Mutant Reveals Pleiotropic Functions of the Retromer in Seed Development
Source: Int J Mol Sci. 2019 Jan 16;20(2):362. doi: 10.3390/ijms20020362 (PMC6359594; doi:10.3390/ijms20020362)
Supplement: Supplementary file 1 [file ijms-20-00362-s001.zip]

Archive with 11 entries (8 files):
- Supplementary Materials/
- Supplementary Materials/Table S2 - Differentially accumulated proteins - Kruskal-Wallis test .xlsx
- __MACOSX/
- __MACOSX/Supplementary Materials/
- __MACOSX/Supplementary Materials/._Table S2 - Differentially accumulated proteins - Kruskal-Wallis test .xlsx
- Supplementary Materials/Table S4 - Differentially accumulated metabolites - Kruskal-Wallis test_FDR.xlsx
- __MACOSX/Supplementary Materials/._Table S4 - Differentially accumulated metabolites - Kruskal-Wallis test_FDR.xlsx
- Supplementary Materials/Table S3 - GO Analysis.xlsx
- __MACOSX/Supplementary Materials/._Table S3 - GO Analysis.xlsx
- Supplementary Materials/Table S1 - Complete list of seed proteins by shotgun analysis.xlsx
- __MACOSX/Supplementary Materials/._Table S1 - Complete list of seed proteins by shotgun analysis.xlsx
