# Supplementary material for: Combined Proteomic and Metabolomic Profiling of the Arabidopsis thaliana vps29 Mutant Reveals Pleiotropic Functions of the Retromer in Seed Development
Source: Int J Mol Sci. 2019 Jan 16;20(2):362. doi: 10.3390/ijms20020362 (PMC6359594; doi:10.3390/ijms20020362)
Supplement: Supplementary file 1 [file ijms-20-00362-s001.zip › Supplementary Materials/Table S2 - Differentially accumulated proteins - Kruskal-Wallis test .xlsx]

## Sheet: caption
Supplementary Table S2: Differentially accumulated proteins between Col-0 and vps29 dry seeds. This table includes the list of 710 proteins (a) differentially accumulated based on non-parametric Kruskal-Wallis k-samples test, p value < 0.05, and two lists of 115 (b) and 327 (c) proteins that were up-accumulated in Col-0 and vps29 seeds, respectively, considering only proteins with an average spec…

## Sheet: a-Kruskal-Wallis test-710 prot
AGI ID	Col-0_1	Col-0_2	Col-0_3	vps29_1	vps29_2	vps29_3	p-value	Col-0 - Sum of peptides	vps29 - Sum of peptides	Ratio Col-0/vps29	Ratio vps29/Col-0	Symbol	Description
AT1G01300	0	0	0	1	2	3	0.036904	0	6	0	#DIV/0!	AT1G01300	Eukaryotic aspartyl protease family protein
AT1G02130	3	6	3	8	12	9	0.0463016	12	29	0.413793	2.41667	RA-5	RAS 5
AT1G02305	0	0	0	11	2	4	0.036904	0	17	0	#DIV/0!	AT1G02305	Cysteine proteinases superfamily protein
AT1G02850	7	2	3	10	12	14	0.0495346	12	36	0.333333	3	BGLU11	beta glucosidase 11
AT1G02920	9	7	6	2	5	5	0.0463016	22	12	1.83333	0.545455	GSTF7	glutathione S-transferase 7
AT1G03030	5	5	4	3	3	3	0.0338949	14	9	1.55556	0.642857	AT1G03030	P-loop containing nucleoside triphosphate hydrolases superfamily protein
AT1G04170	10	7	7	5	3	3	0.0431144	24	11	2.18182	0.458333	EIF2 GAMMA	eukaryotic translation initiation factor 2 gamma subunit
AT1G04270	1	1	1	5	3	5	0.0338949	3	13	0.230769	4.33333	RPS15	cytosolic ribosomal protein S15
AT1G04420	3	2	3	1	0	0	0.0431144	8	1	8	0.125	AT1G04420	NAD(P)-linked oxidoreductase superfamily protein
AT1G04560	2	7	8	14	14	14	0.036904	17	42	0.404762	2.47059	AT1G04560	AWPM-19-like family protein
AT1G04620	6	3	2	0	0	0	0.036904	11	0	#DIV/0!	0	HCAR	coenzyme F420 hydrogenase family / dehydrogenase, beta subunit family
AT1G05350	11	9	9	6	5	6	0.0431144	29	17	1.70588	0.586207	AT1G05350	NAD(P)-binding Rossmann-fold superfamily protein
AT1G05510	116	100	88	64	60	59	0.0495346	304	183	1.6612	0.601974	AT1G05510	naphthalene 1,2-dioxygenase subunit alpha (DUF1264)
AT1G06400	5	4	4	9	9	12	0.0431144	13	30	0.433333	2.30769	ARA-2	Ras-related small GTP-binding family protein
AT1G06410	3	2	0	7	4	4	0.0463016	5	15	0.333333	3	TPS7	trehalose-phosphatase/synthase 7
AT1G07670	0	0	0	7	1	4	0.036904	0	12	0	#DIV/0!	ECA4	endomembrane-type CA-ATPase 4
AT1G07990	0	0	0	1	2	2	0.0338949	0	5	0	#DIV/0!	AT1G07990	SIT4 phosphatase-associated family protein
AT1G08170	2	2	2	1	0	0	0.0338949	6	1	6	0.166667	AT1G08170	Histone superfamily protein
AT1G08200	3	2	1	6	4	4	0.0463016	6	14	0.428571	2.33333	AXS2	UDP-D-apiose/UDP-D-xylose synthase 2
AT1G08360	4	2	3	7	8	5	0.0495346	9	20	0.45	2.22222	AT1G08360	Ribosomal protein L1p/L10e family
AT1G08370	2	2	1	0	0	0	0.0338949	5	0	#DIV/0!	0	DCP1	decapping 1
AT1G09620	8	0	1	15	11	9	0.0495346	9	35	0.257143	3.88889	AT1G09620	ATP binding/leucine-tRNA ligases/aminoacyl-tRNA ligase
AT1G09630	5	5	5	9	12	10	0.036904	15	31	0.483871	2.06667	RAB11c	RAB GTPase 11C
AT1G10390	0	0	1	3	3	6	0.0431144	1	12	0.0833333	12	AT1G10390	Nucleoporin autopeptidase
AT1G10630	9	12	12	17	15	20	0.0463016	33	52	0.634615	1.57576	ARFA1F	ADP-ribosylation factor A1F
AT1G10840	4	3	4	9	11	7	0.0463016	11	27	0.407407	2.45455	TIF3H1	translation initiation factor 3 subunit H1
AT1G11910	92	99	91	153	145	140	0.0495346	282	438	0.643836	1.55319	APA1	aspartic proteinase A1
AT1G12050	4	2	3	1	1	0	0.0463016	9	2	4.5	0.222222	AT1G12050	fumarylacetoacetase
AT1G12270	2	3	3	6	8	4	0.0463016	8	18	0.444444	2.25	Hop1	stress-inducible protein
AT1G12780	6	3	3	9	9	10	0.0431144	12	28	0.428571	2.33333	UGE1	UDP-D-glucose/UDP-D-galactose 4-epimerase 1
AT1G14010	0	0	0	1	2	1	0.0338949	0	4	0	#DIV/0!	AT1G14010	emp24/gp25L/p24 family/GOLD family protein
AT1G14320	0	0	0	4	4	3	0.0338949	0	11	0	#DIV/0!	SAC52	Ribosomal protein L16p/L10e family protein
AT1G14610	0	0	0	12	9	7	0.036904	0	28	0	#DIV/0!	TWN2	valyl-tRNA synthetase / valine-tRNA ligase (VALRS)
AT1G14830	0	0	0	1	2	4	0.036904	0	7	0	#DIV/0!	DL1C	DYNAMIN-like 1C
AT1G14950	47	38	32	20	22	28	0.0495346	117	70	1.67143	0.598291	AT1G14950	Polyketide cyclase/dehydrase and lipid transport superfamily protein
AT1G15060	4	3	3	2	1	1	0.0431144	10	4	2.5	0.4	AT1G15060	alpha/beta hydrolase family protein
AT1G15330	11	9	6	3	3	2	0.0463016	26	8	3.25	0.307692	AT1G15330	Cystathionine beta-synthase (CBS) protein
AT1G15690	15	17	11	37	23	21	0.0495346	43	81	0.530864	1.88372	AVP1	Inorganic H pyrophosphatase family protein
AT1G15930	3	4	2	5	8	11	0.0495346	9	24	0.375	2.66667	AT1G15930	Ribosomal protein L7Ae/L30e/S12e/Gadd45 family protein
AT1G16030	239	214	226	137	124	123	0.0495346	679	384	1.76823	0.565538	Hsp70b	heat shock protein 70B
AT1G16350	8	11	9	4	4	2	0.0463016	28	10	2.8	0.357143	AT1G16350	Aldolase-type TIM barrel family protein
AT1G16920	5	4	5	11	11	13	0.0431144	14	35	0.4	2.5	RABA1b	RAB GTPase homolog A1B
AT1G17100	10	8	8	20	16	18	0.0463016	26	54	0.481481	2.07692	HBP1	SOUL heme-binding family protein
AT1G17620	0	0	0	5	3	1	0.036904	0	9	0	#DIV/0!	AT1G17620	Late embryogenesis abundant (LEA) hydroxyproline-rich glycoprotein family
AT1G17650	2	1	3	0	0	0	0.036904	6	0	#DIV/0!	0	GLYR2	glyoxylate reductase 2
AT1G18070	7	7	9	13	15	16	0.0463016	23	44	0.522727	1.91304	AT1G18070	Translation elongation factor EF1A/initiation factor IF2gamma family protein
AT1G18210	1	1	0	5	8	7	0.0463016	2	20	0.1	10	AT1G18210	Calcium-binding EF-hand family protein
AT1G19900	43	27	27	26	18	12	0.0463016	97	56	1.73214	0.57732	AT1G19900	glyoxal oxidase-related protein
AT1G20200	12	20	12	31	29	23	0.0463016	44	83	0.53012	1.88636	EMB2719	PAM domain (PCI/PINT associated module) protein
AT1G20696	0	0	0	1	3	1	0.0338949	0	5	0	#DIV/0!	HMGB3	high mobility group B3
AT1G20760	0	0	0	3	2	1	0.036904	0	6	0	#DIV/0!	AT1G20760	Calcium-binding EF hand family protein
AT1G20950	0	1	2	3	3	5	0.0463016	3	11	0.272727	3.66667	AT1G20950	Phosphofructokinase family protein
AT1G20960	2	0	2	8	4	6	0.0463016	4	18	0.222222	4.5	emb1507	U5 small nuclear ribonucleoprotein helicase
AT1G21080	4	3	3	2	2	2	0.0338949	10	6	1.66667	0.6	AT1G21080	DNAJ heat shock N-terminal domain-containing protein
AT1G21670	18	17	15	14	9	9	0.0463016	50	32	1.5625	0.64	AT1G21670	DPP6 amino-terminal domain protein
AT1G21750	135	111	113	200	178	174	0.0495346	359	552	0.650362	1.5376	PDIL1-1	PDI-like 1-1
AT1G22280	0	0	0	3	1	2	0.036904	0	6	0	#DIV/0!	PAPP2C	phytochrome-associated protein phosphatase type 2C
AT1G22300	10	8	5	22	15	19	0.0495346	23	56	0.410714	2.43478	GRF10	general regulatory factor 10
AT1G22940	1	1	2	0	0	0	0.0338949	4	0	#DIV/0!	0	TH1	thiamin biosynthesis protein
AT1G23290	0	0	0	1	2	1	0.0338949	0	4	0	#DIV/0!	RPL27AB	Ribosomal protein L18e/L15 superfamily protein
AT1G23310	29	30	26	13	12	12	0.0463016	85	37	2.2973	0.435294	GGT1	glutamate:glyoxylate aminotransferase
AT1G23800	0	2	1	4	4	6	0.0463016	3	14	0.214286	4.66667	ALDH2B7	aldehyde dehydrogenase 2B7
AT1G24050	0	0	0	3	3	4	0.0338949	0	10	0	#DIV/0!	AT1G24050	RNA-processing, Lsm domain-containing protein
AT1G25490	4	3	3	7	6	7	0.0431144	10	20	0.5	2	RCN1	ARM repeat superfamily protein
AT1G26400	5	6	6	9	13	11	0.0463016	17	33	0.515152	1.94118	AT1G26400	FAD-binding Berberine family protein
AT1G27400	0	0	1	6	5	7	0.0463016	1	18	0.0555556	18	AT1G27400	Ribosomal protein L22p/L17e family protein
AT1G27530	0	0	0	2	2	1	0.0338949	0	5	0	#DIV/0!	AT1G27530	ubiquitin-fold modifier-conjugating enzyme
AT1G29050	0	0	0	2	1	1	0.0338949	0	4	0	#DIV/0!	TBL38	TRICHOME BIREFRINGENCE-LIKE 38
AT1G29250	2	0	0	6	5	8	0.0463016	2	19	0.105263	9.5	AT1G29250	Alba DNA/RNA-binding protein
AT1G29310	3	5	5	11	12	10	0.0463016	13	33	0.393939	2.53846	AT1G29310	SecY protein transport family protein
AT1G29350	8	6	5	20	16	17	0.0495346	19	53	0.358491	2.78947	AT1G29350	RNA polymerase II degradation factor-like protein (DUF1296)
AT1G29370	8	6	5	21	17	18	0.0495346	19	56	0.339286	2.94737	AT1G29370	RNA polymerase II degradation factor-like protein (DUF1296)
AT1G29660	5	7	3	1	2	2	0.0463016	15	5	3	0.333333	AT1G29660	GDSL-like Lipase/Acylhydrolase superfamily protein
AT1G29680	27	28	22	12	11	13	0.0495346	77	36	2.13889	0.467532	AT1G29680	histone acetyltransferase (DUF1264)
AT1G29980	0	1	0	6	4	5	0.0463016	1	15	0.0666667	15	AT1G29980	choice-of-anchor C domain protein, putative (Protein of unknown function, DUF642)
AT1G30230	24	26	18	35	39	36	0.0495346	68	110	0.618182	1.61765	eEF-1Bb1	translation elongation factor EF1B/ribosomal protein S6 family protein
AT1G30630	4	3	4	6	6	6	0.0338949	11	18	0.611111	1.63636	AT1G30630	Coatomer epsilon subunit
AT1G31180	8	5	7	4	3	3	0.0463016	20	10	2	0.5	IMD3	isopropylmalate dehydrogenase 3
AT1G31340	17	12	17	46	42	42	0.0431144	46	130	0.353846	2.82609	RUB1	related to ubiquitin 1
AT1G32050	0	0	0	4	3	2	0.036904	0	9	0	#DIV/0!	SCAMP5	SCAMP family protein
AT1G32060	33	24	19	14	10	14	0.0463016	76	38	2	0.5	PRK	phosphoribulokinase
AT1G33590	3	7	3	0	0	0	0.0338949	13	0	#DIV/0!	0	AT1G33590	Leucine-rich repeat (LRR) family protein
AT1G33790	7	5	7	35	36	26	0.0463016	19	97	0.195876	5.10526	AT1G33790	jacalin lectin family protein
AT1G35140	0	0	0	4	6	4	0.0338949	0	14	0	#DIV/0!	PHI-1	Phosphate-responsive 1 family protein
AT1G35720	18	13	18	40	37	42	0.0463016	49	119	0.411765	2.42857	ANNAT1	annexin 1
AT1G36160	0	0	0	5	2	4	0.036904	0	11	0	#DIV/0!	ACC1	acetyl-CoA carboxylase 1
AT1G42480	1	0	1	3	3	2	0.0431144	2	8	0.25	4	AT1G42480	TLR4 regulator/MIR-interacting MSAP protein
AT1G44575	19	19	20	7	7	7	0.0338949	58	21	2.7619	0.362069	NPQ4	Chlorophyll A-B binding family protein
AT1G44835	1	2	2	5	3	3	0.0431144	5	11	0.454545	2.2	AT1G44835	YbaK/aminoacyl-tRNA synthetase-associated domain-containing protein
AT1G47260	9	7	4	17	14	11	0.0495346	20	42	0.47619	2.1	GAMMA CA2	gamma carbonic anhydrase 2
AT1G47540	6	3	5	8	9	7	0.0495346	14	24	0.583333	1.71429	AT1G47540	Scorpion toxin-like knottin superfamily protein
AT1G47710	9	10	9	17	14	17	0.0431144	28	48	0.583333	1.71429	SERPIN1	Serine protease inhibitor (SERPIN) family protein
AT1G47840	3	3	2	0	0	0	0.0338949	8	0	#DIV/0!	0	HXK3	hexokinase 3
AT1G48830	1	0	1	2	2	2	0.0338949	2	6	0.333333	3	AT1G48830	Ribosomal protein S7e family protein
AT1G48920	0	0	0	8	4	3	0.036904	0	15	0	#DIV/0!	NUC-L1	nucleolin like 1
AT1G49300	3	3	3	12	6	11	0.036904	9	29	0.310345	3.22222	RABG3E	RAB GTPase homolog G3E
AT1G49740	2	3	2	9	6	4	0.0463016	7	19	0.368421	2.71429	AT1G49740	PLC-like phosphodiesterases superfamily protein
AT1G49760	12	12	13	19	22	19	0.0431144	37	60	0.616667	1.62162	PAB8	poly(A) binding protein 8
AT1G50200	10	7	8	17	16	12	0.0495346	25	45	0.555556	1.8	ALATS	Alanyl-tRNA synthetase
AT1G50510	1	1	1	4	2	3	0.036904	3	9	0.333333	3	AT1G50510	indigoidine synthase A family protein
AT1G50600	2	2	2	0	0	0	0.0253473	6	0	#DIV/0!	0	SCL5	scarecrow-like 5
AT1G50940	4	3	3	2	2	1	0.0431144	10	5	2	0.5	ETFALPHA	electron transfer flavoprotein alpha
AT1G51510	0	0	0	1	2	3	0.036904	0	6	0	#DIV/0!	Y14	RNA-binding (RRM/RBD/RNP motifs) family protein
AT1G51710	11	8	10	18	21	12	0.0495346	29	51	0.568627	1.75862	UBP6	ubiquitin-specific protease 6
AT1G52360	13	9	8	20	15	18	0.0495346	30	53	0.566038	1.76667	AT1G52360	Coatomer, beta' subunit
AT1G52560	7	6	5	0	0	0	0.036904	18	0	#DIV/0!	0	AT1G52560	HSP20-like chaperones superfamily protein
AT1G52600	0	0	1	3	3	2	0.0431144	1	8	0.125	8	AT1G52600	Peptidase S24/S26A/S26B/S26C family protein
AT1G52670	0	0	0	3	1	1	0.0338949	0	5	0	#DIV/0!	AT1G52670	Single hybrid motif superfamily protein
AT1G52690	19	15	14	49	45	44	0.0495346	48	138	0.347826	2.875	LEA7	Late embryogenesis abundant protein (LEA) family protein
AT1G53310	26	12	21	40	32	36	0.0495346	59	108	0.546296	1.83051	PPC1	phosphoenolpyruvate carboxylase 1
AT1G53850	8	4	5	9	10	12	0.0495346	17	31	0.548387	1.82353	PAE1	20S proteasome alpha subunit E1
AT1G54010	16	12	14	8	9	7	0.0495346	42	24	1.75	0.571429	AT1G54010	GDSL-like Lipase/Acylhydrolase superfamily protein
AT1G54100	25	37	33	63	69	69	0.0463016	95	201	0.472637	2.11579	ALDH7B4	aldehyde dehydrogenase 7B4
AT1G54780	10	11	11	5	9	5	0.0431144	32	19	1.68421	0.59375	TLP18.3	thylakoid lumen 18.3 kDa protein
AT1G55020	0	0	0	6	1	4	0.036904	0	11	0	#DIV/0!	LOX1	lipoxygenase 1
AT1G55090	0	0	0	2	2	2	0.0253473	0	6	0	#DIV/0!	AT1G55090	carbon-nitrogen hydrolase family protein
AT1G56580	0	0	0	2	3	2	0.0338949	0	7	0	#DIV/0!	SVB	plant/protein (Protein of unknown function, DUF538)
AT1G59610	4	6	4	17	21	12	0.0463016	14	50	0.28	3.57143	DL3	dynamin-like 3
AT1G60420	0	0	3	8	8	6	0.0431144	3	22	0.136364	7.33333	AT1G60420	DC1 domain-containing protein
AT1G61250	0	0	0	2	1	2	0.0338949	0	5	0	#DIV/0!	SC3	secretory carrier 3
AT1G62000	16	19	22	30	27	34	0.0495346	57	91	0.626374	1.59649	AT1G62000	transmembrane protein
AT1G62020	3	2	1	20	15	10	0.0495346	6	45	0.133333	7.5	AT1G62020	Coatomer, alpha subunit
AT1G62640	16	12	11	10	5	10	0.0463016	39	25	1.56	0.641026	KAS III	3-ketoacyl-acyl carrier protein synthase III
AT1G62710	20	20	18	57	36	49	0.0463016	58	142	0.408451	2.44828	BETA-VPE	beta vacuolar processing enzyme
AT1G62750	12	9	9	7	5	8	0.0463016	30	20	1.5	0.666667	SCO1	Translation elongation factor EFG/EF2 protein
AT1G63000	1	0	0	2	3	2	0.0431144	1	7	0.142857	7	NRS/ER	nucleotide-rhamnose synthase/epimerase-reductase
AT1G63770	53	58	64	112	113	110	0.0495346	175	335	0.522388	1.91429	AT1G63770	Peptidase M1 family protein
AT1G65270	0	2	3	6	8	4	0.0495346	5	18	0.277778	3.6	AT1G65270	ER membrane protein complex subunit-like protein
AT1G66250	5	6	4	7	9	8	0.0495346	15	24	0.625	1.6	AT1G66250	O-Glycosyl hydrolases family 17 protein
AT1G66530	5	6	3	2	2	1	0.0463016	14	5	2.8	0.357143	AT1G66530	Arginyl-tRNA synthetase, class Ic
AT1G67090	5	10	9	0	2	3	0.0495346	24	5	4.8	0.208333	RBCS1A	ribulose bisphosphate carboxylase small chain 1A
AT1G67730	0	1	2	13	11	7	0.0495346	3	31	0.0967742	10.3333	KCR1	beta-ketoacyl reductase 1
AT1G68310	0	0	0	2	2	2	0.0253473	0	6	0	#DIV/0!	AE7	MIP18 family protein (DUF59)
AT1G69460	1	0	2	4	5	4	0.0463016	3	13	0.230769	4.33333	AT1G69460	emp24/gp25L/p24 family/GOLD family protein
AT1G69840	1	1	0	2	3	2	0.0431144	2	7	0.285714	3.5	AT1G69840	SPFH/Band 7/PHB domain-containing membrane-associated protein family
AT1G70320	2	0	1	6	5	5	0.0463016	3	16	0.1875	5.33333	UPL2	ubiquitin-protein ligase 2
AT1G70580	39	39	28	18	20	14	0.0463016	106	52	2.03846	0.490566	AOAT2	alanine-2-oxoglutarate aminotransferase 2
AT1G70770	9	9	8	13	15	15	0.0431144	26	43	0.604651	1.65385	AT1G70770	transmembrane protein (Protein of unknown function DUF2359, transmembrane)
AT1G70810	1	0	2	3	3	4	0.0463016	3	10	0.3	3.33333	AT1G70810	Calcium-dependent lipid-binding (CaLB domain) family protein
AT1G71220	2	5	1	16	10	10	0.0463016	8	36	0.222222	4.5	EBS1	EMS-MUTAGENIZED BRI1 SUPPRESSOR 1
AT1G71695	55	55	53	36	38	31	0.0463016	163	105	1.55238	0.644172	AT1G71695	Peroxidase superfamily protein
AT1G73080	3	3	5	9	11	6	0.0463016	11	26	0.423077	2.36364	PEPR1	PEP1 receptor 1
AT1G73230	1	1	0	2	4	6	0.0463016	2	12	0.166667	6	AT1G73230	Nascent polypeptide-associated complex NAC
AT1G73990	2	2	2	1	1	0	0.0338949	6	2	3	0.333333	SPPA	signal peptide peptidase
AT1G74310	121	129	124	45	38	41	0.0495346	374	124	3.01613	0.331551	HSP101	heat shock protein 101
AT1G74470	3	5	3	0	0	0	0.0338949	11	0	#DIV/0!	0	AT1G74470	Pyridine nucleotide-disulfide oxidoreductase family protein
AT1G74790	4	4	8	21	18	21	0.0431144	16	60	0.266667	3.75	AT1G74790	catalytics
AT1G74960	16	16	14	12	9	9	0.0431144	46	30	1.53333	0.652174	FAB1	fatty acid biosynthesis 1
AT1G75040	2	2	3	1	0	0	0.0431144	7	1	7	0.142857	PR5	pathogenesis-related protein 5
AT1G76150	0	0	0	1	2	1	0.0338949	0	4	0	#DIV/0!	ECH2	enoyl-CoA hydratase 2
AT1G77060	2	1	1	0	0	0	0.0338949	4	0	#DIV/0!	0	AT1G77060	Phosphoenolpyruvate carboxylase family protein
AT1G77100	1	0	0	5	4	3	0.0463016	1	12	0.0833333	12	AT1G77100	peroxidase superfamily protein
AT1G77120	69	70	70	142	134	135	0.0463016	209	411	0.508516	1.96651	ADH1	alcohol dehydrogenase 1
AT1G77590	3	2	3	8	6	8	0.0431144	8	22	0.363636	2.75	LACS9	long chain acyl-CoA synthetase 9
AT1G78040	0	0	0	4	3	3	0.0338949	0	10	0	#DIV/0!	AT1G78040	Pollen Ole e 1 allergen and extensin family protein
AT1G78300	18	13	8	29	29	25	0.0463016	39	83	0.46988	2.12821	GRF2	general regulatory factor 2
AT1G78570	1	1	0	6	3	4	0.0463016	2	13	0.153846	6.5	RHM1	rhamnose biosynthesis 1
AT1G78780	0	0	0	2	1	1	0.0338949	0	4	0	#DIV/0!	AT1G78780	pathogenesis-related family protein
AT1G78830	4	3	2	0	0	0	0.036904	9	0	#DIV/0!	0	AT1G78830	Curculin-like (mannose-binding) lectin family protein
AT1G78920	0	0	3	7	10	10	0.0431144	3	27	0.111111	9	VP2	vacuolar H -pyrophosphatase 2
AT1G79990	6	6	5	12	7	10	0.0463016	17	29	0.586207	1.70588	AT1G79990	coatomer subunit beta-2
AT1G80300	0	0	0	2	2	2	0.0253473	0	6	0	#DIV/0!	NTT1	nucleotide transporter 1
AT1G80560	7	6	6	2	2	2	0.0338949	19	6	3.16667	0.315789	IMD2	isopropylmalate dehydrogenase 2
AT2G01490	0	0	0	4	3	2	0.036904	0	9	0	#DIV/0!	PAHX	phytanoyl-CoA dioxygenase (PhyH) family protein
AT2G01720	0	1	0	5	3	2	0.0463016	1	10	0.1	10	AT2G01720	Ribophorin I
AT2G02390	1	3	2	4	6	5	0.0495346	6	15	0.4	2.5	GSTZ1	glutathione S-transferase zeta 1
AT2G02930	21	19	17	9	14	13	0.0495346	57	36	1.58333	0.631579	GSTF3	glutathione S-transferase F3
AT2G04350	0	0	2	5	5	6	0.0431144	2	16	0.125	8	LACS8	AMP-dependent synthetase and ligase family protein
AT2G05790	0	0	0	7	5	5	0.0338949	0	17	0	#DIV/0!	AT2G05790	O-Glycosyl hydrolases family 17 protein
AT2G05920	17	12	12	43	35	33	0.0463016	41	111	0.369369	2.70732	AT2G05920	Subtilase family protein
AT2G15860	0	0	0	2	2	1	0.0338949	0	5	0	#DIV/0!	AT2G15860	BAT2 domain protein
AT2G16060	0	0	0	3	5	5	0.0338949	0	13	0	#DIV/0!	HB1	hemoglobin 1
AT2G16780	1	2	2	0	0	0	0.0338949	5	0	#DIV/0!	0	MSI2	Transducin family protein / WD-40 repeat family protein
AT2G17230	0	0	0	6	5	7	0.036904	0	18	0	#DIV/0!	EXL5	EXORDIUM like 5
AT2G17265	8	8	6	3	5	3	0.0431144	22	11	2	0.5	HSK	homoserine kinase
AT2G17360	1	0	2	3	6	8	0.0495346	3	17	0.176471	5.66667	AT2G17360	Ribosomal protein S4 (RPS4A) family protein
AT2G17630	7	6	8	2	4	2	0.0463016	21	8	2.625	0.380952	AT2G17630	Pyridoxal phosphate (PLP)-dependent transferases superfamily protein
AT2G17840	0	0	0	11	6	4	0.036904	0	21	0	#DIV/0!	ERD7	Senescence/dehydration-associated protein-like protein
AT2G17980	5	4	6	11	7	9	0.0495346	15	27	0.555556	1.8	ATSLY1	Sec1/munc18-like (SM) proteins superfamily
AT2G18020	0	0	0	4	4	6	0.0338949	0	14	0	#DIV/0!	EMB2296	Ribosomal protein L2 family
AT2G18110	12	11	10	18	17	18	0.0463016	33	53	0.622642	1.60606	AT2G18110	Translation elongation factor EF1B/ribosomal protein S6 family protein
AT2G18540	52	40	44	85	82	75	0.0495346	136	242	0.561983	1.77941	AT2G18540	RmlC-like cupins superfamily protein
AT2G18570	5	7	6	3	2	3	0.0463016	18	8	2.25	0.444444	AT2G18570	UDP-Glycosyltransferase superfamily protein
AT2G18960	1	0	1	14	17	16	0.0463016	2	47	0.0425532	23.5	HA1	H[ ]-ATPase 1
AT2G19480	3	3	5	8	6	6	0.0431144	11	20	0.55	1.81818	NAP1;2	nucleosome assembly protein 1;2
AT2G19860	1	2	3	0	0	0	0.036904	6	0	#DIV/0!	0	HXK2	hexokinase 2
AT2G20140	2	3	4	6	7	5	0.0495346	9	18	0.5	2	RPT2b	AAA-type ATPase family protein
AT2G20230	0	0	0	4	1	1	0.0338949	0	6	0	#DIV/0!	AT2G20230	Tetraspanin family protein
AT2G20560	9	6	5	1	2	0	0.0495346	20	3	6.66667	0.15	AT2G20560	DNAJ heat shock family protein
AT2G20580	19	21	22	47	46	37	0.0495346	62	130	0.476923	2.09677	RPN1A	26S proteasome regulatory subunit S2 1A
AT2G20770	1	2	1	0	0	0	0.0338949	4	0	#DIV/0!	0	GCL2	GCR2-like 2
AT2G21390	3	3	2	26	19	15	0.0463016	8	60	0.133333	7.5	AT2G21390	Coatomer, alpha subunit
AT2G21660	3	3	3	8	7	11	0.036904	9	26	0.346154	2.88889	GRP7	cold, circadian rhythm, and rna binding 2
AT2G22230	7	5	7	9	9	11	0.0431144	19	29	0.655172	1.52632	AT2G22230	Thioesterase superfamily protein
AT2G22420	12	8	13	1	0	2	0.0495346	33	3	11	0.0909091	AT2G22420	Peroxidase superfamily protein
AT2G22475	1	0	0	2	2	3	0.0431144	1	7	0.142857	7	GEM	GRAM domain family protein
AT2G22795	0	0	0	2	2	2	0.0253473	0	6	0	#DIV/0!	AT2G22795	hypothetical protein
AT2G23350	0	0	0	6	5	4	0.036904	0	15	0	#DIV/0!	PAB4	poly(A) binding protein 4
AT2G24050	1	0	0	2	2	4	0.0431144	1	8	0.125	8	eIFiso4G2	MIF4G domain-containing protein / MA3 domain-containing protein
AT2G24420	3	0	1	8	10	7	0.0495346	4	25	0.16	6.25	AT2G24420	DNA repair ATPase-like protein
AT2G25140	16	13	15	5	6	5	0.0463016	44	16	2.75	0.363636	CLPB4	casein lytic proteinase B4
AT2G25890	8	5	3	24	18	19	0.0495346	16	61	0.262295	3.8125	AT2G25890	Oleosin family protein
AT2G26080	4	6	7	14	10	9	0.0495346	17	33	0.515152	1.94118	GLDP2	glycine decarboxylase P-protein 2
AT2G26210	0	0	0	2	2	1	0.0338949	0	5	0	#DIV/0!	AT2G26210	Ankyrin repeat family protein
AT2G26230	2	0	2	5	5	5	0.0338949	4	15	0.266667	3.75	AT2G26230	uricase / urate oxidase / nodulin 35
AT2G27360	0	0	0	3	2	2	0.0338949	0	7	0	#DIV/0!	AT2G27360	GDSL-like Lipase/Acylhydrolase superfamily protein
AT2G27530	6	4	4	9	7	9	0.0431144	14	25	0.56	1.78571	PGY1	Ribosomal protein L1p/L10e family
AT2G27730	0	1	1	11	9	6	0.0463016	2	26	0.0769231	13	AT2G27730	copper ion binding protein
AT2G28190	10	7	8	4	5	2	0.0495346	25	11	2.27273	0.44	CSD2	copper/zinc superoxide dismutase 2
AT2G28470	6	5	6	2	3	2	0.0431144	17	7	2.42857	0.411765	BGAL8	beta-galactosidase 8
AT2G28490	196	187	176	411	365	365	0.0463016	559	1141	0.489921	2.04114	AT2G28490	RmlC-like cupins superfamily protein
AT2G28790	2	1	1	0	0	0	0.0338949	4	0	#DIV/0!	0	AT2G28790	Pathogenesis-related thaumatin superfamily protein
AT2G29300	5	7	6	2	4	4	0.0463016	18	10	1.8	0.555556	AT2G29300	NAD(P)-binding Rossmann-fold superfamily protein
AT2G29460	1	0	0	2	4	3	0.0463016	1	9	0.111111	9	GSTU4	glutathione S-transferase tau 4
AT2G29500	4	5	4	2	3	2	0.0431144	13	7	1.85714	0.538462	AT2G29500	HSP20-like chaperones superfamily protein
AT2G29560	4	4	3	2	1	2	0.0431144	11	5	2.2	0.454545	ENOC	cytosolic enolase
AT2G30050	2	3	3	4	4	6	0.0431144	8	14	0.571429	1.75	AT2G30050	transducin family protein / WD-40 repeat family protein
AT2G30860	7	6	6	0	4	2	0.0463016	19	6	3.16667	0.315789	GSTF9	glutathione S-transferase PHI 9
AT2G31390	9	8	7	17	17	17	0.036904	24	51	0.470588	2.125	AT2G31390	pfkB-like carbohydrate kinase family protein
AT2G32120	40	42	40	12	8	13	0.0463016	122	33	3.69697	0.270492	HSP70T-2	heat-shock protein 70T-2
AT2G33040	7	6	7	11	12	9	0.0463016	20	32	0.625	1.6	ATP3	gamma subunit of Mt ATP synthase
AT2G33070	210	217	213	142	132	130	0.0495346	640	404	1.58416	0.63125	NSP2	nitrile specifier protein 2
AT2G33590	23	26	25	17	12	18	0.0495346	74	47	1.57447	0.635135	CRL1	NAD(P)-binding Rossmann-fold superfamily protein
AT2G34040	2	4	1	6	5	5	0.0463016	7	16	0.4375	2.28571	AT2G34040	Apoptosis inhibitory protein 5 (API5)
AT2G34160	1	0	0	4	3	7	0.0463016	1	14	0.0714286	14	AT2G34160	Alba DNA/RNA-binding protein
AT2G34480	0	0	0	2	2	1	0.0338949	0	5	0	#DIV/0!	AT2G34480	Ribosomal protein L18ae/LX family protein
AT2G36250	4	1	3	0	0	0	0.036904	8	0	#DIV/0!	0	FTSZ2-1	Tubulin/FtsZ family protein
AT2G36640	40	40	42	108	92	70	0.0463016	122	270	0.451852	2.21311	ECP63	embryonic cell protein 63
AT2G36770	0	0	0	3	5	2	0.036904	0	10	0	#DIV/0!	AT2G36770	UDP-Glycosyltransferase superfamily protein
AT2G36880	26	10	10	8	9	6	0.0463016	46	23	2	0.5	MAT3	methionine adenosyltransferase 3
AT2G37770	3	4	4	11	7	10	0.0463016	11	28	0.392857	2.54545	ChlAKR	NAD(P)-linked oxidoreductase superfamily protein
AT2G38230	3	6	4	12	10	11	0.0495346	13	33	0.393939	2.53846	PDX1.1	pyridoxine biosynthesis 1.1
AT2G38270	2	0	0	4	3	4	0.0431144	2	11	0.181818	5.5	CXIP2	CAX-interacting protein 2
AT2G38410	0	0	0	2	4	2	0.0338949	0	8	0	#DIV/0!	AT2G38410	ENTH/VHS/GAT family protein
AT2G38530	2	2	2	11	11	9	0.0338949	6	31	0.193548	5.16667	LTP2	lipid transfer protein 2
AT2G39020	2	0	1	4	5	3	0.0495346	3	12	0.25	4	AT2G39020	Acyl-CoA N-acyltransferases (NAT) superfamily protein
AT2G39730	10	8	7	2	2	2	0.036904	25	6	4.16667	0.24	RCA	rubisco activase
AT2G39990	2	2	3	5	8	9	0.0463016	7	22	0.318182	3.14286	EIF2	eukaryotic translation initiation factor 2
AT2G40490	3	2	1	0	0	0	0.036904	6	0	#DIV/0!	0	HEME2	Uroporphyrinogen decarboxylase
AT2G41260	8	4	6	17	12	15	0.0495346	18	44	0.409091	2.44444	M17	glycine-rich protein / late embryogenesis abundant protein (M17)
AT2G41280	1	2	4	5	5	5	0.036904	7	15	0.466667	2.14286	M10	late embryogenesis abundant protein (M10) / LEA protein M10
AT2G42130	2	0	1	4	4	4	0.036904	3	12	0.25	4	AT2G42130	Plastid-lipid associated protein PAP / fibrillin family protein
AT2G42490	0	0	0	1	2	2	0.0338949	0	5	0	#DIV/0!	AT2G42490	Copper amine oxidase family protein
AT2G42590	6	7	4	12	9	12	0.0463016	17	33	0.515152	1.94118	GRF9	general regulatory factor 9
AT2G42600	26	16	21	42	30	27	0.0495346	63	99	0.636364	1.57143	PPC2	phosphoenolpyruvate carboxylase 2
AT2G42740	3	1	3	10	5	7	0.0463016	7	22	0.318182	3.14286	RPL16A	ribosomal protein large subunit 16A
AT2G42840	0	0	0	11	10	10	0.0338949	0	31	0	#DIV/0!	PDF1	protodermal factor 1
AT2G43210	0	0	0	1	3	1	0.0338949	0	5	0	#DIV/0!	AT2G43210	Ubiquitin-like superfamily protein
AT2G43580	0	0	1	2	2	2	0.0338949	1	6	0.166667	6	AT2G43580	Chitinase family protein
AT2G43590	1	2	2	7	11	7	0.0431144	5	25	0.2	5	AT2G43590	Chitinase family protein
AT2G43980	3	2	3	0	0	0	0.0338949	8	0	#DIV/0!	0	ITPK4	inositol 1,3,4-trisphosphate 5/6-kinase 4
AT2G44120	2	2	1	4	6	6	0.0431144	5	16	0.3125	3.2	AT2G44120	Ribosomal protein L30/L7 family protein
AT2G44450	16	18	11	25	20	31	0.0495346	45	76	0.592105	1.68889	BGLU15	beta glucosidase 15
AT2G44610	0	2	2	6	7	7	0.0431144	4	20	0.2	5	RAB6A	Ras-related small GTP-binding family protein
AT2G45140	0	1	2	7	6	5	0.0495346	3	18	0.166667	6	PVA12	plant VAP homolog 12
AT2G46750	31	28	37	22	14	15	0.0495346	96	51	1.88235	0.53125	GulLO2	D-arabinono-1,4-lactone oxidase family protein
AT2G47130	0	0	0	2	2	2	0.0253473	0	6	0	#DIV/0!	SDR3	NAD(P)-binding Rossmann-fold superfamily protein
AT2G47390	4	4	2	6	6	5	0.0431144	10	17	0.588235	1.7	AT2G47390	Prolyl oligopeptidase family protein
AT2G47470	23	21	18	35	30	37	0.0495346	62	102	0.607843	1.64516	UNE5	thioredoxin family protein
AT2G47710	1	1	1	3	3	4	0.0338949	3	10	0.3	3.33333	AT2G47710	Adenine nucleotide alpha hydrolases-like superfamily protein
AT2G47770	11	17	19	32	35	30	0.0495346	47	97	0.484536	2.06383	TSPO	TSPO(outer membrane tryptophan-rich sensory protein)-like protein
AT2G47940	2	2	2	1	0	1	0.0338949	6	2	3	0.333333	DEG2	DEGP protease 2
AT3G01640	1	2	1	5	6	4	0.0463016	4	15	0.266667	3.75	GLCAK	glucuronokinase G
AT3G01650	3	0	3	10	7	6	0.0463016	6	23	0.26087	3.83333	RGLG1	RING domain ligase1
AT3G01910	10	9	10	4	3	3	0.0431144	29	10	2.9	0.344828	SOX	sulfite oxidase
AT3G02110	0	1	1	6	2	7	0.0463016	2	15	0.133333	7.5	scpl25	serine carboxypeptidase-like 25
AT3G02740	4	3	3	1	1	0	0.0431144	10	2	5	0.2	AT3G02740	Eukaryotic aspartyl protease family protein
AT3G02770	2	2	2	4	3	3	0.0338949	6	10	0.6	1.66667	AT3G02770	Ribonuclease E inhibitor RraA/Dimethylmenaquinone methyltransferase
AT3G02780	1	1	1	4	4	4	0.0253473	3	12	0.25	4	IPP2	isopentenyl pyrophosphate:dimethylallyl pyrophosphate isomerase 2
AT3G03110	1	2	1	3	4	5	0.0463016	4	12	0.333333	3	XPO1B	exportin 1B
AT3G03640	5	3	1	139	111	122	0.0495346	9	372	0.0241935	41.3333	BGLU25	beta glucosidase 25
AT3G04000	0	0	0	3	2	2	0.0338949	0	7	0	#DIV/0!	AT3G04000	NAD(P)-binding Rossmann-fold superfamily protein
AT3G04170	1	0	0	9	6	9	0.0431144	1	24	0.0416667	24	AT3G04170	RmlC-like cupins superfamily protein
AT3G04590	2	1	1	0	0	0	0.0338949	4	0	#DIV/0!	0	AT3G04590	AT hook motif DNA-binding family protein
AT3G04610	6	4	5	10	8	8	0.0463016	15	26	0.576923	1.73333	FLK	RNA-binding KH domain-containing protein
AT3G04790	3	4	5	6	7	8	0.0495346	12	21	0.571429	1.75	EMB3119	Ribose 5-phosphate isomerase, type A protein
AT3G04840	3	8	5	16	15	16	0.0463016	16	47	0.340426	2.9375	AT3G04840	Ribosomal protein S3Ae
AT3G05000	0	0	0	2	2	1	0.0338949	0	5	0	#DIV/0!	AT3G05000	Transport protein particle (TRAPP) component
AT3G05190	4	3	3	1	1	1	0.0338949	10	3	3.33333	0.3	AT3G05190	D-aminoacid aminotransferase-like PLP-dependent enzymes superfamily protein
AT3G05230	0	0	0	2	2	2	0.0253473	0	6	0	#DIV/0!	AT3G05230	Signal peptidase subunit
AT3G05260	76	83	73	47	45	49	0.0495346	232	141	1.64539	0.607759	AT3G05260	NAD(P)-binding Rossmann-fold superfamily protein
AT3G06580	10	8	9	6	3	4	0.0495346	27	13	2.07692	0.481481	GALK	Mevalonate/galactokinase family protein
AT3G06850	10	5	4	3	2	2	0.0463016	19	7	2.71429	0.368421	BCE2	2-oxoacid dehydrogenases acyltransferase family protein
AT3G06860	16	18	17	42	28	38	0.0495346	51	108	0.472222	2.11765	MFP2	multifunctional protein 2
AT3G08030	1	5	3	11	8	7	0.0495346	9	26	0.346154	2.88889	AT3G08030	DNA-directed RNA polymerase subunit beta (Protein of unknown function, DUF642)
AT3G08580	19	20	17	38	34	31	0.0495346	56	103	0.543689	1.83929	AAC1	ADP/ATP carrier 1
AT3G08590	20	21	23	31	35	31	0.0463016	64	97	0.659794	1.51562	iPGAM2	Phosphoglycerate mutase, 2,3-bisphosphoglycerate-independent
AT3G08840	3	3	3	1	0	0	0.0338949	9	1	9	0.111111	AT3G08840	D-alanine-D-alanine ligase family
AT3G08900	26	19	17	15	13	11	0.0495346	62	39	1.58974	0.629032	RGP3	reversibly glycosylated polypeptide 3
AT3G09090	2	0	1	5	4	4	0.0463016	3	13	0.230769	4.33333	DEX1	defective in exine formation protein (DEX1)
AT3G09350	4	3	4	2	1	1	0.0431144	11	4	2.75	0.363636	Fes1A	Fes1A
AT3G09560	0	0	1	3	4	2	0.0463016	1	9	0.111111	9	PAH1	Lipin family protein
AT3G09810	2	1	2	6	3	3	0.0431144	5	12	0.416667	2.4	IDH-VI	isocitrate dehydrogenase VI
AT3G09840	53	55	49	124	96	116	0.0495346	157	336	0.467262	2.14013	CDC48	cell division cycle 48
AT3G10070	0	0	0	2	1	2	0.0338949	0	5	0	#DIV/0!	TAF12	TBP-associated factor 12
AT3G10450	3	3	3	2	1	0	0.036904	9	3	3	0.333333	SCPL7	serine carboxypeptidase-like 7
AT3G11730	3	5	2	6	8	6	0.0463016	10	20	0.5	2	ATFP8	Ras-related small GTP-binding family protein
AT3G11940	10	9	11	17	22	26	0.0495346	30	65	0.461538	2.16667	RPS5A	ribosomal protein 5A
AT3G12130	1	1	1	3	2	2	0.0338949	3	7	0.428571	2.33333	AT3G12130	KH domain-containing protein / zinc finger (CCCH type) family protein
AT3G12203	9	8	9	25	24	16	0.0463016	26	65	0.4	2.5	scpl17	serine carboxypeptidase-like 17
AT3G12390	9	7	9	16	15	12	0.0463016	25	43	0.581395	1.72	AT3G12390	Nascent polypeptide-associated complex (NAC), alpha subunit family protein
AT3G12490	22	24	20	50	41	43	0.0495346	66	134	0.492537	2.0303	CYSB	cystatin B
AT3G12800	1	2	2	11	9	11	0.0431144	5	31	0.16129	6.2	SDRB	short-chain dehydrogenase-reductase B
AT3G13300	9	8	10	24	13	15	0.0495346	27	52	0.519231	1.92593	VCS	Transducin/WD40 repeat-like superfamily protein
AT3G13330	0	0	0	2	3	3	0.0338949	0	8	0	#DIV/0!	PA200	proteasome activating protein 200
AT3G13460	3	0	1	5	4	4	0.0463016	4	13	0.307692	3.25	ECT2	evolutionarily conserved C-terminal region 2
AT3G14210	1	2	1	0	0	0	0.0338949	4	0	#DIV/0!	0	ESM1	GDSL-like lipase/acylhydrolase superfamily protein
AT3G14240	0	0	0	4	5	4	0.0338949	0	13	0	#DIV/0!	AT3G14240	Subtilase family protein
AT3G14290	6	4	5	8	9	11	0.0495346	15	28	0.535714	1.86667	PAE2	20S proteasome alpha subunit E2
AT3G14920	6	6	8	1	2	1	0.0431144	20	4	5	0.2	AT3G14920	Peptide-N4-(N-acetyl-beta-glucosaminyl)asparagine amidase A protein
AT3G14990	44	37	37	26	25	25	0.0431144	118	76	1.55263	0.644068	DJ1A	Class I glutamine amidotransferase-like superfamily protein
AT3G15290	6	5	5	3	2	2	0.0431144	16	7	2.28571	0.4375	AT3G15290	3-hydroxyacyl-CoA dehydrogenase family protein
AT3G15520	5	6	5	1	2	1	0.0431144	16	4	4	0.25	AT3G15520	Cyclophilin-like peptidyl-prolyl cis-trans isomerase family protein
AT3G15640	0	1	1	5	4	3	0.0463016	2	12	0.166667	6	AT3G15640	Rubredoxin-like superfamily protein
AT3G15730	37	37	31	66	59	49	0.0463016	105	174	0.603448	1.65714	PLDALPHA1	phospholipase D alpha 1
AT3G16000	5	5	4	2	1	1	0.0431144	14	4	3.5	0.285714	MFP1	MAR binding filament-like protein 1
AT3G16950	46	38	48	20	16	12	0.0495346	132	48	2.75	0.363636	LPD1	lipoamide dehydrogenase 1
AT3G16990	5	5	3	6	8	6	0.0431144	13	20	0.65	1.53846	AT3G16990	heme oxygenase-like, multi-helical
AT3G17020	2	1	0	3	4	5	0.0495346	3	12	0.25	4	AT3G17020	Adenine nucleotide alpha hydrolases-like superfamily protein
AT3G17130	0	1	1	4	4	3	0.0431144	2	11	0.181818	5.5	AT3G17130	Plant invertase/pectin methylesterase inhibitor superfamily protein
AT3G17810	30	22	28	15	21	14	0.0495346	80	50	1.6	0.625	PYD1	pyrimidine 1
AT3G17820	18	14	18	26	24	28	0.0463016	50	78	0.641026	1.56	GLN1.3	glutamine synthetase 1.3
AT3G18080	7	5	5	14	11	11	0.0431144	17	36	0.472222	2.11765	BGLU44	B-S glucosidase 44
AT3G18490	11	12	13	23	23	27	0.0463016	36	73	0.493151	2.02778	ASPG1	Eukaryotic aspartyl protease family protein
AT3G18820	5	4	3	14	11	12	0.0495346	12	37	0.324324	3.08333	RAB7B	RAB GTPase homolog G3F
AT3G18860	6	3	6	10	9	9	0.0431144	15	28	0.535714	1.86667	AT3G18860	transducin family protein / WD-40 repeat family protein
AT3G19130	2	1	2	3	3	5	0.0431144	5	11	0.454545	2.2	RBP47B	RNA-binding protein 47B
AT3G19920	18	13	16	5	6	7	0.0495346	47	18	2.61111	0.382979	AT3G19920	BTB/POZ domain protein
AT3G20320	0	0	0	1	2	1	0.0338949	0	4	0	#DIV/0!	ABCI15	trigalactosyldiacylglycerol2
AT3G20500	0	0	0	10	7	7	0.0338949	0	24	0	#DIV/0!	PAP18	purple acid phosphatase 18
AT3G20630	11	7	10	23	17	17	0.0463016	28	57	0.491228	2.03571	UBP14	ubiquitin-specific protease 14
AT3G20820	12	13	8	7	6	5	0.0495346	33	18	1.83333	0.545455	AT3G20820	Leucine-rich repeat (LRR) family protein
AT3G21110	5	5	4	2	2	0	0.0431144	14	4	3.5	0.285714	PUR7	purin 7
AT3G21560	0	0	0	2	2	1	0.0338949	0	5	0	#DIV/0!	UGT84A2	UDP-Glycosyltransferase superfamily protein
AT3G21720	19	21	17	61	51	53	0.0495346	57	165	0.345455	2.89474	ICL	isocitrate lyase
AT3G22110	7	8	10	14	16	15	0.0495346	25	45	0.555556	1.8	PAC1	20S proteasome alpha subunit C1
AT3G22290	0	0	0	1	3	1	0.0338949	0	5	0	#DIV/0!	AT3G22290	Endoplasmic reticulum vesicle transporter protein
AT3G22950	0	0	0	1	2	2	0.0338949	0	5	0	#DIV/0!	ARFC1	ADP-ribosylation factor C1
AT3G23570	5	3	5	10	8	7	0.0463016	13	25	0.52	1.92308	AT3G23570	alpha/beta-Hydrolases superfamily protein
AT3G23600	0	0	0	1	2	1	0.0338949	0	4	0	#DIV/0!	AT3G23600	alpha/beta-Hydrolases superfamily protein
AT3G23640	2	2	3	7	7	4	0.0431144	7	18	0.388889	2.57143	HGL1	heteroglycan glucosidase 1
AT3G23940	18	19	18	11	11	12	0.0431144	55	34	1.61765	0.618182	AT3G23940	dehydratase family
AT3G24170	12	13	10	18	17	20	0.0495346	35	55	0.636364	1.57143	GR1	glutathione-disulfide reductase
AT3G24200	6	4	3	1	1	0	0.0463016	13	2	6.5	0.153846	AT3G24200	FAD/NAD(P)-binding oxidoreductase family protein
AT3G24503	4	3	4	7	5	7	0.0431144	11	19	0.578947	1.72727	ALDH2C4	aldehyde dehydrogenase 2C4
AT3G24830	0	0	0	2	3	3	0.0338949	0	8	0	#DIV/0!	AT3G24830	Ribosomal protein L13 family protein
AT3G25110	1	0	0	3	2	2	0.0431144	1	7	0.142857	7	FaTA	fatA acyl-ACP thioesterase
AT3G25230	16	10	16	29	17	18	0.0463016	42	64	0.65625	1.52381	ROF1	rotamase FKBP 1
AT3G25780	0	0	0	1	1	3	0.0338949	0	5	0	#DIV/0!	AOC3	allene oxide cyclase 3
AT3G26060	1	1	0	5	3	7	0.0463016	2	15	0.133333	7.5	PRXQ	Thioredoxin superfamily protein
AT3G27240	2	3	2	5	5	5	0.0338949	7	15	0.466667	2.14286	AT3G27240	Cytochrome C1 family
AT3G27740	2	1	1	0	0	0	0.0338949	4	0	#DIV/0!	0	CARA	carbamoyl phosphate synthetase A
AT3G43300	0	0	0	8	2	6	0.036904	0	16	0	#DIV/0!	ATMIN7	HOPM interactor 7
AT3G43520	0	2	1	4	3	3	0.0463016	3	10	0.3	3.33333	AT3G43520	Transmembrane proteins 14C
AT3G44110	7	8	6	14	15	13	0.0495346	21	42	0.5	2	J3	DNAJ homologue 3
AT3G45300	9	8	11	4	5	3	0.0495346	28	12	2.33333	0.428571	IVD	isovaleryl-CoA-dehydrogenase
AT3G45970	2	2	2	12	9	12	0.0338949	6	33	0.181818	5.5	EXLA1	expansin-like A1
AT3G46780	5	5	4	0	0	0	0.0338949	14	0	#DIV/0!	0	PTAC16	plastid transcriptionally active 16
AT3G46830	6	4	5	13	11	14	0.0495346	15	38	0.394737	2.53333	RABA2c	RAB GTPase homolog A2C
AT3G47810	2	2	3	0	0	0	0.0338949	7	0	#DIV/0!	0	MAG1	Calcineurin-like metallo-phosphoesterase superfamily protein
AT3G48530	4	4	4	1	1	0	0.0338949	12	2	6	0.166667	KING1	SNF1-related protein kinase regulatory subunit gamma 1
AT3G48580	2	1	4	7	5	6	0.0495346	7	18	0.388889	2.57143	XTH11	xyloglucan endotransglucosylase/hydrolase 11
AT3G48990	20	15	17	30	24	27	0.0495346	52	81	0.641975	1.55769	AAE3	AMP-dependent synthetase and ligase family protein
AT3G49010	0	0	0	1	2	1	0.0338949	0	4	0	#DIV/0!	BBC1	breast basic conserved 1
AT3G49120	9	5	5	2	0	2	0.0431144	19	4	4.75	0.210526	PRXCB	peroxidase CB
AT3G49470	3	1	3	5	4	6	0.0463016	7	15	0.466667	2.14286	NACA2	nascent polypeptide-associated complex subunit alpha-like protein 2
AT3G49910	0	0	0	1	3	2	0.036904	0	6	0	#DIV/0!	AT3G49910	Translation protein SH3-like family protein
AT3G50210	1	1	1	2	2	2	0.0253473	3	6	0.5	2	AT3G50210	2-oxoglutarate (2OG) and Fe(II)-dependent oxygenase superfamily protein
AT3G50820	5	3	1	0	0	0	0.036904	9	0	#DIV/0!	0	PSBO2	photosystem II subunit O-2
AT3G51260	9	10	10	17	16	18	0.0463016	29	51	0.568627	1.75862	PAD1	20S proteasome alpha subunit PAD1
AT3G51550	6	3	5	11	13	10	0.0495346	14	34	0.411765	2.42857	FER	Malectin/receptor-like protein kinase family protein
AT3G51840	12	9	11	3	6	4	0.0495346	32	13	2.46154	0.40625	ACX4	acyl-CoA oxidase 4
AT3G52850	12	14	10	35	27	23	0.0495346	36	85	0.423529	2.36111	VSR1	vacuolar sorting receptor homolog 1
AT3G52960	16	14	5	19	21	17	0.0495346	35	57	0.614035	1.62857	AT3G52960	Thioredoxin superfamily protein
AT3G53040	68	73	72	151	152	127	0.0495346	213	430	0.495349	2.01878	AT3G53040	late embryogenesis abundant protein, putative / LEA protein
AT3G53110	5	4	6	10	10	10	0.036904	15	30	0.5	2	LOS4	P-loop containing nucleoside triphosphate hydrolases superfamily protein
AT3G53180	1	0	1	5	5	2	0.0431144	2	12	0.166667	6	NodGS	nodulin/glutamine synthase-like protein
AT3G53230	43	49	43	106	86	104	0.0463016	135	296	0.456081	2.19259	AtCDC48B	ATPase, AAA-type, CDC48 protein
AT3G53430	5	4	7	11	9	8	0.0495346	16	28	0.571429	1.75	AT3G53430	Ribosomal protein L11 family protein
AT3G53990	8	4	2	9	9	9	0.036904	14	27	0.518519	1.92857	AT3G53990	Adenine nucleotide alpha hydrolases-like superfamily protein
AT3G54050	9	6	6	4	2	2	0.0431144	21	8	2.625	0.380952	HCEF1	high cyclic electron flow 1
AT3G54400	13	12	13	8	7	7	0.0431144	38	22	1.72727	0.578947	AT3G54400	Eukaryotic aspartyl protease family protein
AT3G54660	11	9	9	7	4	5	0.0463016	29	16	1.8125	0.551724	GR	glutathione reductase
AT3G54840	2	1	1	8	4	9	0.0463016	4	21	0.190476	5.25	ARA6	Ras-related small GTP-binding family protein
AT3G54940	5	6	5	22	23	20	0.0463016	16	65	0.246154	4.0625	AT3G54940	Papain family cysteine protease
AT3G54960	6	6	5	15	9	10	0.0463016	17	34	0.5	2	PDIL1-3	PDI-like 1-3
AT3G55120	1	0	1	3	5	3	0.0431144	2	11	0.181818	5.5	TT5	Chalcone-flavanone isomerase family protein
AT3G55330	1	3	1	0	0	0	0.0338949	5	0	#DIV/0!	0	PPL1	PsbP-like protein 1
AT3G55360	0	1	0	4	3	5	0.0463016	1	12	0.0833333	12	CER10	3-oxo-5-alpha-steroid 4-dehydrogenase family protein
AT3G55430	0	0	0	3	4	3	0.0338949	0	10	0	#DIV/0!	AT3G55430	O-Glycosyl hydrolases family 17 protein
AT3G55800	11	8	8	5	4	6	0.0463016	27	15	1.8	0.555556	SBPASE	sedoheptulose-bisphosphatase
AT3G56100	2	1	3	0	0	0	0.036904	6	0	#DIV/0!	0	MRLK	meristematic receptor-like kinase
AT3G56150	9	9	8	20	22	16	0.0463016	26	58	0.448276	2.23077	EIF3C	eukaryotic translation initiation factor 3C
AT3G56190	4	5	3	13	14	7	0.0495346	12	34	0.352941	2.83333	ALPHA-SNAP2	alpha-soluble NSF attachment protein 2
AT3G56350	44	40	33	28	17	16	0.0495346	117	61	1.91803	0.521368	AT3G56350	Iron/manganese superoxide dismutase family protein
AT3G56460	1	2	2	3	3	5	0.0431144	5	11	0.454545	2.2	AT3G56460	GroES-like zinc-binding alcohol dehydrogenase family protein
AT3G57090	0	0	0	3	2	2	0.0338949	0	7	0	#DIV/0!	BIGYIN	Tetratricopeptide repeat (TPR)-like superfamily protein
AT3G57560	2	3	2	5	7	5	0.0431144	7	17	0.411765	2.42857	NAGK	N-acetyl-l-glutamate kinase
AT3G57610	10	7	6	5	4	5	0.0463016	23	14	1.64286	0.608696	ADSS	adenylosuccinate synthase
AT3G58610	19	17	17	8	15	10	0.0463016	53	33	1.60606	0.622642	AT3G58610	ketol-acid reductoisomerase
AT3G59920	4	5	4	7	7	6	0.0431144	13	20	0.65	1.53846	GDI2	RAB GDP dissociation inhibitor 2
AT3G59970	2	1	2	5	4	4	0.0431144	5	13	0.384615	2.6	MTHFR1	methylenetetrahydrofolate reductase 1
AT3G60190	4	3	3	10	9	12	0.0463016	10	31	0.322581	3.1	DL1E	DYNAMIN-like 1E
AT3G60340	0	0	0	4	5	5	0.0338949	0	14	0	#DIV/0!	AT3G60340	alpha/beta-Hydrolases superfamily protein
AT3G60600	0	0	1	3	4	5	0.0463016	1	12	0.0833333	12	VAP27-1	vesicle associated protein
AT3G60730	4	2	3	11	9	7	0.0495346	9	27	0.333333	3	AT3G60730	Plant invertase/pectin methylesterase inhibitor superfamily
AT3G61220	4	3	3	7	6	5	0.0463016	10	18	0.555556	1.8	SDR1	NAD(P)-binding Rossmann-fold superfamily protein
AT3G61240	5	4	3	7	6	7	0.0463016	12	20	0.6	1.66667	AT3G61240	DEA(D/H)-box RNA helicase family protein
AT3G61990	0	0	0	1	1	2	0.0338949	0	4	0	#DIV/0!	OMTF3	S-adenosyl-L-methionine-dependent methyltransferases superfamily protein
AT3G62700	0	1	0	3	3	2	0.0431144	1	8	0.125	8	ABCC14	multidrug resistance-associated protein 10
AT3G62830	1	2	1	12	11	7	0.0463016	4	30	0.133333	7.5	AUD1	NAD(P)-binding Rossmann-fold superfamily protein
AT3G63410	3	3	3	7	6	7	0.0338949	9	20	0.45	2.22222	APG1	S-adenosyl-L-methionine-dependent methyltransferases superfamily protein
AT3G63520	3	3	3	5	4	5	0.0338949	9	14	0.642857	1.55556	CCD1	carotenoid cleavage dioxygenase 1
AT4G00752	2	1	3	0	0	0	0.036904	6	0	#DIV/0!	0	AT4G00752	UBX domain-containing protein
AT4G01610	0	0	0	5	2	4	0.036904	0	11	0	#DIV/0!	AT4G01610	Cysteine proteinases superfamily protein
AT4G01870	8	10	8	18	18	19	0.0431144	26	55	0.472727	2.11538	AT4G01870	tolB protein-like protein
AT4G01970	2	0	2	4	3	4	0.0431144	4	11	0.363636	2.75	STS	stachyose synthase
AT4G02340	4	2	4	10	8	7	0.0463016	10	25	0.4	2.5	AT4G02340	alpha/beta-Hydrolases superfamily protein
AT4G02360	0	0	0	5	4	4	0.0338949	0	13	0	#DIV/0!	AT4G02360	transmembrane protein, putative (Protein of unknown function, DUF538)
AT4G02510	0	0	0	31	13	17	0.036904	0	61	0	#DIV/0!	TOC159	translocon at the outer envelope membrane of chloroplasts 159
AT4G04910	7	6	7	15	18	15	0.0431144	20	48	0.416667	2.4	NSF	AAA-type ATPase family protein
AT4G04950	5	5	5	2	3	4	0.036904	15	9	1.66667	0.6	GRXS17	thioredoxin family protein
AT4G09000	17	18	16	27	23	29	0.0495346	51	79	0.64557	1.54902	GRF1	general regulatory factor 1
AT4G09320	1	0	0	3	2	3	0.0431144	1	8	0.125	8	NDPK1	nucleoside diphosphate kinase
AT4G10320	1	1	0	12	10	10	0.0431144	2	32	0.0625	16	AT4G10320	tRNA synthetase class I (I, L, M and V) family protein
AT4G10710	0	0	0	2	3	1	0.036904	0	6	0	#DIV/0!	SPT16	global transcription factor C
AT4G10790	1	0	0	2	2	2	0.0338949	1	6	0.166667	6	AT4G10790	UBX domain-containing protein
AT4G11310	7	10	11	88	81	82	0.0495346	28	251	0.111554	8.96429	AT4G11310	Papain family cysteine protease
AT4G11320	2	4	4	39	38	37	0.0463016	10	114	0.0877193	11.4	AT4G11320	Papain family cysteine protease
AT4G11420	2	0	1	19	9	9	0.0463016	3	37	0.0810811	12.3333	EIF3A	eukaryotic translation initiation factor 3A
AT4G11600	10	9	8	16	13	19	0.0495346	27	48	0.5625	1.77778	GPX6	glutathione peroxidase 6
AT4G11740	4	1	5	9	6	6	0.0463016	10	21	0.47619	2.1	SAY1	Ubiquitin-like superfamily protein
AT4G12060	0	0	0	3	3	2	0.0338949	0	8	0	#DIV/0!	AT4G12060	Double Clp-N motif protein
AT4G12400	4	3	3	2	1	1	0.0431144	10	4	2.5	0.4	Hop3	stress-inducible protein
AT4G12420	18	20	18	12	9	13	0.0463016	56	34	1.64706	0.607143	SKU5	Cupredoxin superfamily protein
AT4G13180	1	0	0	2	4	4	0.0431144	1	10	0.1	10	AT4G13180	NAD(P)-binding Rossmann-fold superfamily protein
AT4G13340	0	0	0	2	2	1	0.0338949	0	5	0	#DIV/0!	LRX3	Leucine-rich repeat (LRR) family protein
AT4G13350	0	0	1	2	2	2	0.0338949	1	6	0.166667	6	NIG	NSP (nuclear shuttle protein)-interacting GTPase
AT4G14430	1	1	3	5	6	7	0.0463016	5	18	0.277778	3.6	IBR10	indole-3-butyric acid response 10
AT4G15020	2	1	3	0	0	0	0.036904	6	0	#DIV/0!	0	AT4G15020	hAT transposon superfamily
AT4G15390	10	11	12	8	6	2	0.0495346	33	16	2.0625	0.484848	AT4G15390	HXXXD-type acyl-transferase family protein
AT4G15530	49	47	38	73	70	69	0.0495346	134	212	0.632075	1.58209	PPDK	pyruvate orthophosphate dikinase
AT4G16155	51	49	50	28	23	19	0.0495346	150	70	2.14286	0.466667	AT4G16155	dihydrolipoamide dehydrogenase
AT4G16160,1	22	33	25	41	43	38	0.0495346	80	122	0.655738	1.525	ATOEP16-2	Mitochondrial import inner membrane translocase subunit Tim17/Tim22/Tim23 family protein
AT4G16760	8	11	10	35	26	28	0.0495346	29	89	0.325843	3.06897	ACX1	acyl-CoA oxidase 1
AT4G17170	6	5	7	11	15	11	0.0463016	18	37	0.486486	2.05556	RABB1C	RAB GTPase homolog B1C
AT4G17510	2	2	2	1	1	1	0.0253473	6	3	2	0.5	UCH3	ubiquitin C-terminal hydrolase 3
AT4G17530	6	7	5	15	20	22	0.0495346	18	57	0.315789	3.16667	RAB1C	RAB GTPase homolog 1C
AT4G17650	0	0	0	3	3	2	0.0338949	0	8	0	#DIV/0!	AT4G17650	Polyketide cyclase / dehydrase and lipid transport protein
AT4G18040	0	1	0	5	4	3	0.0463016	1	12	0.0833333	12	EIF4E	eukaryotic translation initiation factor 4E
AT4G18800	7	5	6	10	12	12	0.0463016	18	34	0.529412	1.88889	RABA1d	RAB GTPase homolog A1D
AT4G19410	6	4	3	10	8	10	0.0463016	13	28	0.464286	2.15385	AT4G19410	Pectinacetylesterase family protein
AT4G19640	0	0	0	4	6	5	0.036904	0	15	0	#DIV/0!	ARA7	Ras-related small GTP-binding family protein
AT4G20360	28	29	32	14	19	22	0.0495346	89	55	1.61818	0.617978	RABE1b	RAB GTPase homolog E1B
AT4G20860	12	9	9	7	5	6	0.0463016	30	18	1.66667	0.6	AT4G20860	FAD-binding Berberine family protein
AT4G20980	0	0	0	2	2	1	0.0338949	0	5	0	#DIV/0!	AT4G20980	Eukaryotic translation initiation factor 3 subunit 7 (eIF-3)
AT4G21020	24	23	15	32	41	30	0.0495346	62	103	0.601942	1.66129	AT4G21020	Late embryogenesis abundant protein (LEA) family protein
AT4G21150	2	2	2	21	12	14	0.036904	6	47	0.12766	7.83333	HAP6	ribophorin II (RPN2) family protein
AT4G21650	11	7	15	0	0	0	0.036904	33	0	#DIV/0!	0	AT4G21650	Subtilase family protein
AT4G21960	0	0	0	7	8	7	0.0338949	0	22	0	#DIV/0!	PRXR1	Peroxidase superfamily protein
AT4G22100	2	1	1	8	8	8	0.0338949	4	24	0.166667	6	BGLU3	beta glucosidase 2
AT4G22930	0	0	0	1	3	3	0.0338949	0	7	0	#DIV/0!	PYR4	pyrimidin 4
AT4G23460	3	4	4	5	7	7	0.0431144	11	19	0.578947	1.72727	AT4G23460	Adaptin family protein
AT4G23600	3	3	3	2	2	2	0.0253473	9	6	1.5	0.666667	CORI3	Tyrosine transaminase family protein
AT4G23630	1	1	4	24	17	16	0.0463016	6	57	0.105263	9.5	BTI1	VIRB2-interacting protein 1
AT4G23850	2	1	4	17	19	10	0.0495346	7	46	0.152174	6.57143	LACS4	AMP-dependent synthetase and ligase family protein
AT4G24130	0	0	0	1	2	2	0.0338949	0	5	0	#DIV/0!	AT4G24130	DUF538 family protein (Protein of unknown function, DUF538)
AT4G24190	27	31	31	52	38	44	0.0463016	89	134	0.664179	1.50562	SHD	Chaperone protein htpG family protein
AT4G24520	0	0	0	2	1	1	0.0338949	0	4	0	#DIV/0!	ATR1	P450 reductase 1
AT4G24550	2	4	3	0	1	1	0.0463016	9	2	4.5	0.222222	AT4G24550	Clathrin adaptor complexes medium subunit family protein
AT4G24620	26	34	32	22	13	15	0.0495346	92	50	1.84	0.543478	PGI1	phosphoglucose isomerase 1
AT4G24690	1	1	1	5	5	3	0.0338949	3	13	0.230769	4.33333	NBR1	ubiquitin-associated (UBA)/TS-N domain-containing protein / octicosapeptide/Phox/Bemp1 (PB1) domain-containing protein
AT4G24830	11	12	14	6	7	6	0.0463016	37	19	1.94737	0.513514	AT4G24830	arginosuccinate synthase family
AT4G25200	3	3	3	0	0	0	0.0253473	9	0	#DIV/0!	0	HSP23.6-MITO	mitochondrion-localized small heat shock protein 23.6
AT4G25370	0	0	0	2	2	1	0.0338949	0	5	0	#DIV/0!	AT4G25370	Double Clp-N motif protein
AT4G25740	0	0	0	6	7	6	0.0338949	0	19	0	#DIV/0!	AT4G25740	RNA binding Plectin/S10 domain-containing protein
AT4G25900	2	1	4	0	0	0	0.036904	7	0	#DIV/0!	0	AT4G25900	Galactose mutarotase-like superfamily protein
AT4G25980	2	1	2	0	0	0	0.0338949	5	0	#DIV/0!	0	AT4G25980	peroxidase superfamily protein
AT4G26000	2	2	3	0	1	1	0.0431144	7	2	3.5	0.285714	PEP	RNA-binding KH domain-containing protein
AT4G26110	3	2	4	0	0	0	0.036904	9	0	#DIV/0!	0	NAP1;1	nucleosome assembly protein1;1
AT4G26690	0	0	1	3	4	3	0.0431144	1	10	0.1	10	SHV3	PLC-like phosphodiesterase family protein
AT4G26900	8	8	7	2	4	4	0.0431144	23	10	2.3	0.434783	AT-HF	HIS HF
AT4G27140	20	29	28	121	102	114	0.0495346	77	337	0.228487	4.37662	SESA1	seed storage albumin 1
AT4G27150	91	101	92	215	196	219	0.0495346	284	630	0.450794	2.21831	SESA2	seed storage albumin 2
AT4G27160	100	109	106	231	231	242	0.0463016	315	704	0.447443	2.23492	SESA3	seed storage albumin 3
AT4G27170	47	63	58	138	142	177	0.0495346	168	457	0.367615	2.72024	SESA4	seed storage albumin 4
AT4G27320	2	0	1	4	5	4	0.0463016	3	13	0.230769	4.33333	PHOS34	Adenine nucleotide alpha hydrolases-like superfamily protein
AT4G27450	3	5	5	9	6	11	0.0463016	13	26	0.5	2	AT4G27450	aluminum induced protein with YGL and LRDR motifs
AT4G27500	1	0	2	21	11	13	0.0495346	3	45	0.0666667	15	PPI1	proton pump interactor 1
AT4G27690	7	6	6	5	3	3	0.0431144	19	11	1.72727	0.578947	VPS26B	vacuolar protein sorting 26B
AT4G28510	5	5	7	9	10	8	0.0463016	17	27	0.62963	1.58824	PHB1	prohibitin 1
AT4G28706	2	2	1	0	0	0	0.0338949	5	0	#DIV/0!	0	AT4G28706	pfkB-like carbohydrate kinase family protein
AT4G29160	3	3	2	6	7	8	0.0463016	8	21	0.380952	2.625	SNF7.1	SNF7 family protein
AT4G29680	8	11	8	2	2	0	0.0431144	27	4	6.75	0.148148	AT4G29680	Alkaline-phosphatase-like family protein
AT4G31120	0	0	0	1	1	2	0.0338949	0	4	0	#DIV/0!	SKB1	SHK1 binding protein 1
AT4G31490	14	17	17	32	25	26	0.0463016	48	83	0.578313	1.72917	AT4G31490	Coatomer, beta subunit
AT4G31750	2	2	2	3	5	4	0.036904	6	12	0.5	2	WIN2	HOPW1-1-interacting 2
AT4G31840	2	6	8	0	0	0	0.036904	16	0	#DIV/0!	0	ENODL15	early nodulin-like protein 15
AT4G32285	0	2	1	9	6	8	0.0495346	3	23	0.130435	7.66667	AT4G32285	ENTH/ANTH/VHS superfamily protein
AT4G33010	4	4	5	15	8	8	0.0431144	13	31	0.419355	2.38462	GLDP1	glycine decarboxylase P-protein 1
AT4G33070	1	2	2	3	4	5	0.0463016	5	12	0.416667	2.4	AT4G33070	Thiamine pyrophosphate dependent pyruvate decarboxylase family protein
AT4G33220	3	3	5	8	6	6	0.0431144	11	20	0.55	1.81818	PME44	pectin methylesterase 44
AT4G33510	7	5	4	1	1	2	0.0463016	16	4	4	0.25	DHS2	3-deoxy-d-arabino-heptulosonate 7-phosphate synthase
AT4G33650	4	5	7	14	8	9	0.0495346	16	31	0.516129	1.9375	DRP3A	dynamin-related protein 3A
AT4G34030	2	3	3	1	0	1	0.0431144	8	2	4	0.25	MCCB	3-methylcrotonyl-CoA carboxylase
AT4G34490	8	8	8	5	3	6	0.036904	24	14	1.71429	0.583333	CAP1	cyclase associated protein 1
AT4G34870	13	11	12	21	16	21	0.0463016	36	58	0.62069	1.61111	ROC5	rotamase cyclophilin 5
AT4G34890	1	0	1	5	4	3	0.0463016	2	12	0.166667	6	XDH1	xanthine dehydrogenase 1
AT4G35090	9	9	9	20	15	15	0.0338949	27	50	0.54	1.85185	CAT2	catalase 2
AT4G35100	1	3	3	7	5	5	0.0431144	7	17	0.411765	2.42857	PIP3	plasma membrane intrinsic protein 3
AT4G35630	12	9	12	4	4	5	0.0431144	33	13	2.53846	0.393939	PSAT	phosphoserine aminotransferase
AT4G35790	4	0	2	10	6	6	0.0463016	6	22	0.272727	3.66667	PLDDELTA	phospholipase D delta
AT4G35860	3	3	6	12	16	11	0.0463016	12	39	0.307692	3.25	GB2	GTP-binding 2
AT4G36220	0	0	0	3	3	3	0.0253473	0	9	0	#DIV/0!	FAH1	ferulic acid 5-hydroxylase 1
AT4G36360	11	9	13	28	31	21	0.0495346	33	80	0.4125	2.42424	BGAL3	beta-galactosidase 3
AT4G36760	7	5	4	10	8	9	0.0495346	16	27	0.592593	1.6875	APP1	aminopeptidase P1
AT4G37050	5	5	4	2	2	0	0.0431144	14	4	3.5	0.285714	PLP4	PATATIN-like protein 4
AT4G37550	13	20	18	7	7	7	0.036904	51	21	2.42857	0.411765	AT4G37550	Acetamidase/Formamidase family protein
AT4G37870	10	8	13	53	41	49	0.0495346	31	143	0.216783	4.6129	PCK1	phosphoenolpyruvate carboxykinase 1
AT4G38220	10	7	8	6	5	1	0.0495346	25	12	2.08333	0.48	AQI	Peptidase M20/M25/M40 family protein
AT4G38680	7	7	7	10	10	12	0.0338949	21	32	0.65625	1.52381	GRP2	glycine rich protein 2
AT4G39080	0	1	1	5	4	4	0.0431144	2	13	0.153846	6.5	VHA-A3	vacuolar proton ATPase A3
AT4G39090	1	0	1	5	5	5	0.0338949	2	15	0.133333	7.5	RD19	Papain family cysteine protease
AT4G39660	28	23	23	14	11	10	0.0463016	74	35	2.11429	0.472973	AGT2	alanine:glyoxylate aminotransferase 2
AT4G39680	10	10	11	23	16	12	0.0463016	31	51	0.607843	1.64516	AT4G39680	SAP domain-containing protein
AT4G39730	11	12	12	15	21	23	0.0463016	35	59	0.59322	1.68571	PLAT1	Lipase/lipooxygenase, PLAT/LH2 family protein
AT4G39800	3	1	2	7	4	8	0.0495346	6	19	0.315789	3.16667	MIPS1	myo-inositol-1-phosphate synthase 1
AT4G39890	0	2	2	5	5	7	0.0431144	4	17	0.235294	4.25	RABH1c	RAB GTPase homolog H1C
AT5G01300	17	18	17	36	22	26	0.0463016	52	84	0.619048	1.61538	AT5G01300	PEBP (phosphatidylethanolamine-binding protein) family protein
AT5G01410	2	5	3	6	6	9	0.0463016	10	21	0.47619	2.1	RSR4	Aldolase-type TIM barrel family protein
AT5G01670	81	77	85	48	41	47	0.0495346	243	136	1.78676	0.559671	AT5G01670	NAD(P)-linked oxidoreductase superfamily protein
AT5G02240	16	12	17	32	25	29	0.0495346	45	86	0.523256	1.91111	AT5G02240	NAD(P)-binding Rossmann-fold superfamily protein
AT5G02870	0	0	0	10	9	4	0.036904	0	23	0	#DIV/0!	AT5G02870	Ribosomal protein L4/L1 family
AT5G03340	47	52	48	107	85	109	0.0495346	147	301	0.488372	2.04762	AtCDC48C	ATPase, AAA-type, CDC48 protein
AT5G03610	0	0	0	3	3	2	0.0338949	0	8	0	#DIV/0!	AT5G03610	GDSL-like Lipase/Acylhydrolase superfamily protein
AT5G03630	4	5	4	2	3	1	0.0463016	13	6	2.16667	0.461538	ATMDAR2	Pyridine nucleotide-disulfide oxidoreductase family protein
AT5G03820	6	5	8	4	2	3	0.0495346	19	9	2.11111	0.473684	AT5G03820	GDSL-like Lipase/Acylhydrolase family protein
AT5G03860	18	17	13	51	44	41	0.0495346	48	136	0.352941	2.83333	MLS	malate synthase
AT5G04430	15	10	10	24	18	16	0.0463016	35	58	0.603448	1.65714	BTR1L	binding to TOMV RNA 1L (long form)
AT5G04885	16	13	16	40	25	30	0.0463016	45	95	0.473684	2.11111	AT5G04885	Glycosyl hydrolase family protein
AT5G04900	3	2	2	1	1	0	0.0431144	7	2	3.5	0.285714	NOL	NYC1-like protein
AT5G05000	0	0	0	2	1	6	0.036904	0	9	0	#DIV/0!	TOC34	translocon at the outer envelope membrane of chloroplasts 34
AT5G05010	4	4	5	7	10	7	0.0431144	13	24	0.541667	1.84615	AT5G05010	clathrin adaptor complexes medium subunit family protein
AT5G05020	0	0	0	1	1	2	0.0338949	0	4	0	#DIV/0!	AT5G05020	Pollen Ole e 1 allergen and extensin family protein
AT5G05980	1	2	2	0	0	0	0.0338949	5	0	#DIV/0!	0	DFB	DHFS-FPGS homolog B
AT5G06060	9	8	7	5	4	6	0.0495346	24	15	1.6	0.625	AT5G06060	NAD(P)-binding Rossmann-fold superfamily protein
AT5G06320	0	0	0	3	4	4	0.0338949	0	11	0	#DIV/0!	NHL3	NDR1/HIN1-like 3
AT5G06460	10	12	14	22	19	15	0.0495346	36	56	0.642857	1.55556	UBA 2	ubiquitin activating enzyme 2
AT5G06580	3	3	3	0	0	1	0.0338949	9	1	9	0.111111	AT5G06580	FAD-linked oxidases family protein
AT5G06760	6	3	3	13	8	7	0.0463016	12	28	0.428571	2.33333	LEA4-5	Late Embryogenesis Abundant 4-5
AT5G07190	14	9	14	66	73	64	0.0463016	37	203	0.182266	5.48649	ATS3	embryo-specific protein 3
AT5G07350	97	84	80	145	142	116	0.0495346	261	403	0.647643	1.54406	Tudor1	TUDOR-SN protein 1
AT5G07360	6	6	5	1	3	2	0.0463016	17	6	2.83333	0.352941	AT5G07360	Amidase family protein
AT5G08060	0	1	1	4	3	3	0.0431144	2	10	0.2	5	AT5G08060	furry
AT5G08160	0	0	0	1	1	2	0.0338949	0	4	0	#DIV/0!	PK3	serine/threonine protein kinase 3
AT5G08380	13	9	10	8	5	4	0.0495346	32	17	1.88235	0.53125	AGAL1	alpha-galactosidase 1
AT5G08740	4	3	3	1	1	0	0.0431144	10	2	5	0.2	NDC1	NAD(P)H dehydrogenase C1
AT5G09390	4	4	3	0	1	1	0.0431144	11	2	5.5	0.181818	AT5G09390	CD2-binding protein-like protein
AT5G09510	1	2	1	5	4	5	0.0431144	4	14	0.285714	3.5	AT5G09510	Ribosomal protein S19 family protein
AT5G09640	13	11	15	37	48	43	0.0495346	39	128	0.304688	3.28205	SCPL19	serine carboxypeptidase-like 19
AT5G09650	2	2	1	4	3	4	0.0431144	5	11	0.454545	2.2	PPa6	pyrophosphorylase 6
AT5G10160	9	10	9	14	13	15	0.0463016	28	42	0.666667	1.5	AT5G10160	Thioesterase superfamily protein
AT5G10300	2	0	1	4	5	5	0.0463016	3	14	0.214286	4.66667	MES5	methyl esterase 5
AT5G10730	9	7	9	14	16	17	0.0463016	25	47	0.531915	1.88	AT5G10730	NAD(P)-binding Rossmann-fold superfamily protein
AT5G11420	7	9	4	0	0	1	0.0463016	20	1	20	0.05	AT5G11420	transmembrane protein, putative (Protein of unknown function, DUF642)
AT5G11520	19	16	15	33	34	30	0.0495346	50	97	0.515464	1.94	ASP3	aspartate aminotransferase 3
AT5G11560	0	0	0	4	7	4	0.0338949	0	15	0	#DIV/0!	AT5G11560	catalytics
AT5G12030	42	32	27	13	9	16	0.0495346	101	38	2.65789	0.376238	HSP17.6A	heat shock protein 17.6A
AT5G12110	4	5	3	10	12	11	0.0495346	12	33	0.363636	2.75	AT5G12110	elongation factor 1-beta 1
AT5G12470	2	2	3	4	5	4	0.0431144	7	13	0.538462	1.85714	AT5G12470	UvrABC system C protein, putative (DUF3411)
AT5G13120	5	4	2	6	6	7	0.0463016	11	19	0.578947	1.72727	Pnsl5	cyclophilin 20-2
AT5G13200	0	0	0	3	2	3	0.0338949	0	8	0	#DIV/0!	AT5G13200	GRAM domain family protein
AT5G13370	13	6	11	20	17	18	0.0495346	30	55	0.545455	1.83333	AT5G13370	Auxin-responsive GH3 family protein
AT5G13560	4	3	6	11	12	7	0.0495346	13	30	0.433333	2.30769	AT5G13560	structural maintenance of chromosomes protein
AT5G14030	12	10	11	24	18	14	0.0495346	33	56	0.589286	1.69697	AT5G14030	translocon-associated protein beta (TRAPB) family protein
AT5G14250	3	2	2	1	1	1	0.0338949	7	3	2.33333	0.428571	COP13	Proteasome component (PCI) domain protein
AT5G14950	0	0	0	2	2	2	0.0253473	0	6	0	#DIV/0!	GMII	golgi alpha-mannosidase II
AT5G15090	24	18	23	30	34	37	0.0495346	65	101	0.643564	1.55385	VDAC3	voltage dependent anion channel 3
AT5G15450	14	14	13	9	6	6	0.0431144	41	21	1.95238	0.512195	CLPB3	casein lytic proteinase B3
AT5G15870	0	0	0	1	1	2	0.0338949	0	4	0	#DIV/0!	AT5G15870	glycosyl hydrolase family 81 protein
AT5G16130	2	1	2	3	4	3	0.0431144	5	10	0.5	2	AT5G16130	Ribosomal protein S7e family protein
AT5G16240	6	8	6	5	2	2	0.0431144	20	9	2.22222	0.45	AT5G16240	Plant stearoyl-acyl-carrier-protein desaturase family protein
AT5G16390	5	3	3	7	7	6	0.0431144	11	20	0.55	1.81818	CAC1	chloroplastic acetylcoenzyme A carboxylase 1
AT5G16440	1	0	0	3	5	4	0.0463016	1	12	0.0833333	12	IPP1	isopentenyl diphosphate isomerase 1
AT5G16510	6	9	7	12	10	12	0.0463016	22	34	0.647059	1.54545	RGP5	Alpha-1,4-glucan-protein synthase family protein
AT5G16760	2	3	4	7	8	7	0.0463016	9	22	0.409091	2.44444	ITPK1	Inositol 1,3,4-trisphosphate 5/6-kinase family protein
AT5G16840	11	14	10	19	20	15	0.0495346	35	54	0.648148	1.54286	BPA1	binding partner of acd11 1
AT5G17020	5	6	8	11	10	12	0.0495346	19	33	0.575758	1.73684	XPO1A	exportin 1A
AT5G17070	2	1	1	0	0	0	0.0338949	4	0	#DIV/0!	0	AT5G17070	serine/threonine-protein phosphatase 4 regulatory subunit-like protein
AT5G17190	0	0	0	11	6	4	0.036904	0	21	0	#DIV/0!	AT5G17190	B-cell receptor-associated-like protein
AT5G18170	26	23	21	12	13	9	0.0495346	70	34	2.05882	0.485714	GDH1	glutamate dehydrogenase 1
AT5G18230	0	0	0	8	4	3	0.036904	0	15	0	#DIV/0!	AT5G18230	transcription regulator NOT2/NOT3/NOT5 family protein
AT5G18380	0	0	0	4	4	6	0.0338949	0	14	0	#DIV/0!	AT5G18380	Ribosomal protein S5 domain 2-like superfamily protein
AT5G18400	1	1	1	3	2	2	0.0338949	3	7	0.428571	2.33333	AT5G18400	Cytokine-induced anti-apoptosis inhibitor 1, Fe-S biogenesi
AT5G18900	1	1	4	10	8	5	0.0463016	6	23	0.26087	3.83333	AT5G18900	2-oxoglutarate (2OG) and Fe(II)-dependent oxygenase superfamily protein
AT5G19180	3	1	4	0	0	0	0.036904	8	0	#DIV/0!	0	ECR1	E1 C-terminal related 1
AT5G19220	10	9	14	2	1	4	0.0495346	33	7	4.71429	0.212121	APL1	ADP glucose pyrophosphorylase large subunit 1
AT5G19290	0	0	0	1	3	1	0.0338949	0	5	0	#DIV/0!	AT5G19290	alpha/beta-Hydrolases superfamily protein
AT5G19440	6	6	7	10	13	10	0.0431144	19	33	0.575758	1.73684	AT5G19440	NAD(P)-binding Rossmann-fold superfamily protein
AT5G19510	10	16	15	26	24	25	0.0495346	41	75	0.546667	1.82927	AT5G19510	Translation elongation factor EF1B/ribosomal protein S6 family protein
AT5G19550	31	24	25	65	61	56	0.0495346	80	182	0.43956	2.275	ASP2	aspartate aminotransferase 2
AT5G20290	0	0	1	6	4	5	0.0463016	1	15	0.0666667	15	AT5G20290	Ribosomal protein S8e family protein
AT5G20920	7	3	4	9	12	11	0.0495346	14	32	0.4375	2.28571	EIF2 BETA	eukaryotic translation initiation factor 2 beta subunit
AT5G21090	0	0	0	2	7	4	0.036904	0	13	0	#DIV/0!	AT5G21090	Leucine-rich repeat (LRR) family protein
AT5G22060	2	4	3	7	7	5	0.0463016	9	19	0.473684	2.11111	J2	DNAJ homologue 2
AT5G22460	0	1	1	7	9	5	0.0463016	2	21	0.0952381	10.5	AT5G22460	alpha/beta-Hydrolases superfamily protein
AT5G23400	4	5	5	0	2	0	0.0431144	14	2	7	0.142857	AT5G23400	Leucine-rich repeat (LRR) family protein
AT5G23880	5	5	4	3	2	3	0.0431144	14	8	1.75	0.571429	CPSF100	cleavage and polyadenylation specificity factor 100
AT5G23890	3	2	1	13	9	8	0.0495346	6	30	0.2	5	AT5G23890	GPI-anchored adhesin-like protein
AT5G24400	4	4	4	8	6	7	0.036904	12	21	0.571429	1.75	EMB2024	NagB/RpiA/CoA transferase-like superfamily protein
AT5G25460	7	9	5	0	0	1	0.0463016	21	1	21	0.047619	DGR2	transmembrane protein, putative (Protein of unknown function, DUF642)
AT5G25754	2	6	6	9	8	8	0.0431144	14	25	0.56	1.78571	AT5G25754	RNA polymerase I-associated factor PAF67
AT5G25770	2	2	3	1	0	1	0.0431144	7	2	3.5	0.285714	AT5G25770	alpha/beta-Hydrolases superfamily protein
AT5G25980	15	18	20	3	3	4	0.0463016	53	10	5.3	0.188679	TGG2	glucoside glucohydrolase 2
AT5G26000	30	32	34	16	18	21	0.0495346	96	55	1.74545	0.572917	TGG1	thioglucoside glucohydrolase 1
AT5G26210	1	2	1	0	0	0	0.0338949	4	0	#DIV/0!	0	AL4	alfin-like 4
AT5G26710	5	3	6	8	7	10	0.0495346	14	25	0.56	1.78571	AT5G26710	Glutamyl/glutaminyl-tRNA synthetase, class Ic
AT5G27380	4	2	1	0	0	0	0.036904	7	0	#DIV/0!	0	GSH2	glutathione synthetase 2
AT5G27600	0	0	0	4	3	3	0.0338949	0	10	0	#DIV/0!	LACS7	long-chain acyl-CoA synthetase 7
AT5G27640	10	5	7	16	14	16	0.0463016	22	46	0.478261	2.09091	TIF3B1	translation initiation factor 3B1
AT5G27850	0	1	0	4	4	4	0.0338949	1	12	0.0833333	12	AT5G27850	Ribosomal protein L18e/L15 superfamily protein
AT5G34850	4	5	7	3	3	1	0.0463016	16	7	2.28571	0.4375	PAP26	purple acid phosphatase 26
AT5G34940	7	9	8	6	6	4	0.0463016	24	16	1.5	0.666667	GUS3	glucuronidase 3
AT5G37475	0	0	0	2	1	1	0.0338949	0	4	0	#DIV/0!	AT5G37475	Translation initiation factor eIF3 subunit
AT5G37640	16	11	15	47	41	42	0.0495346	42	130	0.323077	3.09524	UBQ9	ubiquitin 9
AT5G38410	2	9	9	0	1	0	0.0431144	20	1	20	0.05	RBCS3B	Ribulose bisphosphate carboxylase (small chain) family protein
AT5G38830	4	1	3	7	6	5	0.0495346	8	18	0.444444	2.25	AT5G38830	Cysteinyl-tRNA synthetase, class Ia family protein
AT5G39160	15	15	16	28	23	23	0.0431144	46	74	0.621622	1.6087	AT5G39160	RmlC-like cupins superfamily protein
AT5G39510	1	2	3	4	6	4	0.0463016	6	14	0.428571	2.33333	SGR4	Vesicle transport v-SNARE family protein
AT5G40770	6	5	8	11	11	11	0.036904	19	33	0.575758	1.73684	PHB3	prohibitin 3
AT5G40810	3	4	3	6	5	5	0.0431144	10	16	0.625	1.6	AT5G40810	Cytochrome C1 family
AT5G41210	2	1	2	3	4	4	0.0431144	5	11	0.454545	2.2	GSTT1	glutathione S-transferase THETA 1
AT5G41520	1	1	1	3	2	2	0.0338949	3	7	0.428571	2.33333	RPS10B	RNA binding Plectin/S10 domain-containing protein
AT5G41870	0	0	0	4	3	1	0.036904	0	8	0	#DIV/0!	AT5G41870	Pectin lyase-like superfamily protein
AT5G42080	10	9	8	17	14	20	0.0495346	27	51	0.529412	1.88889	DL1	dynamin-like protein
AT5G42220	3	3	0	7	6	5	0.0463016	6	18	0.333333	3	AT5G42220	Ubiquitin-like superfamily protein
AT5G42270	13	15	16	8	7	9	0.0495346	44	24	1.83333	0.545455	VAR1	FtsH extracellular protease family
AT5G42570	0	0	3	12	11	10	0.0463016	3	33	0.0909091	11	AT5G42570	B-cell receptor-associated 31-like protein
AT5G42720	0	0	0	7	5	6	0.036904	0	18	0	#DIV/0!	AT5G42720	Glycosyl hydrolase family 17 protein
AT5G42950	2	1	1	9	7	3	0.0463016	4	19	0.210526	4.75	AT5G42950	GYF domain-containing protein
AT5G44310	19	27	31	43	40	34	0.0495346	77	117	0.65812	1.51948	AT5G44310	Late embryogenesis abundant protein (LEA) family protein
AT5G45280	10	5	6	13	18	16	0.0495346	21	47	0.446809	2.2381	AT5G45280	Pectinacetylesterase family protein
AT5G45670	0	0	0	2	2	3	0.0338949	0	7	0	#DIV/0!	AT5G45670	GDSL-like Lipase/Acylhydrolase superfamily protein
AT5G45690	184	159	142	106	98	102	0.0495346	485	306	1.58497	0.630928	AT5G45690	histone acetyltransferase (DUF1264)
AT5G45750	6	5	6	11	14	13	0.0463016	17	38	0.447368	2.23529	RABA1c	RAB GTPase homolog A1C
AT5G46230	1	2	2	4	5	3	0.0463016	5	12	0.416667	2.4	AT5G46230	hypothetical protein (Protein of unknown function, DUF538)
AT5G47040	0	0	0	3	1	1	0.0338949	0	5	0	#DIV/0!	LON2	lon protease 2
AT5G47200	5	5	5	15	20	21	0.036904	15	56	0.267857	3.73333	RAB1A	RAB GTPase homolog 1A
AT5G47480	0	0	0	4	2	3	0.036904	0	9	0	#DIV/0!	AT5G47480	RGPR-like protein
AT5G47720	14	14	14	12	9	6	0.036904	42	27	1.55556	0.642857	AACT1	Thiolase family protein
AT5G47870	3	3	3	6	6	6	0.0253473	9	18	0.5	2	RAD52-2	cobalt ion-binding protein
AT5G48810	2	3	1	6	7	8	0.0495346	6	21	0.285714	3.5	CB5-D	cytochrome B5 isoform D
AT5G48960	5	4	5	1	0	1	0.0431144	14	2	7	0.142857	AT5G48960	HAD-superfamily hydrolase, subfamily IG, 5'-nucleotidase
AT5G49190	16	14	13	23	25	17	0.0495346	43	65	0.661538	1.51163	SUS2	sucrose synthase 2
AT5G49555	4	4	6	2	2	2	0.0338949	14	6	2.33333	0.428571	AT5G49555	FAD/NAD(P)-binding oxidoreductase family protein
AT5G49810	0	0	0	2	1	2	0.0338949	0	5	0	#DIV/0!	MMT	methionine S-methyltransferase
AT5G50240	3	4	3	0	0	0	0.0338949	10	0	#DIV/0!	0	PIMT2	protein-l-isoaspartate methyltransferase 2
AT5G50260	0	0	0	2	3	2	0.0338949	0	7	0	#DIV/0!	CEP1	Cysteine proteinases superfamily protein
AT5G50370	8	4	7	13	11	12	0.0495346	19	36	0.527778	1.89474	AT5G50370	Adenylate kinase family protein
AT5G51570	0	2	1	6	8	6	0.0463016	3	20	0.15	6.66667	AT5G51570	SPFH/Band 7/PHB domain-containing membrane-associated protein family
AT5G52310	1	0	0	15	11	12	0.0463016	1	38	0.0263158	38	LTI78	low-temperature-responsive protein 78 (LTI78) / desiccation-responsive protein 29A (RD29A)
AT5G52640	90	85	79	56	51	44	0.0495346	254	151	1.68212	0.594488	HSP90.1	heat shock-like protein
AT5G52650	0	0	0	6	7	6	0.0338949	0	19	0	#DIV/0!	AT5G52650	RNA binding Plectin/S10 domain-containing protein
AT5G52840	4	5	5	8	6	9	0.0463016	14	23	0.608696	1.64286	AT5G52840	NADH-ubiquinone oxidoreductase-like protein
AT5G53530	8	9	6	5	3	3	0.0463016	23	11	2.09091	0.478261	VPS26A	vacuolar protein sorting 26A
AT5G53620	0	0	0	2	1	3	0.036904	0	6	0	#DIV/0!	AT5G53620	RNA polymerase II degradation factor
AT5G54000	2	3	3	1	0	0	0.0431144	8	1	8	0.125	AT5G54000	2-oxoglutarate (2OG) and Fe(II)-dependent oxygenase superfamily protein
AT5G54430	4	6	6	11	12	11	0.0431144	16	34	0.470588	2.125	PHOS32	Adenine nucleotide alpha hydrolases-like superfamily protein
AT5G54500	3	2	3	1	0	0	0.0431144	8	1	8	0.125	FQR1	flavodoxin-like quinone reductase 1
AT5G54740	21	24	20	85	72	69	0.0495346	65	226	0.287611	3.47692	SESA5	seed storage albumin 5
AT5G56350	1	1	1	3	2	5	0.036904	3	10	0.3	3.33333	AT5G56350	Pyruvate kinase family protein
AT5G57300	1	0	0	5	3	5	0.0431144	1	13	0.0769231	13	AT5G57300	S-adenosyl-L-methionine-dependent methyltransferases superfamily protein
AT5G57460	0	0	0	4	1	2	0.036904	0	7	0	#DIV/0!	AT5G57460	muniscin carboxy-terminal mu-like domain protein
AT5G57700	3	1	2	0	0	0	0.036904	6	0	#DIV/0!	0	AT5G57700	BNR/Asp-box repeat family protein
AT5G57870	12	8	9	19	15	16	0.0495346	29	50	0.58	1.72414	eIFiso4G1	MIF4G domain-containing protein / MA3 domain-containing protein
AT5G58060	0	0	0	2	1	1	0.0338949	0	4	0	#DIV/0!	YKT61	SNARE-like superfamily protein
AT5G58070	18	19	21	30	29	32	0.0495346	58	91	0.637363	1.56897	TIL	temperature-induced lipocalin
AT5G58330	8	7	8	3	2	4	0.0463016	23	9	2.55556	0.391304	AT5G58330	lactate/malate dehydrogenase family protein
AT5G59810	1	1	2	0	0	0	0.0338949	4	0	#DIV/0!	0	SBT5.4	Subtilase family protein
AT5G60160	11	6	8	3	4	5	0.0495346	25	12	2.08333	0.48	AT5G60160	Zn-dependent exopeptidases superfamily protein
AT5G60670	5	4	3	8	7	6	0.0495346	12	21	0.571429	1.75	AT5G60670	Ribosomal protein L11 family protein
AT5G60790	1	2	3	9	10	6	0.0495346	6	25	0.24	4.16667	ABCF1	ABC transporter family protein
AT5G61760	0	0	0	4	3	2	0.036904	0	9	0	#DIV/0!	IPK2BETA	inositol polyphosphate kinase 2 beta
AT5G61780	86	74	73	139	133	118	0.0495346	233	390	0.597436	1.67382	Tudor2	TUDOR-SN protein 2
AT5G62490	10	7	6	17	19	17	0.0463016	23	53	0.433962	2.30435	HVA22B	HVA22 homologue B
AT5G62740	0	0	0	4	5	4	0.0338949	0	13	0	#DIV/0!	HIR1	SPFH/Band 7/PHB domain-containing membrane-associated protein family
AT5G62810	0	0	1	2	2	2	0.0338949	1	6	0.166667	6	PEX14	peroxin 14
AT5G63420	2	2	2	1	1	1	0.0253473	6	3	2	0.5	emb2746	RNA-metabolising metallo-beta-lactamase family protein
AT5G63840	2	1	2	7	7	5	0.0431144	5	19	0.263158	3.8	RSW3	Glycosyl hydrolases family 31 protein
AT5G63880	0	0	0	2	1	2	0.0338949	0	5	0	#DIV/0!	VPS20.1	SNF7 family protein
AT5G64080	10	10	10	7	4	6	0.036904	30	17	1.76471	0.566667	XYP1	Bifunctional inhibitor/lipid-transfer protein/seed storage 2S albumin superfamily protein
AT5G64260	3	4	4	13	12	9	0.0463016	11	34	0.323529	3.09091	EXL2	EXORDIUM like 2
AT5G64370	9	6	7	3	3	3	0.036904	22	9	2.44444	0.409091	BETA-UP	beta-ureidopropionase
AT5G64430	0	0	0	4	5	3	0.036904	0	12	0	#DIV/0!	AT5G64430	Octicosapeptide/Phox/Bem1p family protein
AT5G64570	33	24	19	13	14	17	0.0495346	76	44	1.72727	0.578947	XYL4	beta-D-xylosidase 4
AT5G65020	7	5	8	16	12	15	0.0495346	20	43	0.465116	2.15	ANNAT2	annexin 2
AT5G65270	2	2	1	5	6	4	0.0463016	5	15	0.333333	3	RABA4a	RAB GTPase homolog A4A
AT5G65470	0	0	0	3	1	2	0.036904	0	6	0	#DIV/0!	AT5G65470	O-fucosyltransferase family protein
AT5G65750	17	18	19	42	35	27	0.0495346	54	104	0.519231	1.92593	AT5G65750	2-oxoglutarate dehydrogenase, E1 component
AT5G65770	3	1	1	0	0	0	0.0338949	5	0	#DIV/0!	0	LINC4	little nuclei4
AT5G66530	2	3	4	0	0	1	0.0463016	9	1	9	0.111111	AT5G66530	Galactose mutarotase-like superfamily protein
AT5G66680	2	6	3	11	11	8	0.0463016	11	30	0.366667	2.72727	DGL1	dolichyl-diphosphooligosaccharide-protein glycosyltransferase 48kDa subunit family protein
AT5G66720	1	1	2	0	0	0	0.0338949	4	0	#DIV/0!	0	AT5G66720	Protein phosphatase 2C family protein
AT5G66920	0	0	0	5	4	4	0.0338949	0	13	0	#DIV/0!	sks17	SKU5 similar 17
AT5G67130	1	0	0	3	2	2	0.0431144	1	7	0.142857	7	AT5G67130	PLC-like phosphodiesterases superfamily protein
AT5G67360	19	14	20	108	86	97	0.0495346	53	291	0.182131	5.49057	ARA12	Subtilase family protein
AT5G67500	14	11	7	23	18	16	0.0495346	32	57	0.561404	1.78125	VDAC2	voltage dependent anion channel 2
ATCG00120	30	37	37	18	11	17	0.0463016	104	46	2.26087	0.442308	ATPA	ATP synthase subunit alpha
ATCG00480	65	66	63	35	33	32	0.0495346	194	100	1.94	0.515464	PB	ATP synthase subunit beta
ATCG00490	107	101	97	70	60	56	0.0495346	305	186	1.63978	0.609836	RBCL	ribulose-bisphosphate carboxylase

## Sheet: b - Col-0-115 up-accum prot 
AGI ID	Col-0_1	Col-0_2	Col-0_3	vps29_1	vps29_2	vps29_3	p-value	Col-0 - Sum of peptides	vps29 - Sum of peptides	Ratio Col-0/vps29	Ratio vps29/Col-0	Symbol	Description
AT1G04170	10	7	7	5	3	3	0.0431144	24	11	2.18182	0.458333	EIF2 GAMMA	eukaryotic translation initiation factor 2 gamma subunit
AT1G04420	3	2	3	1	0	0	0.0431144	8	1	8	0.125	AT1G04420	NAD(P)-linked oxidoreductase superfamily protein
AT1G04620	6	3	2	0	0	0	0.036904	11	0	#DIV/0!	0	HCAR	coenzyme F420 hydrogenase family / dehydrogenase, beta subunit family
AT1G12050	4	2	3	1	1	0	0.0463016	9	2	4.5	0.222222	AT1G12050	fumarylacetoacetase
AT1G15060	4	3	3	2	1	1	0.0431144	10	4	2.5	0.4	AT1G15060	alpha/beta hydrolase family protein
AT1G15330	11	9	6	3	3	2	0.0463016	26	8	3.25	0.307692	AT1G15330	Cystathionine beta-synthase (CBS) protein
AT1G16350	8	11	9	4	4	2	0.0463016	28	10	2.8	0.357143	AT1G16350	Aldolase-type TIM barrel family protein
AT1G23310	29	30	26	13	12	12	0.0463016	85	37	2.2973	0.435294	GGT1	glutamate:glyoxylate aminotransferase
AT1G29660	5	7	3	1	2	2	0.0463016	15	5	3	0.333333	AT1G29660	GDSL-like Lipase/Acylhydrolase superfamily protein
AT1G29680	27	28	22	12	11	13	0.0495346	77	36	2.13889	0.467532	AT1G29680	histone acetyltransferase (DUF1264)
AT1G31180	8	5	7	4	3	3	0.0463016	20	10	2	0.5	IMD3	isopropylmalate dehydrogenase 3
AT1G32060	33	24	19	14	10	14	0.0463016	76	38	2	0.5	PRK	phosphoribulokinase
AT1G33590	3	7	3	0	0	0	0.0338949	13	0	#DIV/0!	0	AT1G33590	Leucine-rich repeat (LRR) family protein
AT1G44575	19	19	20	7	7	7	0.0338949	58	21	2.7619	0.362069	NPQ4	Chlorophyll A-B binding family protein
AT1G47840	3	3	2	0	0	0	0.0338949	8	0	#DIV/0!	0	HXK3	hexokinase 3
AT1G50940	4	3	3	2	2	1	0.0431144	10	5	2	0.5	ETFALPHA	electron transfer flavoprotein alpha
AT1G52560	7	6	5	0	0	0	0.036904	18	0	#DIV/0!	0	AT1G52560	HSP20-like chaperones superfamily protein
AT1G66530	5	6	3	2	2	1	0.0463016	14	5	2.8	0.357143	AT1G66530	Arginyl-tRNA synthetase, class Ic
AT1G67090	5	10	9	0	2	3	0.0495346	24	5	4.8	0.208333	RBCS1A	ribulose bisphosphate carboxylase small chain 1A
AT1G70580	39	39	28	18	20	14	0.0463016	106	52	2.03846	0.490566	AOAT2	alanine-2-oxoglutarate aminotransferase 2
AT1G74310	121	129	124	45	38	41	0.0495346	374	124	3.01613	0.331551	HSP101	heat shock protein 101
AT1G74470	3	5	3	0	0	0	0.0338949	11	0	#DIV/0!	0	AT1G74470	Pyridine nucleotide-disulfide oxidoreductase family protein
AT1G75040	2	2	3	1	0	0	0.0431144	7	1	7	0.142857	PR5	pathogenesis-related protein 5
AT1G78830	4	3	2	0	0	0	0.036904	9	0	#DIV/0!	0	AT1G78830	Curculin-like (mannose-binding) lectin family protein
AT1G80560	7	6	6	2	2	2	0.0338949	19	6	3.16667	0.315789	IMD2	isopropylmalate dehydrogenase 2
AT2G17265	8	8	6	3	5	3	0.0431144	22	11	2	0.5	HSK	homoserine kinase
AT2G17630	7	6	8	2	4	2	0.0463016	21	8	2.625	0.380952	AT2G17630	Pyridoxal phosphate (PLP)-dependent transferases superfamily protein
AT2G18570	5	7	6	3	2	3	0.0463016	18	8	2.25	0.444444	AT2G18570	UDP-Glycosyltransferase superfamily protein
AT2G20560	9	6	5	1	2	0	0.0495346	20	3	6.66667	0.15	AT2G20560	DNAJ heat shock family protein
AT2G22420	12	8	13	1	0	2	0.0495346	33	3	11	0.0909091	AT2G22420	Peroxidase superfamily protein
AT2G25140	16	13	15	5	6	5	0.0463016	44	16	2.75	0.363636	CLPB4	casein lytic proteinase B4
AT2G28190	10	7	8	4	5	2	0.0495346	25	11	2.27273	0.44	CSD2	copper/zinc superoxide dismutase 2
AT2G28470	6	5	6	2	3	2	0.0431144	17	7	2.42857	0.411765	BGAL8	beta-galactosidase 8
AT2G29560	4	4	3	2	1	2	0.0431144	11	5	2.2	0.454545	ENOC	cytosolic enolase
AT2G30860	7	6	6	0	4	2	0.0463016	19	6	3.16667	0.315789	GSTF9	glutathione S-transferase PHI 9
AT2G32120	40	42	40	12	8	13	0.0463016	122	33	3.69697	0.270492	HSP70T-2	heat-shock protein 70T-2
AT2G36250	4	1	3	0	0	0	0.036904	8	0	#DIV/0!	0	FTSZ2-1	Tubulin/FtsZ family protein
AT2G36880	26	10	10	8	9	6	0.0463016	46	23	2	0.5	MAT3	methionine adenosyltransferase 3
AT2G39730	10	8	7	2	2	2	0.036904	25	6	4.16667	0.24	RCA	rubisco activase
AT2G43980	3	2	3	0	0	0	0.0338949	8	0	#DIV/0!	0	ITPK4	inositol 1,3,4-trisphosphate 5/6-kinase 4
AT3G01910	10	9	10	4	3	3	0.0431144	29	10	2.9	0.344828	SOX	sulfite oxidase
AT3G02740	4	3	3	1	1	0	0.0431144	10	2	5	0.2	AT3G02740	Eukaryotic aspartyl protease family protein
AT3G05190	4	3	3	1	1	1	0.0338949	10	3	3.33333	0.3	AT3G05190	D-aminoacid aminotransferase-like PLP-dependent enzymes superfamily protein
AT3G06580	10	8	9	6	3	4	0.0495346	27	13	2.07692	0.481481	GALK	Mevalonate/galactokinase family protein
AT3G06850	10	5	4	3	2	2	0.0463016	19	7	2.71429	0.368421	BCE2	2-oxoacid dehydrogenases acyltransferase family protein
AT3G08840	3	3	3	1	0	0	0.0338949	9	1	9	0.111111	AT3G08840	D-alanine-D-alanine ligase family
AT3G09350	4	3	4	2	1	1	0.0431144	11	4	2.75	0.363636	Fes1A	Fes1A
AT3G10450	3	3	3	2	1	0	0.036904	9	3	3	0.333333	SCPL7	serine carboxypeptidase-like 7
AT3G14920	6	6	8	1	2	1	0.0431144	20	4	5	0.2	AT3G14920	Peptide-N4-(N-acetyl-beta-glucosaminyl)asparagine amidase A protein
AT3G15290	6	5	5	3	2	2	0.0431144	16	7	2.28571	0.4375	AT3G15290	3-hydroxyacyl-CoA dehydrogenase family protein
AT3G15520	5	6	5	1	2	1	0.0431144	16	4	4	0.25	AT3G15520	Cyclophilin-like peptidyl-prolyl cis-trans isomerase family protein
AT3G16000	5	5	4	2	1	1	0.0431144	14	4	3.5	0.285714	MFP1	MAR binding filament-like protein 1
AT3G16950	46	38	48	20	16	12	0.0495346	132	48	2.75	0.363636	LPD1	lipoamide dehydrogenase 1
AT3G19920	18	13	16	5	6	7	0.0495346	47	18	2.61111	0.382979	AT3G19920	BTB/POZ domain protein
AT3G21110	5	5	4	2	2	0	0.0431144	14	4	3.5	0.285714	PUR7	purin 7
AT3G24200	6	4	3	1	1	0	0.0463016	13	2	6.5	0.153846	AT3G24200	FAD/NAD(P)-binding oxidoreductase family protein
AT3G45300	9	8	11	4	5	3	0.0495346	28	12	2.33333	0.428571	IVD	isovaleryl-CoA-dehydrogenase
AT3G46780	5	5	4	0	0	0	0.0338949	14	0	#DIV/0!	0	PTAC16	plastid transcriptionally active 16
AT3G47810	2	2	3	0	0	0	0.0338949	7	0	#DIV/0!	0	MAG1	Calcineurin-like metallo-phosphoesterase superfamily protein
AT3G48530	4	4	4	1	1	0	0.0338949	12	2	6	0.166667	KING1	SNF1-related protein kinase regulatory subunit gamma 1
AT3G49120	9	5	5	2	0	2	0.0431144	19	4	4.75	0.210526	PRXCB	peroxidase CB
AT3G50820	5	3	1	0	0	0	0.036904	9	0	#DIV/0!	0	PSBO2	photosystem II subunit O-2
AT3G51840	12	9	11	3	6	4	0.0495346	32	13	2.46154	0.40625	ACX4	acyl-CoA oxidase 4
AT3G54050	9	6	6	4	2	2	0.0431144	21	8	2.625	0.380952	HCEF1	high cyclic electron flow 1
AT4G12400	4	3	3	2	1	1	0.0431144	10	4	2.5	0.4	Hop3	stress-inducible protein
AT4G15390	10	11	12	8	6	2	0.0495346	33	16	2.0625	0.484848	AT4G15390	HXXXD-type acyl-transferase family protein
AT4G16155	51	49	50	28	23	19	0.0495346	150	70	2.14286	0.466667	AT4G16155	dihydrolipoamide dehydrogenase
AT4G21650	11	7	15	0	0	0	0.036904	33	0	#DIV/0!	0	AT4G21650	Subtilase family protein
AT4G24550	2	4	3	0	1	1	0.0463016	9	2	4.5	0.222222	AT4G24550	Clathrin adaptor complexes medium subunit family protein
AT4G25200	3	3	3	0	0	0	0.0253473	9	0	#DIV/0!	0	HSP23.6-MITO	mitochondrion-localized small heat shock protein 23.6
AT4G25900	2	1	4	0	0	0	0.036904	7	0	#DIV/0!	0	AT4G25900	Galactose mutarotase-like superfamily protein
AT4G26000	2	2	3	0	1	1	0.0431144	7	2	3.5	0.285714	PEP	RNA-binding KH domain-containing protein
AT4G26110	3	2	4	0	0	0	0.036904	9	0	#DIV/0!	0	NAP1;1	nucleosome assembly protein1;1
AT4G26900	8	8	7	2	4	4	0.0431144	23	10	2.3	0.434783	AT-HF	HIS HF
AT4G29680	8	11	8	2	2	0	0.0431144	27	4	6.75	0.148148	AT4G29680	Alkaline-phosphatase-like family protein
AT4G31840	2	6	8	0	0	0	0.036904	16	0	#DIV/0!	0	ENODL15	early nodulin-like protein 15
AT4G33510	7	5	4	1	1	2	0.0463016	16	4	4	0.25	DHS2	3-deoxy-d-arabino-heptulosonate 7-phosphate synthase
AT4G34030	2	3	3	1	0	1	0.0431144	8	2	4	0.25	MCCB	3-methylcrotonyl-CoA carboxylase
AT4G35630	12	9	12	4	4	5	0.0431144	33	13	2.53846	0.393939	PSAT	phosphoserine aminotransferase
AT4G37050	5	5	4	2	2	0	0.0431144	14	4	3.5	0.285714	PLP4	PATATIN-like protein 4
AT4G37550	13	20	18	7	7	7	0.036904	51	21	2.42857	0.411765	AT4G37550	Acetamidase/Formamidase family protein
AT4G38220	10	7	8	6	5	1	0.0495346	25	12	2.08333	0.48	AQI	Peptidase M20/M25/M40 family protein
AT4G39660	28	23	23	14	11	10	0.0463016	74	35	2.11429	0.472973	AGT2	alanine:glyoxylate aminotransferase 2
AT5G03630	4	5	4	2	3	1	0.0463016	13	6	2.16667	0.461538	ATMDAR2	Pyridine nucleotide-disulfide oxidoreductase family protein
AT5G03820	6	5	8	4	2	3	0.0495346	19	9	2.11111	0.473684	AT5G03820	GDSL-like Lipase/Acylhydrolase family protein
AT5G04900	3	2	2	1	1	0	0.0431144	7	2	3.5	0.285714	NOL	NYC1-like protein
AT5G06580	3	3	3	0	0	1	0.0338949	9	1	9	0.111111	AT5G06580	FAD-linked oxidases family protein
AT5G07360	6	6	5	1	3	2	0.0463016	17	6	2.83333	0.352941	AT5G07360	Amidase family protein
AT5G08740	4	3	3	1	1	0	0.0431144	10	2	5	0.2	NDC1	NAD(P)H dehydrogenase C1
AT5G09390	4	4	3	0	1	1	0.0431144	11	2	5.5	0.181818	AT5G09390	CD2-binding protein-like protein
AT5G11420	7	9	4	0	0	1	0.0463016	20	1	20	0.05	AT5G11420	transmembrane protein, putative (Protein of unknown function, DUF642)
AT5G12030	42	32	27	13	9	16	0.0495346	101	38	2.65789	0.376238	HSP17.6A	heat shock protein 17.6A
AT5G14250	3	2	2	1	1	1	0.0338949	7	3	2.33333	0.428571	COP13	Proteasome component (PCI) domain protein
AT5G16240	6	8	6	5	2	2	0.0431144	20	9	2.22222	0.45	AT5G16240	Plant stearoyl-acyl-carrier-protein desaturase family protein
AT5G18170	26	23	21	12	13	9	0.0495346	70	34	2.05882	0.485714	GDH1	glutamate dehydrogenase 1
AT5G19180	3	1	4	0	0	0	0.036904	8	0	#DIV/0!	0	ECR1	E1 C-terminal related 1
AT5G19220	10	9	14	2	1	4	0.0495346	33	7	4.71429	0.212121	APL1	ADP glucose pyrophosphorylase large subunit 1
AT5G23400	4	5	5	0	2	0	0.0431144	14	2	7	0.142857	AT5G23400	Leucine-rich repeat (LRR) family protein
AT5G25460	7	9	5	0	0	1	0.0463016	21	1	21	0.047619	DGR2	transmembrane protein, putative (Protein of unknown function, DUF642)
AT5G25770	2	2	3	1	0	1	0.0431144	7	2	3.5	0.285714	AT5G25770	alpha/beta-Hydrolases superfamily protein
AT5G25980	15	18	20	3	3	4	0.0463016	53	10	5.3	0.188679	TGG2	glucoside glucohydrolase 2
AT5G27380	4	2	1	0	0	0	0.036904	7	0	#DIV/0!	0	GSH2	glutathione synthetase 2
AT5G34850	4	5	7	3	3	1	0.0463016	16	7	2.28571	0.4375	PAP26	purple acid phosphatase 26
AT5G38410	2	9	9	0	1	0	0.0431144	20	1	20	0.05	RBCS3B	Ribulose bisphosphate carboxylase (small chain) family protein
AT5G48960	5	4	5	1	0	1	0.0431144	14	2	7	0.142857	AT5G48960	HAD-superfamily hydrolase, subfamily IG, 5'-nucleotidase
AT5G49555	4	4	6	2	2	2	0.0338949	14	6	2.33333	0.428571	AT5G49555	FAD/NAD(P)-binding oxidoreductase family protein
AT5G50240	3	4	3	0	0	0	0.0338949	10	0	#DIV/0!	0	PIMT2	protein-l-isoaspartate methyltransferase 2
AT5G53530	8	9	6	5	3	3	0.0463016	23	11	2.09091	0.478261	VPS26A	vacuolar protein sorting 26A
AT5G54000	2	3	3	1	0	0	0.0431144	8	1	8	0.125	AT5G54000	2-oxoglutarate (2OG) and Fe(II)-dependent oxygenase superfamily protein
AT5G54500	3	2	3	1	0	0	0.0431144	8	1	8	0.125	FQR1	flavodoxin-like quinone reductase 1
AT5G58330	8	7	8	3	2	4	0.0463016	23	9	2.55556	0.391304	AT5G58330	lactate/malate dehydrogenase family protein
AT5G60160	11	6	8	3	4	5	0.0495346	25	12	2.08333	0.48	AT5G60160	Zn-dependent exopeptidases superfamily protein
AT5G64370	9	6	7	3	3	3	0.036904	22	9	2.44444	0.409091	BETA-UP	beta-ureidopropionase
AT5G66530	2	3	4	0	0	1	0.0463016	9	1	9	0.111111	AT5G66530	Galactose mutarotase-like superfamily protein
ATCG00120	30	37	37	18	11	17	0.0463016	104	46	2.26087	0.442308	ATPA	ATP synthase subunit alpha

## Sheet: c- vps29 - 327 up-accum prot
AGI ID	Col-0_1	Col-0_2	Col-0_3	vps29_1	vps29_2	vps29_3	p-value	Col-0 - Sum of peptides	vps29 - Sum of peptides	Ratio Col-0/vps29	Ratio vps29/Col-0	Symbol	Description
AT1G02130	3	6	3	8	12	9	0.0463016	12	29	0.413793	2.41667	RA-5	RAS 5
AT1G02305	0	0	0	11	2	4	0.036904	0	17	0	#DIV/0!	AT1G02305	Cysteine proteinases superfamily protein
AT1G02850	7	2	3	10	12	14	0.0495346	12	36	0.333333	3	BGLU11	beta glucosidase 11
AT1G04270	1	1	1	5	3	5	0.0338949	3	13	0.230769	4.33333	RPS15	cytosolic ribosomal protein S15
AT1G04560	2	7	8	14	14	14	0.036904	17	42	0.404762	2.47059	AT1G04560	AWPM-19-like family protein
AT1G06400	5	4	4	9	9	12	0.0431144	13	30	0.433333	2.30769	ARA-2	Ras-related small GTP-binding family protein
AT1G06410	3	2	0	7	4	4	0.0463016	5	15	0.333333	3	TPS7	trehalose-phosphatase/synthase 7
AT1G07670	0	0	0	7	1	4	0.036904	0	12	0	#DIV/0!	ECA4	endomembrane-type CA-ATPase 4
AT1G08200	3	2	1	6	4	4	0.0463016	6	14	0.428571	2.33333	AXS2	UDP-D-apiose/UDP-D-xylose synthase 2
AT1G08360	4	2	3	7	8	5	0.0495346	9	20	0.45	2.22222	AT1G08360	Ribosomal protein L1p/L10e family
AT1G09620	8	0	1	15	11	9	0.0495346	9	35	0.257143	3.88889	AT1G09620	ATP binding/leucine-tRNA ligases/aminoacyl-tRNA ligase
AT1G09630	5	5	5	9	12	10	0.036904	15	31	0.483871	2.06667	RAB11c	RAB GTPase 11C
AT1G10390	0	0	1	3	3	6	0.0431144	1	12	0.0833333	12	AT1G10390	Nucleoporin autopeptidase
AT1G10840	4	3	4	9	11	7	0.0463016	11	27	0.407407	2.45455	TIF3H1	translation initiation factor 3 subunit H1
AT1G12270	2	3	3	6	8	4	0.0463016	8	18	0.444444	2.25	Hop1	stress-inducible protein
AT1G12780	6	3	3	9	9	10	0.0431144	12	28	0.428571	2.33333	UGE1	UDP-D-glucose/UDP-D-galactose 4-epimerase 1
AT1G14320	0	0	0	4	4	3	0.0338949	0	11	0	#DIV/0!	SAC52	Ribosomal protein L16p/L10e family protein
AT1G14610	0	0	0	12	9	7	0.036904	0	28	0	#DIV/0!	TWN2	valyl-tRNA synthetase / valine-tRNA ligase (VALRS)
AT1G14830	0	0	0	1	2	4	0.036904	0	7	0	#DIV/0!	DL1C	DYNAMIN-like 1C
AT1G15930	3	4	2	5	8	11	0.0495346	9	24	0.375	2.66667	AT1G15930	Ribosomal protein L7Ae/L30e/S12e/Gadd45 family protein
AT1G16920	5	4	5	11	11	13	0.0431144	14	35	0.4	2.5	RABA1b	RAB GTPase homolog A1B
AT1G17100	10	8	8	20	16	18	0.0463016	26	54	0.481481	2.07692	HBP1	SOUL heme-binding family protein
AT1G17620	0	0	0	5	3	1	0.036904	0	9	0	#DIV/0!	AT1G17620	Late embryogenesis abundant (LEA) hydroxyproline-rich glycoprotein family
AT1G18210	1	1	0	5	8	7	0.0463016	2	20	0.1	10	AT1G18210	Calcium-binding EF-hand family protein
AT1G20950	0	1	2	3	3	5	0.0463016	3	11	0.272727	3.66667	AT1G20950	Phosphofructokinase family protein
AT1G20960	2	0	2	8	4	6	0.0463016	4	18	0.222222	4.5	emb1507	U5 small nuclear ribonucleoprotein helicase
AT1G22300	10	8	5	22	15	19	0.0495346	23	56	0.410714	2.43478	GRF10	general regulatory factor 10
AT1G23800	0	2	1	4	4	6	0.0463016	3	14	0.214286	4.66667	ALDH2B7	aldehyde dehydrogenase 2B7
AT1G24050	0	0	0	3	3	4	0.0338949	0	10	0	#DIV/0!	AT1G24050	RNA-processing, Lsm domain-containing protein
AT1G25490	4	3	3	7	6	7	0.0431144	10	20	0.5	2	RCN1	ARM repeat superfamily protein
AT1G27400	0	0	1	6	5	7	0.0463016	1	18	0.0555556	18	AT1G27400	Ribosomal protein L22p/L17e family protein
AT1G29250	2	0	0	6	5	8	0.0463016	2	19	0.105263	9.5	AT1G29250	Alba DNA/RNA-binding protein
AT1G29310	3	5	5	11	12	10	0.0463016	13	33	0.393939	2.53846	AT1G29310	SecY protein transport family protein
AT1G29350	8	6	5	20	16	17	0.0495346	19	53	0.358491	2.78947	AT1G29350	RNA polymerase II degradation factor-like protein (DUF1296)
AT1G29370	8	6	5	21	17	18	0.0495346	19	56	0.339286	2.94737	AT1G29370	RNA polymerase II degradation factor-like protein (DUF1296)
AT1G29980	0	1	0	6	4	5	0.0463016	1	15	0.0666667	15	AT1G29980	choice-of-anchor C domain protein, putative (Protein of unknown function, DUF642)
AT1G31340	17	12	17	46	42	42	0.0431144	46	130	0.353846	2.82609	RUB1	related to ubiquitin 1
AT1G32050	0	0	0	4	3	2	0.036904	0	9	0	#DIV/0!	SCAMP5	SCAMP family protein
AT1G33790	7	5	7	35	36	26	0.0463016	19	97	0.195876	5.10526	AT1G33790	jacalin lectin family protein
AT1G35140	0	0	0	4	6	4	0.0338949	0	14	0	#DIV/0!	PHI-1	Phosphate-responsive 1 family protein
AT1G35720	18	13	18	40	37	42	0.0463016	49	119	0.411765	2.42857	ANNAT1	annexin 1
AT1G36160	0	0	0	5	2	4	0.036904	0	11	0	#DIV/0!	ACC1	acetyl-CoA carboxylase 1
AT1G42480	1	0	1	3	3	2	0.0431144	2	8	0.25	4	AT1G42480	TLR4 regulator/MIR-interacting MSAP protein
AT1G44835	1	2	2	5	3	3	0.0431144	5	11	0.454545	2.2	AT1G44835	YbaK/aminoacyl-tRNA synthetase-associated domain-containing protein
AT1G47260	9	7	4	17	14	11	0.0495346	20	42	0.47619	2.1	GAMMA CA2	gamma carbonic anhydrase 2
AT1G48920	0	0	0	8	4	3	0.036904	0	15	0	#DIV/0!	NUC-L1	nucleolin like 1
AT1G49300	3	3	3	12	6	11	0.036904	9	29	0.310345	3.22222	RABG3E	RAB GTPase homolog G3E
AT1G49740	2	3	2	9	6	4	0.0463016	7	19	0.368421	2.71429	AT1G49740	PLC-like phosphodiesterases superfamily protein
AT1G50510	1	1	1	4	2	3	0.036904	3	9	0.333333	3	AT1G50510	indigoidine synthase A family protein
AT1G52600	0	0	1	3	3	2	0.0431144	1	8	0.125	8	AT1G52600	Peptidase S24/S26A/S26B/S26C family protein
AT1G52690	19	15	14	49	45	44	0.0495346	48	138	0.347826	2.875	LEA7	Late embryogenesis abundant protein (LEA) family protein
AT1G54100	25	37	33	63	69	69	0.0463016	95	201	0.472637	2.11579	ALDH7B4	aldehyde dehydrogenase 7B4
AT1G55020	0	0	0	6	1	4	0.036904	0	11	0	#DIV/0!	LOX1	lipoxygenase 1
AT1G56580	0	0	0	2	3	2	0.0338949	0	7	0	#DIV/0!	SVB	plant/protein (Protein of unknown function, DUF538)
AT1G59610	4	6	4	17	21	12	0.0463016	14	50	0.28	3.57143	DL3	dynamin-like 3
AT1G60420	0	0	3	8	8	6	0.0431144	3	22	0.136364	7.33333	AT1G60420	DC1 domain-containing protein
AT1G62020	3	2	1	20	15	10	0.0495346	6	45	0.133333	7.5	AT1G62020	Coatomer, alpha subunit
AT1G62710	20	20	18	57	36	49	0.0463016	58	142	0.408451	2.44828	BETA-VPE	beta vacuolar processing enzyme
AT1G63000	1	0	0	2	3	2	0.0431144	1	7	0.142857	7	NRS/ER	nucleotide-rhamnose synthase/epimerase-reductase
AT1G65270	0	2	3	6	8	4	0.0495346	5	18	0.277778	3.6	AT1G65270	ER membrane protein complex subunit-like protein
AT1G67730	0	1	2	13	11	7	0.0495346	3	31	0.0967742	10.3333	KCR1	beta-ketoacyl reductase 1
AT1G69460	1	0	2	4	5	4	0.0463016	3	13	0.230769	4.33333	AT1G69460	emp24/gp25L/p24 family/GOLD family protein
AT1G69840	1	1	0	2	3	2	0.0431144	2	7	0.285714	3.5	AT1G69840	SPFH/Band 7/PHB domain-containing membrane-associated protein family
AT1G70320	2	0	1	6	5	5	0.0463016	3	16	0.1875	5.33333	UPL2	ubiquitin-protein ligase 2
AT1G70810	1	0	2	3	3	4	0.0463016	3	10	0.3	3.33333	AT1G70810	Calcium-dependent lipid-binding (CaLB domain) family protein
AT1G71220	2	5	1	16	10	10	0.0463016	8	36	0.222222	4.5	EBS1	EMS-MUTAGENIZED BRI1 SUPPRESSOR 1
AT1G73080	3	3	5	9	11	6	0.0463016	11	26	0.423077	2.36364	PEPR1	PEP1 receptor 1
AT1G73230	1	1	0	2	4	6	0.0463016	2	12	0.166667	6	AT1G73230	Nascent polypeptide-associated complex NAC
AT1G74790	4	4	8	21	18	21	0.0431144	16	60	0.266667	3.75	AT1G74790	catalytics
AT1G77100	1	0	0	5	4	3	0.0463016	1	12	0.0833333	12	AT1G77100	peroxidase superfamily protein
AT1G77590	3	2	3	8	6	8	0.0431144	8	22	0.363636	2.75	LACS9	long chain acyl-CoA synthetase 9
AT1G78040	0	0	0	4	3	3	0.0338949	0	10	0	#DIV/0!	AT1G78040	Pollen Ole e 1 allergen and extensin family protein
AT1G78300	18	13	8	29	29	25	0.0463016	39	83	0.46988	2.12821	GRF2	general regulatory factor 2
AT1G78570	1	1	0	6	3	4	0.0463016	2	13	0.153846	6.5	RHM1	rhamnose biosynthesis 1
AT1G78920	0	0	3	7	10	10	0.0431144	3	27	0.111111	9	VP2	vacuolar H -pyrophosphatase 2
AT2G01490	0	0	0	4	3	2	0.036904	0	9	0	#DIV/0!	PAHX	phytanoyl-CoA dioxygenase (PhyH) family protein
AT2G01720	0	1	0	5	3	2	0.0463016	1	10	0.1	10	AT2G01720	Ribophorin I
AT2G02390	1	3	2	4	6	5	0.0495346	6	15	0.4	2.5	GSTZ1	glutathione S-transferase zeta 1
AT2G04350	0	0	2	5	5	6	0.0431144	2	16	0.125	8	LACS8	AMP-dependent synthetase and ligase family protein
AT2G05790	0	0	0	7	5	5	0.0338949	0	17	0	#DIV/0!	AT2G05790	O-Glycosyl hydrolases family 17 protein
AT2G05920	17	12	12	43	35	33	0.0463016	41	111	0.369369	2.70732	AT2G05920	Subtilase family protein
AT2G16060	0	0	0	3	5	5	0.0338949	0	13	0	#DIV/0!	HB1	hemoglobin 1
AT2G17230	0	0	0	6	5	7	0.036904	0	18	0	#DIV/0!	EXL5	EXORDIUM like 5
AT2G17360	1	0	2	3	6	8	0.0495346	3	17	0.176471	5.66667	AT2G17360	Ribosomal protein S4 (RPS4A) family protein
AT2G17840	0	0	0	11	6	4	0.036904	0	21	0	#DIV/0!	ERD7	Senescence/dehydration-associated protein-like protein
AT2G18020	0	0	0	4	4	6	0.0338949	0	14	0	#DIV/0!	EMB2296	Ribosomal protein L2 family
AT2G18960	1	0	1	14	17	16	0.0463016	2	47	0.0425532	23.5	HA1	H[ ]-ATPase 1
AT2G20140	2	3	4	6	7	5	0.0495346	9	18	0.5	2	RPT2b	AAA-type ATPase family protein
AT2G20580	19	21	22	47	46	37	0.0495346	62	130	0.476923	2.09677	RPN1A	26S proteasome regulatory subunit S2 1A
AT2G21390	3	3	2	26	19	15	0.0463016	8	60	0.133333	7.5	AT2G21390	Coatomer, alpha subunit
AT2G21660	3	3	3	8	7	11	0.036904	9	26	0.346154	2.88889	GRP7	cold, circadian rhythm, and rna binding 2
AT2G22475	1	0	0	2	2	3	0.0431144	1	7	0.142857	7	GEM	GRAM domain family protein
AT2G23350	0	0	0	6	5	4	0.036904	0	15	0	#DIV/0!	PAB4	poly(A) binding protein 4
AT2G24050	1	0	0	2	2	4	0.0431144	1	8	0.125	8	eIFiso4G2	MIF4G domain-containing protein / MA3 domain-containing protein
AT2G24420	3	0	1	8	10	7	0.0495346	4	25	0.16	6.25	AT2G24420	DNA repair ATPase-like protein
AT2G25890	8	5	3	24	18	19	0.0495346	16	61	0.262295	3.8125	AT2G25890	Oleosin family protein
AT2G26230	2	0	2	5	5	5	0.0338949	4	15	0.266667	3.75	AT2G26230	uricase / urate oxidase / nodulin 35
AT2G27360	0	0	0	3	2	2	0.0338949	0	7	0	#DIV/0!	AT2G27360	GDSL-like Lipase/Acylhydrolase superfamily protein
AT2G27730	0	1	1	11	9	6	0.0463016	2	26	0.0769231	13	AT2G27730	copper ion binding protein
AT2G28490	196	187	176	411	365	365	0.0463016	559	1141	0.489921	2.04114	AT2G28490	RmlC-like cupins superfamily protein
AT2G29460	1	0	0	2	4	3	0.0463016	1	9	0.111111	9	GSTU4	glutathione S-transferase tau 4
AT2G31390	9	8	7	17	17	17	0.036904	24	51	0.470588	2.125	AT2G31390	pfkB-like carbohydrate kinase family protein
AT2G34040	2	4	1	6	5	5	0.0463016	7	16	0.4375	2.28571	AT2G34040	Apoptosis inhibitory protein 5 (API5)
AT2G34160	1	0	0	4	3	7	0.0463016	1	14	0.0714286	14	AT2G34160	Alba DNA/RNA-binding protein
AT2G36640	40	40	42	108	92	70	0.0463016	122	270	0.451852	2.21311	ECP63	embryonic cell protein 63
AT2G36770	0	0	0	3	5	2	0.036904	0	10	0	#DIV/0!	AT2G36770	UDP-Glycosyltransferase superfamily protein
AT2G37770	3	4	4	11	7	10	0.0463016	11	28	0.392857	2.54545	ChlAKR	NAD(P)-linked oxidoreductase superfamily protein
AT2G38230	3	6	4	12	10	11	0.0495346	13	33	0.393939	2.53846	PDX1.1	pyridoxine biosynthesis 1.1
AT2G38270	2	0	0	4	3	4	0.0431144	2	11	0.181818	5.5	CXIP2	CAX-interacting protein 2
AT2G38410	0	0	0	2	4	2	0.0338949	0	8	0	#DIV/0!	AT2G38410	ENTH/VHS/GAT family protein
AT2G38530	2	2	2	11	11	9	0.0338949	6	31	0.193548	5.16667	LTP2	lipid transfer protein 2
AT2G39020	2	0	1	4	5	3	0.0495346	3	12	0.25	4	AT2G39020	Acyl-CoA N-acyltransferases (NAT) superfamily protein
AT2G39990	2	2	3	5	8	9	0.0463016	7	22	0.318182	3.14286	EIF2	eukaryotic translation initiation factor 2
AT2G41260	8	4	6	17	12	15	0.0495346	18	44	0.409091	2.44444	M17	glycine-rich protein / late embryogenesis abundant protein (M17)
AT2G41280	1	2	4	5	5	5	0.036904	7	15	0.466667	2.14286	M10	late embryogenesis abundant protein (M10) / LEA protein M10
AT2G42130	2	0	1	4	4	4	0.036904	3	12	0.25	4	AT2G42130	Plastid-lipid associated protein PAP / fibrillin family protein
AT2G42740	3	1	3	10	5	7	0.0463016	7	22	0.318182	3.14286	RPL16A	ribosomal protein large subunit 16A
AT2G42840	0	0	0	11	10	10	0.0338949	0	31	0	#DIV/0!	PDF1	protodermal factor 1
AT2G43590	1	2	2	7	11	7	0.0431144	5	25	0.2	5	AT2G43590	Chitinase family protein
AT2G44120	2	2	1	4	6	6	0.0431144	5	16	0.3125	3.2	AT2G44120	Ribosomal protein L30/L7 family protein
AT2G44610	0	2	2	6	7	7	0.0431144	4	20	0.2	5	RAB6A	Ras-related small GTP-binding family protein
AT2G45140	0	1	2	7	6	5	0.0495346	3	18	0.166667	6	PVA12	plant VAP homolog 12
AT2G47710	1	1	1	3	3	4	0.0338949	3	10	0.3	3.33333	AT2G47710	Adenine nucleotide alpha hydrolases-like superfamily protein
AT2G47770	11	17	19	32	35	30	0.0495346	47	97	0.484536	2.06383	TSPO	TSPO(outer membrane tryptophan-rich sensory protein)-like protein
AT3G01640	1	2	1	5	6	4	0.0463016	4	15	0.266667	3.75	GLCAK	glucuronokinase G
AT3G01650	3	0	3	10	7	6	0.0463016	6	23	0.26087	3.83333	RGLG1	RING domain ligase1
AT3G02110	0	1	1	6	2	7	0.0463016	2	15	0.133333	7.5	scpl25	serine carboxypeptidase-like 25
AT3G02780	1	1	1	4	4	4	0.0253473	3	12	0.25	4	IPP2	isopentenyl pyrophosphate:dimethylallyl pyrophosphate isomerase 2
AT3G03110	1	2	1	3	4	5	0.0463016	4	12	0.333333	3	XPO1B	exportin 1B
AT3G03640	5	3	1	139	111	122	0.0495346	9	372	0.0241935	41.3333	BGLU25	beta glucosidase 25
AT3G04000	0	0	0	3	2	2	0.0338949	0	7	0	#DIV/0!	AT3G04000	NAD(P)-binding Rossmann-fold superfamily protein
AT3G04170	1	0	0	9	6	9	0.0431144	1	24	0.0416667	24	AT3G04170	RmlC-like cupins superfamily protein
AT3G04840	3	8	5	16	15	16	0.0463016	16	47	0.340426	2.9375	AT3G04840	Ribosomal protein S3Ae
AT3G06860	16	18	17	42	28	38	0.0495346	51	108	0.472222	2.11765	MFP2	multifunctional protein 2
AT3G08030	1	5	3	11	8	7	0.0495346	9	26	0.346154	2.88889	AT3G08030	DNA-directed RNA polymerase subunit beta (Protein of unknown function, DUF642)
AT3G09090	2	0	1	5	4	4	0.0463016	3	13	0.230769	4.33333	DEX1	defective in exine formation protein (DEX1)
AT3G09560	0	0	1	3	4	2	0.0463016	1	9	0.111111	9	PAH1	Lipin family protein
AT3G09810	2	1	2	6	3	3	0.0431144	5	12	0.416667	2.4	IDH-VI	isocitrate dehydrogenase VI
AT3G09840	53	55	49	124	96	116	0.0495346	157	336	0.467262	2.14013	CDC48	cell division cycle 48
AT3G11730	3	5	2	6	8	6	0.0463016	10	20	0.5	2	ATFP8	Ras-related small GTP-binding family protein
AT3G11940	10	9	11	17	22	26	0.0495346	30	65	0.461538	2.16667	RPS5A	ribosomal protein 5A
AT3G12130	1	1	1	3	2	2	0.0338949	3	7	0.428571	2.33333	AT3G12130	KH domain-containing protein / zinc finger (CCCH type) family protein
AT3G12203	9	8	9	25	24	16	0.0463016	26	65	0.4	2.5	scpl17	serine carboxypeptidase-like 17
AT3G12490	22	24	20	50	41	43	0.0495346	66	134	0.492537	2.0303	CYSB	cystatin B
AT3G12800	1	2	2	11	9	11	0.0431144	5	31	0.16129	6.2	SDRB	short-chain dehydrogenase-reductase B
AT3G13330	0	0	0	2	3	3	0.0338949	0	8	0	#DIV/0!	PA200	proteasome activating protein 200
AT3G13460	3	0	1	5	4	4	0.0463016	4	13	0.307692	3.25	ECT2	evolutionarily conserved C-terminal region 2
AT3G14240	0	0	0	4	5	4	0.0338949	0	13	0	#DIV/0!	AT3G14240	Subtilase family protein
AT3G15640	0	1	1	5	4	3	0.0463016	2	12	0.166667	6	AT3G15640	Rubredoxin-like superfamily protein
AT3G17020	2	1	0	3	4	5	0.0495346	3	12	0.25	4	AT3G17020	Adenine nucleotide alpha hydrolases-like superfamily protein
AT3G17130	0	1	1	4	4	3	0.0431144	2	11	0.181818	5.5	AT3G17130	Plant invertase/pectin methylesterase inhibitor superfamily protein
AT3G18080	7	5	5	14	11	11	0.0431144	17	36	0.472222	2.11765	BGLU44	B-S glucosidase 44
AT3G18490	11	12	13	23	23	27	0.0463016	36	73	0.493151	2.02778	ASPG1	Eukaryotic aspartyl protease family protein
AT3G18820	5	4	3	14	11	12	0.0495346	12	37	0.324324	3.08333	RAB7B	RAB GTPase homolog G3F
AT3G19130	2	1	2	3	3	5	0.0431144	5	11	0.454545	2.2	RBP47B	RNA-binding protein 47B
AT3G20500	0	0	0	10	7	7	0.0338949	0	24	0	#DIV/0!	PAP18	purple acid phosphatase 18
AT3G20630	11	7	10	23	17	17	0.0463016	28	57	0.491228	2.03571	UBP14	ubiquitin-specific protease 14
AT3G21720	19	21	17	61	51	53	0.0495346	57	165	0.345455	2.89474	ICL	isocitrate lyase
AT3G23640	2	2	3	7	7	4	0.0431144	7	18	0.388889	2.57143	HGL1	heteroglycan glucosidase 1
AT3G24830	0	0	0	2	3	3	0.0338949	0	8	0	#DIV/0!	AT3G24830	Ribosomal protein L13 family protein
AT3G25110	1	0	0	3	2	2	0.0431144	1	7	0.142857	7	FaTA	fatA acyl-ACP thioesterase
AT3G26060	1	1	0	5	3	7	0.0463016	2	15	0.133333	7.5	PRXQ	Thioredoxin superfamily protein
AT3G27240	2	3	2	5	5	5	0.0338949	7	15	0.466667	2.14286	AT3G27240	Cytochrome C1 family
AT3G43300	0	0	0	8	2	6	0.036904	0	16	0	#DIV/0!	ATMIN7	HOPM interactor 7
AT3G43520	0	2	1	4	3	3	0.0463016	3	10	0.3	3.33333	AT3G43520	Transmembrane proteins 14C
AT3G44110	7	8	6	14	15	13	0.0495346	21	42	0.5	2	J3	DNAJ homologue 3
AT3G45970	2	2	2	12	9	12	0.0338949	6	33	0.181818	5.5	EXLA1	expansin-like A1
AT3G46830	6	4	5	13	11	14	0.0495346	15	38	0.394737	2.53333	RABA2c	RAB GTPase homolog A2C
AT3G48580	2	1	4	7	5	6	0.0495346	7	18	0.388889	2.57143	XTH11	xyloglucan endotransglucosylase/hydrolase 11
AT3G49470	3	1	3	5	4	6	0.0463016	7	15	0.466667	2.14286	NACA2	nascent polypeptide-associated complex subunit alpha-like protein 2
AT3G51550	6	3	5	11	13	10	0.0495346	14	34	0.411765	2.42857	FER	Malectin/receptor-like protein kinase family protein
AT3G52850	12	14	10	35	27	23	0.0495346	36	85	0.423529	2.36111	VSR1	vacuolar sorting receptor homolog 1
AT3G53040	68	73	72	151	152	127	0.0495346	213	430	0.495349	2.01878	AT3G53040	late embryogenesis abundant protein, putative / LEA protein
AT3G53110	5	4	6	10	10	10	0.036904	15	30	0.5	2	LOS4	P-loop containing nucleoside triphosphate hydrolases superfamily protein
AT3G53180	1	0	1	5	5	2	0.0431144	2	12	0.166667	6	NodGS	nodulin/glutamine synthase-like protein
AT3G53230	43	49	43	106	86	104	0.0463016	135	296	0.456081	2.19259	AtCDC48B	ATPase, AAA-type, CDC48 protein
AT3G54840	2	1	1	8	4	9	0.0463016	4	21	0.190476	5.25	ARA6	Ras-related small GTP-binding family protein
AT3G54940	5	6	5	22	23	20	0.0463016	16	65	0.246154	4.0625	AT3G54940	Papain family cysteine protease
AT3G54960	6	6	5	15	9	10	0.0463016	17	34	0.5	2	PDIL1-3	PDI-like 1-3
AT3G55120	1	0	1	3	5	3	0.0431144	2	11	0.181818	5.5	TT5	Chalcone-flavanone isomerase family protein
AT3G55360	0	1	0	4	3	5	0.0463016	1	12	0.0833333	12	CER10	3-oxo-5-alpha-steroid 4-dehydrogenase family protein
AT3G55430	0	0	0	3	4	3	0.0338949	0	10	0	#DIV/0!	AT3G55430	O-Glycosyl hydrolases family 17 protein
AT3G56150	9	9	8	20	22	16	0.0463016	26	58	0.448276	2.23077	EIF3C	eukaryotic translation initiation factor 3C
AT3G56190	4	5	3	13	14	7	0.0495346	12	34	0.352941	2.83333	ALPHA-SNAP2	alpha-soluble NSF attachment protein 2
AT3G56460	1	2	2	3	3	5	0.0431144	5	11	0.454545	2.2	AT3G56460	GroES-like zinc-binding alcohol dehydrogenase family protein
AT3G57090	0	0	0	3	2	2	0.0338949	0	7	0	#DIV/0!	BIGYIN	Tetratricopeptide repeat (TPR)-like superfamily protein
AT3G57560	2	3	2	5	7	5	0.0431144	7	17	0.411765	2.42857	NAGK	N-acetyl-l-glutamate kinase
AT3G59970	2	1	2	5	4	4	0.0431144	5	13	0.384615	2.6	MTHFR1	methylenetetrahydrofolate reductase 1
AT3G60190	4	3	3	10	9	12	0.0463016	10	31	0.322581	3.1	DL1E	DYNAMIN-like 1E
AT3G60340	0	0	0	4	5	5	0.0338949	0	14	0	#DIV/0!	AT3G60340	alpha/beta-Hydrolases superfamily protein
AT3G60600	0	0	1	3	4	5	0.0463016	1	12	0.0833333	12	VAP27-1	vesicle associated protein
AT3G60730	4	2	3	11	9	7	0.0495346	9	27	0.333333	3	AT3G60730	Plant invertase/pectin methylesterase inhibitor superfamily
AT3G62700	0	1	0	3	3	2	0.0431144	1	8	0.125	8	ABCC14	multidrug resistance-associated protein 10
AT3G62830	1	2	1	12	11	7	0.0463016	4	30	0.133333	7.5	AUD1	NAD(P)-binding Rossmann-fold superfamily protein
AT3G63410	3	3	3	7	6	7	0.0338949	9	20	0.45	2.22222	APG1	S-adenosyl-L-methionine-dependent methyltransferases superfamily protein
AT4G01610	0	0	0	5	2	4	0.036904	0	11	0	#DIV/0!	AT4G01610	Cysteine proteinases superfamily protein
AT4G01870	8	10	8	18	18	19	0.0431144	26	55	0.472727	2.11538	AT4G01870	tolB protein-like protein
AT4G01970	2	0	2	4	3	4	0.0431144	4	11	0.363636	2.75	STS	stachyose synthase
AT4G02340	4	2	4	10	8	7	0.0463016	10	25	0.4	2.5	AT4G02340	alpha/beta-Hydrolases superfamily protein
AT4G02360	0	0	0	5	4	4	0.0338949	0	13	0	#DIV/0!	AT4G02360	transmembrane protein, putative (Protein of unknown function, DUF538)
AT4G02510	0	0	0	31	13	17	0.036904	0	61	0	#DIV/0!	TOC159	translocon at the outer envelope membrane of chloroplasts 159
AT4G04910	7	6	7	15	18	15	0.0431144	20	48	0.416667	2.4	NSF	AAA-type ATPase family protein
AT4G09320	1	0	0	3	2	3	0.0431144	1	8	0.125	8	NDPK1	nucleoside diphosphate kinase
AT4G10320	1	1	0	12	10	10	0.0431144	2	32	0.0625	16	AT4G10320	tRNA synthetase class I (I, L, M and V) family protein
AT4G11310	7	10	11	88	81	82	0.0495346	28	251	0.111554	8.96429	AT4G11310	Papain family cysteine protease
AT4G11320	2	4	4	39	38	37	0.0463016	10	114	0.0877193	11.4	AT4G11320	Papain family cysteine protease
AT4G11420	2	0	1	19	9	9	0.0463016	3	37	0.0810811	12.3333	EIF3A	eukaryotic translation initiation factor 3A
AT4G11740	4	1	5	9	6	6	0.0463016	10	21	0.47619	2.1	SAY1	Ubiquitin-like superfamily protein
AT4G12060	0	0	0	3	3	2	0.0338949	0	8	0	#DIV/0!	AT4G12060	Double Clp-N motif protein
AT4G13180	1	0	0	2	4	4	0.0431144	1	10	0.1	10	AT4G13180	NAD(P)-binding Rossmann-fold superfamily protein
AT4G14430	1	1	3	5	6	7	0.0463016	5	18	0.277778	3.6	IBR10	indole-3-butyric acid response 10
AT4G16760	8	11	10	35	26	28	0.0495346	29	89	0.325843	3.06897	ACX1	acyl-CoA oxidase 1
AT4G17170	6	5	7	11	15	11	0.0463016	18	37	0.486486	2.05556	RABB1C	RAB GTPase homolog B1C
AT4G17530	6	7	5	15	20	22	0.0495346	18	57	0.315789	3.16667	RAB1C	RAB GTPase homolog 1C
AT4G17650	0	0	0	3	3	2	0.0338949	0	8	0	#DIV/0!	AT4G17650	Polyketide cyclase / dehydrase and lipid transport protein
AT4G18040	0	1	0	5	4	3	0.0463016	1	12	0.0833333	12	EIF4E	eukaryotic translation initiation factor 4E
AT4G19410	6	4	3	10	8	10	0.0463016	13	28	0.464286	2.15385	AT4G19410	Pectinacetylesterase family protein
AT4G19640	0	0	0	4	6	5	0.036904	0	15	0	#DIV/0!	ARA7	Ras-related small GTP-binding family protein
AT4G21150	2	2	2	21	12	14	0.036904	6	47	0.12766	7.83333	HAP6	ribophorin II (RPN2) family protein
AT4G21960	0	0	0	7	8	7	0.0338949	0	22	0	#DIV/0!	PRXR1	Peroxidase superfamily protein
AT4G22100	2	1	1	8	8	8	0.0338949	4	24	0.166667	6	BGLU3	beta glucosidase 2
AT4G22930	0	0	0	1	3	3	0.0338949	0	7	0	#DIV/0!	PYR4	pyrimidin 4
AT4G23630	1	1	4	24	17	16	0.0463016	6	57	0.105263	9.5	BTI1	VIRB2-interacting protein 1
AT4G23850	2	1	4	17	19	10	0.0495346	7	46	0.152174	6.57143	LACS4	AMP-dependent synthetase and ligase family protein
AT4G24690	1	1	1	5	5	3	0.0338949	3	13	0.230769	4.33333	NBR1	ubiquitin-associated (UBA)/TS-N domain-containing protein / octicosapeptide/Phox/Bemp1 (PB1) domain-containing protein
AT4G25740	0	0	0	6	7	6	0.0338949	0	19	0	#DIV/0!	AT4G25740	RNA binding Plectin/S10 domain-containing protein
AT4G26690	0	0	1	3	4	3	0.0431144	1	10	0.1	10	SHV3	PLC-like phosphodiesterase family protein
AT4G27140	20	29	28	121	102	114	0.0495346	77	337	0.228487	4.37662	SESA1	seed storage albumin 1
AT4G27150	91	101	92	215	196	219	0.0495346	284	630	0.450794	2.21831	SESA2	seed storage albumin 2
AT4G27160	100	109	106	231	231	242	0.0463016	315	704	0.447443	2.23492	SESA3	seed storage albumin 3
AT4G27170	47	63	58	138	142	177	0.0495346	168	457	0.367615	2.72024	SESA4	seed storage albumin 4
AT4G27320	2	0	1	4	5	4	0.0463016	3	13	0.230769	4.33333	PHOS34	Adenine nucleotide alpha hydrolases-like superfamily protein
AT4G27450	3	5	5	9	6	11	0.0463016	13	26	0.5	2	AT4G27450	aluminum induced protein with YGL and LRDR motifs
AT4G27500	1	0	2	21	11	13	0.0495346	3	45	0.0666667	15	PPI1	proton pump interactor 1
AT4G29160	3	3	2	6	7	8	0.0463016	8	21	0.380952	2.625	SNF7.1	SNF7 family protein
AT4G31750	2	2	2	3	5	4	0.036904	6	12	0.5	2	WIN2	HOPW1-1-interacting 2
AT4G32285	0	2	1	9	6	8	0.0495346	3	23	0.130435	7.66667	AT4G32285	ENTH/ANTH/VHS superfamily protein
AT4G33010	4	4	5	15	8	8	0.0431144	13	31	0.419355	2.38462	GLDP1	glycine decarboxylase P-protein 1
AT4G33070	1	2	2	3	4	5	0.0463016	5	12	0.416667	2.4	AT4G33070	Thiamine pyrophosphate dependent pyruvate decarboxylase family protein
AT4G34890	1	0	1	5	4	3	0.0463016	2	12	0.166667	6	XDH1	xanthine dehydrogenase 1
AT4G35100	1	3	3	7	5	5	0.0431144	7	17	0.411765	2.42857	PIP3	plasma membrane intrinsic protein 3
AT4G35790	4	0	2	10	6	6	0.0463016	6	22	0.272727	3.66667	PLDDELTA	phospholipase D delta
AT4G35860	3	3	6	12	16	11	0.0463016	12	39	0.307692	3.25	GB2	GTP-binding 2
AT4G36220	0	0	0	3	3	3	0.0253473	0	9	0	#DIV/0!	FAH1	ferulic acid 5-hydroxylase 1
AT4G36360	11	9	13	28	31	21	0.0495346	33	80	0.4125	2.42424	BGAL3	beta-galactosidase 3
AT4G37870	10	8	13	53	41	49	0.0495346	31	143	0.216783	4.6129	PCK1	phosphoenolpyruvate carboxykinase 1
AT4G39080	0	1	1	5	4	4	0.0431144	2	13	0.153846	6.5	VHA-A3	vacuolar proton ATPase A3
AT4G39090	1	0	1	5	5	5	0.0338949	2	15	0.133333	7.5	RD19	Papain family cysteine protease
AT4G39800	3	1	2	7	4	8	0.0495346	6	19	0.315789	3.16667	MIPS1	myo-inositol-1-phosphate synthase 1
AT4G39890	0	2	2	5	5	7	0.0431144	4	17	0.235294	4.25	RABH1c	RAB GTPase homolog H1C
AT5G01410	2	5	3	6	6	9	0.0463016	10	21	0.47619	2.1	RSR4	Aldolase-type TIM barrel family protein
AT5G02870	0	0	0	10	9	4	0.036904	0	23	0	#DIV/0!	AT5G02870	Ribosomal protein L4/L1 family
AT5G03340	47	52	48	107	85	109	0.0495346	147	301	0.488372	2.04762	AtCDC48C	ATPase, AAA-type, CDC48 protein
AT5G03610	0	0	0	3	3	2	0.0338949	0	8	0	#DIV/0!	AT5G03610	GDSL-like Lipase/Acylhydrolase superfamily protein
AT5G03860	18	17	13	51	44	41	0.0495346	48	136	0.352941	2.83333	MLS	malate synthase
AT5G04885	16	13	16	40	25	30	0.0463016	45	95	0.473684	2.11111	AT5G04885	Glycosyl hydrolase family protein
AT5G05000	0	0	0	2	1	6	0.036904	0	9	0	#DIV/0!	TOC34	translocon at the outer envelope membrane of chloroplasts 34
AT5G06320	0	0	0	3	4	4	0.0338949	0	11	0	#DIV/0!	NHL3	NDR1/HIN1-like 3
AT5G06760	6	3	3	13	8	7	0.0463016	12	28	0.428571	2.33333	LEA4-5	Late Embryogenesis Abundant 4-5
AT5G07190	14	9	14	66	73	64	0.0463016	37	203	0.182266	5.48649	ATS3	embryo-specific protein 3
AT5G08060	0	1	1	4	3	3	0.0431144	2	10	0.2	5	AT5G08060	furry
AT5G09510	1	2	1	5	4	5	0.0431144	4	14	0.285714	3.5	AT5G09510	Ribosomal protein S19 family protein
AT5G09640	13	11	15	37	48	43	0.0495346	39	128	0.304688	3.28205	SCPL19	serine carboxypeptidase-like 19
AT5G09650	2	2	1	4	3	4	0.0431144	5	11	0.454545	2.2	PPa6	pyrophosphorylase 6
AT5G10300	2	0	1	4	5	5	0.0463016	3	14	0.214286	4.66667	MES5	methyl esterase 5
AT5G11560	0	0	0	4	7	4	0.0338949	0	15	0	#DIV/0!	AT5G11560	catalytics
AT5G12110	4	5	3	10	12	11	0.0495346	12	33	0.363636	2.75	AT5G12110	elongation factor 1-beta 1
AT5G13200	0	0	0	3	2	3	0.0338949	0	8	0	#DIV/0!	AT5G13200	GRAM domain family protein
AT5G13560	4	3	6	11	12	7	0.0495346	13	30	0.433333	2.30769	AT5G13560	structural maintenance of chromosomes protein
AT5G16130	2	1	2	3	4	3	0.0431144	5	10	0.5	2	AT5G16130	Ribosomal protein S7e family protein
AT5G16440	1	0	0	3	5	4	0.0463016	1	12	0.0833333	12	IPP1	isopentenyl diphosphate isomerase 1
AT5G16760	2	3	4	7	8	7	0.0463016	9	22	0.409091	2.44444	ITPK1	Inositol 1,3,4-trisphosphate 5/6-kinase family protein
AT5G17190	0	0	0	11	6	4	0.036904	0	21	0	#DIV/0!	AT5G17190	B-cell receptor-associated-like protein
AT5G18230	0	0	0	8	4	3	0.036904	0	15	0	#DIV/0!	AT5G18230	transcription regulator NOT2/NOT3/NOT5 family protein
AT5G18380	0	0	0	4	4	6	0.0338949	0	14	0	#DIV/0!	AT5G18380	Ribosomal protein S5 domain 2-like superfamily protein
AT5G18400	1	1	1	3	2	2	0.0338949	3	7	0.428571	2.33333	AT5G18400	Cytokine-induced anti-apoptosis inhibitor 1, Fe-S biogenesi
AT5G18900	1	1	4	10	8	5	0.0463016	6	23	0.26087	3.83333	AT5G18900	2-oxoglutarate (2OG) and Fe(II)-dependent oxygenase superfamily protein
AT5G19550	31	24	25	65	61	56	0.0495346	80	182	0.43956	2.275	ASP2	aspartate aminotransferase 2
AT5G20290	0	0	1	6	4	5	0.0463016	1	15	0.0666667	15	AT5G20290	Ribosomal protein S8e family protein
AT5G20920	7	3	4	9	12	11	0.0495346	14	32	0.4375	2.28571	EIF2 BETA	eukaryotic translation initiation factor 2 beta subunit
AT5G21090	0	0	0	2	7	4	0.036904	0	13	0	#DIV/0!	AT5G21090	Leucine-rich repeat (LRR) family protein
AT5G22060	2	4	3	7	7	5	0.0463016	9	19	0.473684	2.11111	J2	DNAJ homologue 2
AT5G22460	0	1	1	7	9	5	0.0463016	2	21	0.0952381	10.5	AT5G22460	alpha/beta-Hydrolases superfamily protein
AT5G23890	3	2	1	13	9	8	0.0495346	6	30	0.2	5	AT5G23890	GPI-anchored adhesin-like protein
AT5G27600	0	0	0	4	3	3	0.0338949	0	10	0	#DIV/0!	LACS7	long-chain acyl-CoA synthetase 7
AT5G27640	10	5	7	16	14	16	0.0463016	22	46	0.478261	2.09091	TIF3B1	translation initiation factor 3B1
AT5G27850	0	1	0	4	4	4	0.0338949	1	12	0.0833333	12	AT5G27850	Ribosomal protein L18e/L15 superfamily protein
AT5G37640	16	11	15	47	41	42	0.0495346	42	130	0.323077	3.09524	UBQ9	ubiquitin 9
AT5G38830	4	1	3	7	6	5	0.0495346	8	18	0.444444	2.25	AT5G38830	Cysteinyl-tRNA synthetase, class Ia family protein
AT5G39510	1	2	3	4	6	4	0.0463016	6	14	0.428571	2.33333	SGR4	Vesicle transport v-SNARE family protein
AT5G41210	2	1	2	3	4	4	0.0431144	5	11	0.454545	2.2	GSTT1	glutathione S-transferase THETA 1
AT5G41520	1	1	1	3	2	2	0.0338949	3	7	0.428571	2.33333	RPS10B	RNA binding Plectin/S10 domain-containing protein
AT5G41870	0	0	0	4	3	1	0.036904	0	8	0	#DIV/0!	AT5G41870	Pectin lyase-like superfamily protein
AT5G42220	3	3	0	7	6	5	0.0463016	6	18	0.333333	3	AT5G42220	Ubiquitin-like superfamily protein
AT5G42570	0	0	3	12	11	10	0.0463016	3	33	0.0909091	11	AT5G42570	B-cell receptor-associated 31-like protein
AT5G42720	0	0	0	7	5	6	0.036904	0	18	0	#DIV/0!	AT5G42720	Glycosyl hydrolase family 17 protein
AT5G42950	2	1	1	9	7	3	0.0463016	4	19	0.210526	4.75	AT5G42950	GYF domain-containing protein
AT5G45280	10	5	6	13	18	16	0.0495346	21	47	0.446809	2.2381	AT5G45280	Pectinacetylesterase family protein
AT5G45670	0	0	0	2	2	3	0.0338949	0	7	0	#DIV/0!	AT5G45670	GDSL-like Lipase/Acylhydrolase superfamily protein
AT5G45750	6	5	6	11	14	13	0.0463016	17	38	0.447368	2.23529	RABA1c	RAB GTPase homolog A1C
AT5G46230	1	2	2	4	5	3	0.0463016	5	12	0.416667	2.4	AT5G46230	hypothetical protein (Protein of unknown function, DUF538)
AT5G47200	5	5	5	15	20	21	0.036904	15	56	0.267857	3.73333	RAB1A	RAB GTPase homolog 1A
AT5G47480	0	0	0	4	2	3	0.036904	0	9	0	#DIV/0!	AT5G47480	RGPR-like protein
AT5G47870	3	3	3	6	6	6	0.0253473	9	18	0.5	2	RAD52-2	cobalt ion-binding protein
AT5G48810	2	3	1	6	7	8	0.0495346	6	21	0.285714	3.5	CB5-D	cytochrome B5 isoform D
AT5G50260	0	0	0	2	3	2	0.0338949	0	7	0	#DIV/0!	CEP1	Cysteine proteinases superfamily protein
AT5G51570	0	2	1	6	8	6	0.0463016	3	20	0.15	6.66667	AT5G51570	SPFH/Band 7/PHB domain-containing membrane-associated protein family
AT5G52310	1	0	0	15	11	12	0.0463016	1	38	0.0263158	38	LTI78	low-temperature-responsive protein 78 (LTI78) / desiccation-responsive protein 29A (RD29A)
AT5G52650	0	0	0	6	7	6	0.0338949	0	19	0	#DIV/0!	AT5G52650	RNA binding Plectin/S10 domain-containing protein
AT5G54430	4	6	6	11	12	11	0.0431144	16	34	0.470588	2.125	PHOS32	Adenine nucleotide alpha hydrolases-like superfamily protein
AT5G54740	21	24	20	85	72	69	0.0495346	65	226	0.287611	3.47692	SESA5	seed storage albumin 5
AT5G56350	1	1	1	3	2	5	0.036904	3	10	0.3	3.33333	AT5G56350	Pyruvate kinase family protein
AT5G57300	1	0	0	5	3	5	0.0431144	1	13	0.0769231	13	AT5G57300	S-adenosyl-L-methionine-dependent methyltransferases superfamily protein
AT5G57460	0	0	0	4	1	2	0.036904	0	7	0	#DIV/0!	AT5G57460	muniscin carboxy-terminal mu-like domain protein
AT5G60790	1	2	3	9	10	6	0.0495346	6	25	0.24	4.16667	ABCF1	ABC transporter family protein
AT5G61760	0	0	0	4	3	2	0.036904	0	9	0	#DIV/0!	IPK2BETA	inositol polyphosphate kinase 2 beta
AT5G62490	10	7	6	17	19	17	0.0463016	23	53	0.433962	2.30435	HVA22B	HVA22 homologue B
AT5G62740	0	0	0	4	5	4	0.0338949	0	13	0	#DIV/0!	HIR1	SPFH/Band 7/PHB domain-containing membrane-associated protein family
AT5G63840	2	1	2	7	7	5	0.0431144	5	19	0.263158	3.8	RSW3	Glycosyl hydrolases family 31 protein
AT5G64260	3	4	4	13	12	9	0.0463016	11	34	0.323529	3.09091	EXL2	EXORDIUM like 2
AT5G64430	0	0	0	4	5	3	0.036904	0	12	0	#DIV/0!	AT5G64430	Octicosapeptide/Phox/Bem1p family protein
AT5G65020	7	5	8	16	12	15	0.0495346	20	43	0.465116	2.15	ANNAT2	annexin 2
AT5G65270	2	2	1	5	6	4	0.0463016	5	15	0.333333	3	RABA4a	RAB GTPase homolog A4A
AT5G66680	2	6	3	11	11	8	0.0463016	11	30	0.366667	2.72727	DGL1	dolichyl-diphosphooligosaccharide-protein glycosyltransferase 48kDa subunit family protein
AT5G66920	0	0	0	5	4	4	0.0338949	0	13	0	#DIV/0!	sks17	SKU5 similar 17
AT5G67130	1	0	0	3	2	2	0.0431144	1	7	0.142857	7	AT5G67130	PLC-like phosphodiesterases superfamily protein
AT5G67360	19	14	20	108	86	97	0.0495346	53	291	0.182131	5.49057	ARA12	Subtilase family protein
