# Supplementary material for: Combined Proteomic and Metabolomic Profiling of the Arabidopsis thaliana vps29 Mutant Reveals Pleiotropic Functions of the Retromer in Seed Development
Source: Int J Mol Sci. 2019 Jan 16;20(2):362. doi: 10.3390/ijms20020362 (PMC6359594; doi:10.3390/ijms20020362)
Supplement: Supplementary file 1 [file ijms-20-00362-s001.zip › Supplementary Materials/Table S4 - Differentially accumulated metabolites - Kruskal-Wallis test_FDR.xlsx]

## Sheet: caption
Supplementary Table S4: Differentially accumulated metabolites between Col-0 and vps29 dry seeds. This table includes the list of 143 quantified metabolites (a) and the list of 75 metabolites (b) differentially accumulated based on non-parametric Kruskal-Wallis k-samples test, p value < 0.05. The Benjamini-Hochberg procedure was use to decrease the false discovery rate (FDR) and thus, 60 metaboli…

## Sheet: a) 143 quantified metabolites
	Col-0_1	Col-0_2	Col-0_3	Col-0_4	Col-0_5	Col-0_6	vps29_1	vps29_2	vps29_3	vps29_4	vps29_5	vps29_6	non-parametric Kruskal-Wallis k-samples test		Means		Ratios
Metabolites	wt	wt	wt	wt	wt	wt	vps29	vps29	vps29	vps29	vps29	vps29	p-value	FDR adjusted p-value	Col-0 - Mean	vps29 - Mean	Ratio Col-0/vps29	Ratio vps29/Col-0
dibenzoyltartrate	0.0811346	0.0768524	0.0802377	0.0762277	0.0989777	0.0955927	0.0694741	0.0639516	0.0521405	0.0487306	0.0742642	0.0716899	0.0017	0.00704	0.0848371	0.0633751	1.33865	0.747021
beta.indole.3.acetonitrile	0.0294257	0.0281012	0.0294986	0.0274886	0.0306554	0.0290063	0.0148901	0.0135315	0.0120379	0.0108432	0.0139912	0.0133674	0.0017	0.00704	0.0290293	0.0131102	2.21425	0.451621
9-(Methylthio)nonanenitrile	0.0191413	0.0186859	0.0193211	0.018595	0.0256015	0.0236259	0.0380168	0.0349232	0.0279743	0.0262617	0.0381822	0.0364587	0.00182	0.00704	0.0208285	0.0336362	0.619228	1.61491
Linolenic.acid	0.000730569	0.000663758	0.000276821	0.000446319	0.000862862	0.000624655	0.0017314	0.00118047	0.00148387	0.00165453	0.0024208	0.00216517	0.00184	0.00704	0.000600831	0.00177271	0.338934	2.95043
Arginine	0.245207	0.221697	0.309007	0.299593	0.328575	0.309521	0.617612	0.573948	0.390046	0.355321	0.606297	0.548685	0.00186	0.00704	0.2856	0.515318	0.554221	1.80434
Lysine	0.00555874	0.0064208	0.00994033	0.0096516	0.0106598	0.0102148	0.0557964	0.055065	0.0300056	0.0319072	0.0623246	0.060957	0.00188	0.00704	0.00874101	0.0493426	0.177149	5.64496
Glutamine	1.0532	1.01462	1.13123	1.10874	0.906255	0.79287	0.349346	0.342387	0.251545	0.248962	0.379745	0.377825	0.00188	0.00704	1.00115	0.324968	3.08077	0.324594
Sorbitol	0.0581488	0.0597278	0.0594131	0.0692517	0.0737185	0.0652639	1.43593	1.36638	1.18405	1.17252	1.68606	1.67852	0.0019	0.00704	0.064254	1.42058	0.0452309	22.1088
Arabitol	0.0461406	0.0393557	0.045978	0.0411392	0.0503631	0.0399644	0.107375	0.0997343	0.0914852	0.0783048	0.141245	0.147375	0.0019	0.00704	0.0438235	0.11092	0.395092	2.53106
Glycine	0.183271	0.145172	0.157449	0.142397	0.143679	0.133316	0.593356	0.545171	0.44534	0.4554	0.68295	0.658378	0.00192	0.00704	0.150881	0.563433	0.267788	3.73429
Linoleic.acid	0.00249985	0.00183641	0.00168842	0.0014167	0.00351805	0.00307831	0.00887512	0.0072665	0.00833269	0.00745918	0.011896	0.0111085	0.00196	0.00704	0.00233962	0.00915633	0.25552	3.91359
myo.Inositol	0.338478	0.333395	0.340805	0.329418	0.388496	0.395218	1.203	1.22344	0.954943	0.924385	1.4792	1.46763	0.00196	0.00704	0.354302	1.20876	0.29311	3.41168
Valine	0.528467	0.520027	0.567626	0.568673	0.510015	0.488337	0.84875	0.852774	0.647924	0.63543	0.933624	0.925762	0.00196	0.00704	0.530524	0.807378	0.657096	1.52185
Glycerate	0.0543755	0.045526	0.0479712	0.0422562	0.0475082	0.0444041	0.14788	0.138883	0.116156	0.120405	0.180067	0.183539	0.002	0.00704	0.0470069	0.147822	0.317997	3.14468
Tyrosine	0.0248853	0.0237423	0.0260466	0.0238209	0.0271666	0.0280011	0.0588413	0.0572173	0.0494992	0.046799	0.0735927	0.0722909	0.00202	0.00704	0.0256105	0.0597067	0.428938	2.33134
Xylitol	1.04967e-05	0.00539593	0.00102877	0.00660073	0.00730834	0.00451611	0.113324	0.105168	0.0901857	0.0761405	0.130732	0.134613	0.00204	0.00704	0.0041434	0.10836	0.0382372	26.1526
Urea	0.00781332	0.00746144	0.00810759	0.00821801	0.00859843	0.00670548	0.00605301	0.00569327	0.00274008	0.00254023	0.00522513	0.00458926	0.00204	0.00704	0.00781738	0.0044735	1.74749	0.57225
Methionine	0.040871	0.0421725	0.0423792	0.0421378	0.0491855	0.0466269	0.0868781	0.0898199	0.0731221	0.066022	0.0984635	0.0949626	0.00206	0.00704	0.0438955	0.0848781	0.517159	1.93364
Malate	2.59988	2.43385	2.36211	2.26236	2.2632	2.20611	1.3128	1.35664	1.0864	1.05581	1.74373	1.7224	0.00206	0.00704	2.35459	1.37963	1.70668	0.585933
alpha.Tocopherol	0.0114606	0.0116173	0.0129618	0.0121855	0.00732256	0.0125504	1.04967e-05	0.00670237	0.00221229	0.00325736	0.00689583	0.00668768	0.00206	0.00704	0.0113497	0.00429434	2.64294	0.378366
beta.Alanine	4.41122	4.39757	4.38161	4.30591	6.15556	5.40524	0.489859	0.471916	0.440717	0.427503	0.731936	0.648108	0.00206	0.00704	4.84285	0.535007	9.05194	0.110473
6-(Methylthio)hexanenitrile	0.00817003	0.00703861	0.00845382	0.00787564	0.0123602	0.0110472	0.0206186	0.0193301	0.0162551	0.014626	0.0228093	0.0201602	0.0021	0.00704	0.00915759	0.0189665	0.482828	2.07113
Pipecolate	0.00376168	0.00376224	0.00363976	0.00334185	0.00347537	0.00331449	0.0181949	0.016701	0.0137436	0.0132527	0.0208699	0.0185795	0.00212	0.00704	0.00354923	0.0168902	0.210135	4.75884
Oleic.acid	0.00196465	0.00112295	1.04967e-05	1.04967e-05	0.00209258	0.00189872	0.00632627	0.00615707	0.00670735	0.00580686	0.00978398	0.0096066	0.00216	0.00704	0.00118332	0.00739802	0.15995	6.25194
b.aminoisobutyrate	0.0539983	0.0574485	0.0451842	0.0594191	0.0813447	0.0857366	0.00978116	0.00852884	0.00975843	0.0103088	0.0193111	0.0108656	0.00216	0.00704	0.0638552	0.0114257	5.58876	0.178931
Gamma-hydroxybutyric acid	0.000127605	0.00016249	0.000184507	0.000238981	0.000121903	0.000252556	0.000897876	0.000862603	0.000796173	0.00064778	0.000952038	0.00124273	0.00218	0.00704	0.00018134	0.000899866	0.201519	4.96231
8-(Methylthio)octanenitrile	0.0137858	0.0125072	0.0141434	0.0132798	0.0189696	0.0180025	0.0327412	0.0294071	0.0241604	0.0222535	0.0330094	0.0311883	0.00218	0.00704	0.0151147	0.0287933	0.524937	1.90499
Maleate	0.00148293	0.000958812	0.00129326	0.000768957	0.00133282	0.000882183	0.000457481	0.00032635	0.000268471	0.000208506	0.000518546	0.000461412	0.00218	0.00704	0.00111983	0.000373461	2.99851	0.333499
Gluconate	0.888323	0.889946	1.03264	1.0349	0.808078	0.785862	5.44819	5.44279	3.64158	3.57789	6.15444	6.13953	0.0022	0.00704	0.906625	5.0674	0.178913	5.58931
Serine	0.235399	0.21221	0.264456	0.256419	0.244403	0.234892	0.761723	0.729416	0.543556	0.535236	0.86306	0.817101	0.0022	0.00704	0.241296	0.708349	0.340646	2.9356
Cystine	0.00108928	0.00186608	0.00115109	0.00176797	0.0019653	0.00206879	0.000785605	0.000746485	0.000477351	0.000758676	0.000790128	0.00068257	0.0022	0.00704	0.00165142	0.000706803	2.33646	0.427997
Phenylalanine	0.327008	0.29947	0.357525	0.353737	0.323176	0.311677	0.135874	0.128924	0.108754	0.103277	0.160328	0.150243	0.0022	0.00704	0.328766	0.131233	2.5052	0.39917
Fumarate	1.28628	1.18554	1.38561	1.30553	1.47234	1.4227	0.628725	0.582949	0.509613	0.499734	0.816454	0.805215	0.00222	0.00704	1.343	0.640448	2.09697	0.476879
Trehalose	1.04967e-05	1.04967e-05	1.04967e-05	0.00440617	1.04967e-05	1.04967e-05	0.00901447	0.0117694	0.00718635	0.00778784	0.0223938	0.02828	0.00224	0.00704	0.000743109	0.0144053	0.0515858	19.3852
Alanine	0.493082	0.476863	0.535329	0.509442	0.472749	0.468608	3.32997	3.25326	2.67937	2.59346	3.75184	3.62664	0.00226	0.00704	0.492679	3.20576	0.153686	6.50679
Anhydroglucose	0.0250746	0.0147237	0.0188676	0.0133384	0.0266871	0.0205741	0.160238	0.108668	0.10558	0.0794714	0.135054	0.103517	0.00226	0.00704	0.0198776	0.115422	0.172217	5.80662
Xylose	0.0550648	0.0650378	0.0658773	0.0527276	1.04967e-05	0.080173	0.0844844	0.0904825	0.0822455	0.101995	0.128631	0.136497	0.00226	0.00704	0.0531485	0.104056	0.510769	1.95783
Unknown sugar (RI=2550.4; mass=219)	0.00216603	0.00211915	0.0020532	0.00184228	0.00242874	0.00246871	0.0013598	0.00112926	0.000971465	0.000986327	0.00127446	0.00143983	0.00226	0.00704	0.00217968	0.00119352	1.82626	0.547567
Epicatechin	0.00212919	0.00228614	0.00200574	0.00204361	0.00282682	0.00267713	0.0372671	0.0348947	0.0274831	0.0266726	0.0419537	0.0417751	0.00228	0.00704	0.0023281	0.0350077	0.0665026	15.037
Glycerol	0.0281734	0.0279694	0.0271273	0.0270064	0.0233625	0.0237451	0.0728752	0.0711701	0.0608081	0.0614482	0.102206	0.10039	0.00228	0.00704	0.0262307	0.0781495	0.335648	2.97932
2-Oxoglutarate	0.0405361	0.0359842	0.0377387	0.0361802	0.0223978	0.029503	0.0120369	0.0148947	0.0215598	0.0116511	0.00940829	0.00504026	0.0023	0.00704	0.0337233	0.0124318	2.71266	0.368642
Citrate	0.438689	0.419282	0.434664	0.423545	0.469939	0.46369	0.330673	0.324032	0.264971	0.264764	0.392229	0.38878	0.00238	0.00704	0.441635	0.327575	1.3482	0.741732
Rhamnose	0.201475	0.198455	0.18364	0.176405	0.251368	0.251657	0.0697585	0.0709554	0.0667372	0.0630981	0.0953588	0.0993845	0.00238	0.00704	0.2105	0.0775488	2.71442	0.368403
Homoserine	0.00276855	0.00284951	0.00280103	0.00264114	0.00183712	0.00173215	0.00575288	0.00560332	0.00442488	0.00416639	0.006898	0.00643084	0.0024	0.00704	0.00243825	0.00554605	0.439637	2.2746
Glycerol.3.P	0.0126513	0.0112773	0.0131634	0.0122805	0.0187108	0.0179431	0.0429655	0.0389475	0.029052	0.0273861	0.0502657	0.048486	0.00242	0.00704	0.0143377	0.0395171	0.362823	2.75616
Succinate	0.307765	0.118617	0.189402	0.139659	0.196616	0.160799	0.668938	0.588778	0.480652	0.462877	0.703632	0.69676	0.00244	0.00704	0.185476	0.600273	0.308987	3.23639
Leucine	0.19495	0.185717	0.198936	0.194519	0.18272	0.174062	0.260446	0.254824	0.218259	0.212874	0.299346	0.294336	0.00244	0.00704	0.188484	0.256681	0.734313	1.36182
Putrescine	0.00495424	0.00482856	0.00738572	0.00696827	0.00744367	0.00675741	0.07435	0.0636194	0.0431978	0.0368915	0.0651338	0.0537195	0.00246	0.00704	0.00638965	0.056152	0.113792	8.78797
Threitol	0.000438326	0.000470427	0.000577803	0.00057757	0.000627129	0.00059644	0.00128408	0.00120776	0.00112268	0.00113777	0.00154913	0.00156717	0.00248	0.00704	0.000547949	0.00131143	0.417825	2.39335
Nicotinate	0.00656876	0.00596646	0.00716417	0.00686194	0.00949126	0.00961338	0.00535082	0.00505109	0.00394159	0.00396602	0.00588954	0.00569739	0.00248	0.00704	0.00761099	0.00498274	1.52747	0.654677
Monostearin	0.000695799	0.000771633	0.000740833	0.00080216	0.0004483	0.00051761	0.000189039	3.37073e-05	0.000127638	2.51978e-05	0.00033145	0.000424516	0.00254	0.00704	0.000662722	0.000188591	3.51407	0.28457
dibenzoyltartrateanhydre	0.290688	0.275899	0.288133	0.277974	0.362035	0.344066	0.0925545	0.0837912	0.0712375	0.0671494	0.099702	0.0945345	0.00256	0.00704	0.306466	0.0848282	3.61278	0.276795
Allantoin	0.0171839	0.0195785	0.0183665	0.0202204	0.0236927	0.0248837	0.0297207	0.033622	0.0247803	0.0269122	0.0347781	0.0374986	0.0041	0.0110623	0.0206543	0.0312187	0.661601	1.51149
GABA	0.245038	0.220363	0.271931	0.233657	0.169838	0.130564	0.364404	0.352931	0.287751	0.270779	0.429256	0.349132	0.0042	0.0111222	0.211898	0.342376	0.618905	1.61576
Proline	2.41696	2.27143	2.58555	2.41881	1.58363	1.41938	1.2514	1.18438	0.934491	0.870817	1.49663	1.35424	0.0043	0.01118	2.11596	1.18199	1.79016	0.558608
Galactonate	0.0547261	0.0550146	0.0591048	0.0507544	0.0636176	0.0652615	0.108648	0.104463	0.0634864	0.0675237	0.131538	0.132655	0.00786	0.0200711	0.0580798	0.101386	0.57286	1.74563
Isoleucine	0.227471	0.21989	0.251682	0.243759	0.229324	0.219041	0.309495	0.296276	0.245454	0.246403	0.352513	0.337273	0.00844	0.021174	0.231861	0.297902	0.778313	1.28483
Glutamate	2.12073	1.7877	1.9854	1.85693	2.47751	2.45597	1.61878	1.4277	1.04924	0.949476	1.82098	1.8178	0.00886	0.0218445	2.11404	1.44733	1.46065	0.684628
Hexacosanoate	0.000141894	0.000111258	0.000112577	0.000234023	0.000164866	0.000521416	1.04967e-05	0.000129756	1.04967e-05	1.93606e-05	1.04967e-05	1.04967e-05	0.0092	0.0220697	0.000214339	3.18506e-05	6.72952	0.148599
Ribose	0.0722004	0.0567149	0.0683751	0.0537133	0.0550229	0.0551653	0.0801693	0.0782622	0.0874067	0.0680177	0.111766	0.0915307	0.00926	0.0220697	0.0601987	0.0861921	0.698425	1.43179
Unknown sugar (RI=3891.7; mass=204)	0.0398204	0.0450308	0.0443695	0.0506796	0.0941818	0.0959771	0.119655	0.131608	0.0674954	0.0750144	0.159762	0.167854	0.02512	0.056485	0.0616765	0.120231	0.512982	1.94939
Melezitose	0.00341947	1.04967e-05	0.00490862	0.00497234	0.00654674	0.00705328	0.00841399	0.00609555	0.00745477	0.00563676	0.0114246	0.0104452	0.02562	0.056485	0.00448516	0.00824514	0.543976	1.83832
a.Aminoadipate	0.04464	0.0414348	0.0443231	0.0447583	0.0455269	0.0422022	0.0667032	0.0622821	0.0469943	0.0442287	0.0805112	0.0819576	0.02594	0.056485	0.0438142	0.0637795	0.686964	1.45568
Quercitrin	0.0212562	0.0232016	0.0243641	0.0237883	0.0336158	0.0342521	0.0402496	0.0421325	0.0305808	0.0299622	0.0554017	0.0559563	0.02598	0.056485	0.0267464	0.0423805	0.6311	1.58453
Kaempferol	0.000629515	0.000505034	0.000640998	0.0005302	0.00056125	0.000443829	0.000515791	0.000444059	0.000397567	0.000393694	0.000478258	0.000440665	0.02606	0.056485	0.000551804	0.000445006	1.23999	0.806456
Galactinol	0.394265	0.426113	0.430534	0.475454	0.819926	0.830036	0.837973	0.896685	0.520602	0.542645	1.11102	1.12163	0.02652	0.056485	0.562721	0.838427	0.671164	1.48995
Threonate	0.00683726	0.00687707	0.00714407	0.00704327	0.00886624	0.00865932	0.0118767	0.0114475	0.00777652	0.00740686	0.0136784	0.0138622	0.02666	0.056485	0.00757121	0.0110081	0.687788	1.45394
Allantoin.1	0.0398557	0.0453584	0.043856	0.0473147	0.0546155	0.0557695	0.0676275	0.0697486	0.052447	0.0529196	0.0765309	0.075755	0.02686	0.056485	0.047795	0.0658381	0.725947	1.37751
Sucrose	29.828	29.828	28.0535	28.0535	42.8294	42.8294	51.1471	51.1471	37.4015	37.4015	60.197	60.197	0.02946	0.0610548	33.5703	49.5819	0.677068	1.47696
7-(Methylthio)heptyl-glucosinolate	0.000854143	0.00115894	0.000880695	0.00118798	0.00284942	0.00375709	0.00298083	0.00419342	0.00169867	0.00244068	0.00647819	0.00792556	0.03896	0.0788883	0.00178138	0.00428623	0.415605	2.40613
Mannose	0.0998327	0.107482	0.10155	0.0536063	0.087349	0.0793519	0.0769621	0.10763	0.162407	0.15927	0.236898	0.221501	0.03928	0.0788883	0.0881954	0.160778	0.548553	1.82298
Malonate	0.179158	0.0421824	0.193098	0.133479	0.162607	0.117513	0.0363688	0.0500807	0.0697334	0.0522672	0.0603011	0.055835	0.03972	0.0788883	0.138006	0.0540977	2.55106	0.391995
Sinapinate.cis	0.00983694	0.0083771	0.00981354	0.00877693	0.0128508	0.0119311	0.0147938	0.0122891	0.0111732	0.00999606	0.0148581	0.0135938	0.04068	0.0792029	0.0102644	0.012784	0.802909	1.24547
Eicosanoate	0.00335349	0.00298579	0.00301274	0.0030532	0.00481394	0.00436602	0.00451978	0.00455817	0.00438174	0.004171	0.00734789	0.0076988	0.041	0.0792029	0.00359753	0.00544623	0.660555	1.51388
8-(Methylthio)octyl-glucosinolate	0.00103094	0.00139835	0.00104311	0.00126736	0.00333301	0.00422693	0.00343064	0.004529	0.00191337	0.00256743	0.00663003	0.00837905	0.04154	0.0792029	0.00204995	0.00457492	0.448084	2.23172
Stearic.acid	1.04967e-05	1.04967e-05	1.04967e-05	1.04967e-05	1.04967e-05	1.04967e-05	3.62024	4.24541	1.04967e-05	1.04967e-05	0.928065	1.10647	0.0598	0.112518	1.04967e-05	1.65003	6.36149e-06	157196
Ethanolamine	0.78586	0.760172	0.635869	0.580965	0.566848	0.491549	0.719255	0.662479	1.04547	0.979154	0.796091	0.712419	0.06386	0.116448	0.636877	0.819145	0.77749	1.28619
Galactosylglycerol	0.000834266	0.000715315	0.000605111	0.000580004	0.000399176	0.000427404	0.00031289	0.000342211	0.000463904	0.000485198	0.000236553	0.000504324	0.06442	0.116448	0.000593546	0.000390846	1.51862	0.658494
Threonate.lactone	1.35948e-05	0.000247054	0.000260291	0.000290771	0.000260626	0.000312115	0.000429178	0.00039447	0.000334451	0.00029702	0.000352463	2.05881e-05	0.06468	0.116448	0.000230742	0.000304695	0.757288	1.3205
Phosphate	2.31324	2.3569	2.66828	2.46076	3.28563	3.47212	3.98541	3.65633	2.66098	2.60726	4.92959	4.84361	0.06538	0.116448	2.75949	3.78053	0.729921	1.37001
4-(Methylthio)butyl-glucosinolate	0.00059367	0.000792858	0.000491341	0.000649068	0.00179164	0.00213127	0.00170302	0.00228428	0.00108534	0.00141959	0.00372524	0.00459315	0.06596	0.116448	0.00107497	0.00246844	0.435488	2.29628
5-(Methylthio)pentanenitrile	0.171034	0.160743	0.170866	0.163635	0.222731	0.206417	0.166774	0.151813	0.130228	0.120776	0.172364	0.162653	0.0918	0.158355	0.182571	0.150768	1.21094	0.825803
Histidine	0.00943226	0.0157168	0.0265012	0.0291273	0.00606645	0.0174706	0.00586654	0.0138358	0.0030932	0.00847994	0.0150516	0.0156114	0.09258	0.158355	0.0173858	0.0103231	1.68416	0.593766
delta-Tocopherol	0.00143397	0.0013236	0.00149107	0.00144672	0.00196279	0.00180064	0.00139867	0.00117121	0.000866066	0.000826841	0.00144374	0.00154943	0.09302	0.158355	0.00157647	0.00120933	1.30359	0.767113
Cholesterol	0.00670063	0.00277133	0.0035186	0.00348205	0.0160447	0.0160802	1.04967e-05	1.04967e-05	1.04967e-05	1.04967e-05	0.0119346	0.0136302	0.1085	0.182535	0.00809958	0.0042678	1.89783	0.526917
Erythronate	0.000637444	0.000659541	0.00058148	0.000631155	0.000581091	0.000655148	0.000796768	0.000718866	0.000605933	0.00059231	0.000967171	0.000992903	0.13024	0.210496	0.00062431	0.000778992	0.801433	1.24777
Quercetin	0.00576785	0.00338746	0.00486752	0.00345174	0.00536702	0.00401123	0.00751275	0.00483711	0.00511273	0.00427772	0.00679015	0.00577206	0.1304	0.210496	0.00447547	0.00571709	0.782823	1.27743
Cys	0.00100326	0.000677905	0.000943769	0.000752131	0.00121016	0.000829245	0.000554754	0.000739233	0.000596734	0.000477942	0.000982083	0.000879775	0.13102	0.210496	0.000902746	0.000705087	1.28033	0.781047
Raffinose	0.920337	0.871432	0.981005	0.948148	1.61847	1.59247	1.5342	1.49911	1.02597	1.00021	1.89978	1.8878	0.13222	0.210496	1.15531	1.47451	0.78352	1.27629
Digalactosylglycerol	0.229973	0.226423	0.239767	0.237487	0.378154	0.375014	0.212577	0.207774	0.137253	0.137901	0.24963	0.254645	0.13248	0.210496	0.281136	0.199963	1.40594	0.711268
Palmitic.acid	1.04967e-05	0.62004	0.0953249	0.537239	1.04967e-05	1.04967e-05	2.68043	3.20535	1.04967e-05	1.04967e-05	1.36771	1.46866	0.16746	0.263151	0.208773	1.4537	0.143615	6.96306
Dehydroascorbate	0.42471	0.505323	0.484527	0.41965	0.748641	0.499086	0.498514	0.369769	0.306876	0.308305	0.463831	0.504129	0.17864	0.266038	0.513656	0.408571	1.2572	0.795417
gamma.Tocopherol	0.023317	0.0235057	0.0261929	0.0261435	0.0341306	0.0337994	0.0253414	0.0251618	0.0170344	0.017195	0.0260461	0.0261465	0.1798	0.266038	0.0278482	0.0228209	1.22029	0.819474
Heptadecanoate	0.000152555	1.04967e-05	1.04967e-05	1.04967e-05	5.3427e-05	0.000138542	1.04967e-05	1.04967e-05	1.04967e-05	1.04967e-05	1.04967e-05	1.04967e-05	0.1802	0.266038	6.2669e-05	1.04967e-05	5.97037	0.167494
beta.Sitosterol	0.0221233	0.0209522	0.0233297	0.0232539	0.0318496	0.032008	0.0215645	0.020446	0.0146514	0.0139767	0.0255091	0.0255867	0.18194	0.266038	0.0255861	0.0202891	1.26108	0.792972
I3M.glucosinolate	0.00855265	0.0134505	0.00798911	0.0124729	0.0257468	0.0345462	0.00656074	0.00882451	0.00376376	0.00544793	0.0131391	0.0169478	0.18194	0.266038	0.0171264	0.00911397	1.87913	0.53216
Citramalate	0.00109526	1.04967e-05	1.04967e-05	1.04967e-05	0.00123658	0.000954583	0.000617481	1.04967e-05	1.04967e-05	1.04967e-05	1.04967e-05	1.04967e-05	0.18356	0.266038	0.000552985	0.000111661	4.95238	0.201923
Palmitelaidate	1.04967e-05	1.04967e-05	1.04967e-05	1.04967e-05	1.04967e-05	1.04967e-05	8.61206e-05	1.04967e-05	0.000202775	4.36984e-05	1.04967e-05	1.04967e-05	0.18404	0.266038	1.04967e-05	6.06807e-05	0.172982	5.78094
Urate	1.04967e-05	1.04967e-05	1.04967e-05	1.04967e-05	1.04967e-05	1.04967e-05	0.000329934	1.04967e-05	1.04967e-05	1.04967e-05	0.00455426	0.00480474	0.18418	0.266038	1.04967e-05	0.00162007	0.00647914	154.341
Galactose	0.624404	0.593031	0.457073	0.48015	0.322395	0.351084	0.441193	0.448604	0.649165	0.569537	0.628609	0.630026	0.23602	0.337509	0.471356	0.561189	0.839924	1.19058
ribonate	0.00163256	0.00150939	0.00164717	0.00164439	0.00186891	0.00154875	0.0012675	0.0011798	0.00100237	0.00117127	0.00181113	0.00173541	0.23884	0.33816	0.00164186	0.00136125	1.20615	0.829086
Threonine	0.363222	0.335914	0.372543	0.357724	0.34988	0.34303	0.32795	0.309231	0.248985	0.243324	0.377231	0.369446	0.30714	0.410463	0.353719	0.312695	1.1312	0.88402
Aspartate	0.615985	0.580833	0.627148	0.603686	0.836211	0.805833	0.891407	0.867226	0.58095	0.566461	1.04354	1.01343	0.30782	0.410463	0.678283	0.827169	0.820005	1.21951
Campesterol	0.00574115	0.00549064	0.00635574	0.00617972	0.00861078	0.00845757	0.00605878	0.00557639	0.00381013	0.0037755	0.00698498	0.00709315	0.30878	0.410463	0.00680593	0.00554982	1.22633	0.815439
Glucose	15.3875	14.929	14.3239	14.0416	7.72415	7.56035	7.72945	7.63705	8.72229	8.60001	8.32849	8.23246	0.3094	0.410463	12.3278	8.20829	1.50187	0.665838
Aconitate	0.0384523	0.00443763	0.0185987	0.00992034	0.0159827	0.0103718	0.0205792	0.0085975	0.00450637	1.04967e-05	0.0131308	0.00863095	0.30976	0.410463	0.0162939	0.00924256	1.76292	0.56724
Salicylate	0.0495685	0.0234518	0.037502	0.0229559	0.0358794	0.0299669	0.0432632	0.00640959	1.04967e-05	0.0114603	0.0351841	0.0343377	0.30992	0.410463	0.0332207	0.0217776	1.52546	0.655542
Melibiose	0.0248163	0.0299404	0.0223536	0.029207	0.0688243	0.0671942	0.0413007	0.0552947	0.0242418	0.0318105	0.0849333	0.103385	0.31	0.410463	0.0403893	0.0568278	0.710732	1.407
Mannitol	1.04967e-05	0.0308888	0.0260172	0.0363091	0.0435097	0.048568	0.0460885	0.0471117	1.04967e-05	0.024918	0.0812107	0.0689831	0.42088	0.552164	0.0308839	0.0447204	0.690599	1.44802
Pentadecanoate	1.04967e-05	1.04967e-05	1.04967e-05	1.04967e-05	0.00141009	0.000986229	1.04967e-05	1.04967e-05	0.000210317	1.04967e-05	1.04967e-05	1.04967e-05	0.4539	0.587228	0.000406385	4.38001e-05	9.27818	0.10778
Maltose	1.04967e-05	0.00224527	1.04967e-05	1.04967e-05	1.04967e-05	1.04967e-05	1.04967e-05	1.04967e-05	0.0138144	0.0134586	1.04967e-05	1.04967e-05	0.45582	0.587228	0.000382959	0.0045525	0.0841207	11.8877
Tetracosanoate	0.000291874	0.000143408	5.25617e-05	0.000113181	0.000441585	0.000463864	5.28358e-05	2.6167e-05	0.000180862	0.000161786	0.000272962	0.000191169	0.479	0.605549	0.000251079	0.00014763	1.70073	0.587984
Shikimate	0.00307503	0.00238189	1.04967e-05	1.04967e-05	1.04967e-05	0.00142409	0.00320946	1.04967e-05	1.04967e-05	1.04967e-05	0.00393201	0.00617107	0.47906	0.605549	0.00115208	0.00222401	0.518022	1.93042
U3953.9.575	0.0108023	0.00785075	0.0109325	0.00865146	0.0143375	0.0112247	0.0109682	0.00869942	0.00763762	0.00663717	0.0122157	0.0100124	0.48544	0.605549	0.0106332	0.00936174	1.13581	0.880426
Erythritol	0.0408663	0.0362287	0.0392748	0.0438448	0.049733	0.0386284	0.0485665	0.03713	0.0440811	0.0347711	0.0552345	0.0641932	0.48698	0.605549	0.0414293	0.0473294	0.87534	1.14241
Maltose.1	1.04967e-05	0.00019778	1.04967e-05	0.000168358	1.04967e-05	6.19365e-05	7.84716e-05	9.22466e-05	8.1368e-05	0.000163668	1.04967e-05	0.000177298	0.49608	0.611547	7.65941e-05	0.000100591	0.761437	1.31331
Pyruvate	0.00296138	0.0203027	0.0338106	1.04967e-05	1.04967e-05	0.0452701	1.04967e-05	0.0297138	0.0193239	0.0321914	1.04967e-05	1.04967e-05	0.56956	0.696129	0.017061	0.0135434	1.25972	0.793825
Stigmasterol	0.094662	0.0936278	0.101578	0.0879829	0.11699	0.102321	0.0823004	0.0940611	0.0506959	0.0617055	0.146232	0.118735	0.5883	0.707069	0.0995269	0.0922883	1.07843	0.92727
Sinapinate.trans	0.673123	0.622536	0.675084	0.642158	0.858635	0.797462	0.741284	0.648584	0.554265	0.519109	0.747531	0.703922	0.5884	0.707069	0.7115	0.652449	1.09051	0.917006
Ascorbate	1.04967e-05	1.04967e-05	0.00344931	0.00569191	1.04967e-05	1.04967e-05	1.04967e-05	0.0361521	1.04967e-05	1.04967e-05	1.04967e-05	0.0415514	0.69592	0.829305	0.00153053	0.0129576	0.118119	8.46605
Glycolate	0.0900328	1.04967e-05	0.0273362	1.04967e-05	1.04967e-05	1.04967e-05	0.082902	1.04967e-05	1.04967e-05	1.04967e-05	1.04967e-05	1.04967e-05	0.72656	0.858662	0.0195685	0.0138257	1.41537	0.706531
Glutarate	0.000810492	1.04967e-05	0.000228069	8.11223e-05	0.000287095	1.04967e-05	0.000464166	5.35943e-05	0.000303843	7.29275e-05	0.000216203	0.000145011	0.77598	0.90955	0.000237962	0.000209291	1.13699	0.879513
Arabinose	0.324546	0.301161	0.256509	0.2469	0.223466	0.228821	0.233529	0.234557	0.299945	0.278909	0.297602	0.297403	0.81546	0.916518	0.263567	0.273657	0.963128	1.03828
Glucopyranose	0.0143055	0.0124525	0.0433529	0.0427727	0.017428	0.0184916	0.0309547	0.0286311	0.0210844	0.0204013	0.0159824	0.0153654	0.81732	0.916518	0.0248005	0.0220699	1.12373	0.889894
Asparagine	4.55886	4.31215	5.00949	4.84854	6.2917	6.03228	5.49184	5.29261	3.71254	3.55857	5.663	5.51568	0.81778	0.916518	5.1755	4.87237	1.06221	0.94143
Fructose	1.21183	1.1632	0.848787	0.837306	0.484454	0.482529	0.701306	0.685509	1.05761	1.0452	1.1205	1.07522	0.81882	0.916518	0.838017	0.947557	0.884397	1.13071
myo.Inositol.1.P	0.008533	0.00760296	0.00815425	0.00705779	0.0161344	0.0174485	0.0132433	0.0138755	0.00759404	0.00640675	0.0186072	0.016531	0.81984	0.916518	0.0108218	0.0127096	0.851468	1.17444
Stachyose	0.422349	0.430129	0.461488	0.468247	0.86668	0.86417	0.633558	0.624347	0.380815	0.376171	0.779163	0.792788	0.82038	0.916518	0.585511	0.597807	0.979431	1.021
Cellobiose	1.04967e-05	0.008572	0.00909677	0.00949238	0.00911952	0.0114704	0.0117211	0.00673431	0.010858	0.0096805	0.00712094	0.00774497	0.93672	1	0.00796027	0.00897663	0.886777	1.12768
Porphine	0.00164575	0.0023621	0.00164774	0.0022098	0.00171897	0.00131165	0.00170045	0.0021116	0.00103549	0.000905961	0.00282681	0.00214225	0.93772	1	0.001816	0.00178709	1.01618	0.984082
dihydroxybenzoate	0.00428144	0.00710199	0.00564868	0.00849404	0.00784724	0.0102781	0.00524252	0.0144522	0.00378134	0.00572072	0.00811477	0.0155733	0.93788	1	0.00727525	0.00881414	0.825407	1.21152
U2412.1.157	1.95859e-05	1.04967e-05	1.04967e-05	1.04967e-05	1.04967e-05	1.04967e-05	1.04967e-05	1.04967e-05	6.15217e-05	1.04967e-05	1.04967e-05	1.04967e-05	1	1	1.20115e-05	1.90008e-05	0.632159	1.58188
Fructose.6.P	0.000451336	0.000655908	0.000181131	0.000440255	0.000895427	0.00134463	0.0017427	0.00219701	0.000176869	0.000354165	0.000212669	0.00071387	1	1	0.000661448	0.000899547	0.735313	1.35997
Decanoate	0.000170932	1.04967e-05	0.000104748	1.04967e-05	1.04967e-05	1.04967e-05	0.000305252	1.04967e-05	1.04967e-05	1.04967e-05	1.04967e-05	1.04967e-05	1	1	5.29444e-05	5.96225e-05	0.887993	1.12614
Caprylate	0.000160114	1.04967e-05	0.000133966	0.000110287	1.04967e-05	1.04967e-05	6.90336e-05	1.04967e-05	1.04967e-05	0.000208893	1.04967e-05	0.000143627	1	1	7.26428e-05	7.55072e-05	0.962065	1.03943
Glucoerucin	0.00801092	0.0120229	0.00718882	0.0102914	0.0245151	0.0303786	0.0113589	0.0161188	0.00716909	0.00970049	0.0227684	0.0283521	1	1	0.0154013	0.0159113	0.967947	1.03311
Tryptophan	1.04967e-05	1.04967e-05	1.04967e-05	1.04967e-05	1.04967e-05	1.04967e-05	1.04967e-05	1.04967e-05	1.04967e-05	1.04967e-05	1.04967e-05	1.04967e-05	1	1	1.04967e-05	1.04967e-05	1	1
Laurate	1.04967e-05	1.04967e-05	1.04967e-05	1.04967e-05	1.04967e-05	1.04967e-05	1.04967e-05	1.04967e-05	1.04967e-05	1.04967e-05	1.04967e-05	1.04967e-05	1	1	1.04967e-05	1.04967e-05	1	1
Monopalmitine	0.00105855	0.000789186	0.00117912	0.00107805	0.000795125	0.000794334	0.000590524	0.000353938	0.00103584	0.000852759	0.00135062	0.00134041	1	1	0.000949059	0.000920681	1.03082	0.9701
Glycosylsalicylate	0.000318862	1.04967e-05	1.04967e-05	0.000303132	0.000251043	1.04967e-05	1.04967e-05	1.04967e-05	1.04967e-05	1.04967e-05	0.000392635	0.000358834	1	1	0.000150754	0.000132243	1.13998	0.877205
Nonanoate	1.04967e-05	1.04967e-05	3.85268e-05	1.04967e-05	1.04967e-05	1.04967e-05	1.04967e-05	1.04967e-05	1.04967e-05	1.04967e-05	1.04967e-05	1.04967e-05	1	1	1.51684e-05	1.04967e-05	1.44506	0.692011
Phytol	1.04967e-05	1.04967e-05	6.176e-05	1.04967e-05	7.75273e-05	1.04967e-05	1.04967e-05	1.04967e-05	3.63046e-05	2.93365e-05	1.04967e-05	1.21889e-05	1	1	3.02123e-05	1.822e-05	1.65819	0.603066
Citraconate	0.011731	1.04967e-05	1.04967e-05	1.04967e-05	1.04967e-05	1.04967e-05	1.04967e-05	1.04967e-05	1.04967e-05	1.04967e-05	1.04967e-05	1.04967e-05	1	1	0.00196392	1.04967e-05	187.099	0.00534476

## Sheet: b)75 metabolites
	Col-0_1	Col-0_2	Col-0_3	Col-0_4	Col-0_5	Col-0_6	vps29_1	vps29_2	vps29_3	vps29_4	vps29_5	vps29_6	non-parametric Kruskal-Wallis k-samples test		Means		Ratios
Metabolites	wt	wt	wt	wt	wt	wt	vps29	vps29	vps29	vps29	vps29	vps29	p-value	FDR adjusted p-value	Col-0 - Mean	vps29 - Mean	Ratio Col-0/vps29	Ratio vps29/Col-0
beta.Alanine	4.41122	4.39757	4.38161	4.30591	6.15556	5.40524	0.489859	0.471916	0.440717	0.427503	0.731936	0.648108	0.00206	0.00704	4.84285	0.535007	9.05194	0.110473
Hexacosanoate	0.000141894	0.000111258	0.000112577	0.000234023	0.000164866	0.000521416	1.04967e-05	0.000129756	1.04967e-05	1.93606e-05	1.04967e-05	1.04967e-05	0.0092	0.0220697	0.000214339	3.18506e-05	6.72952	0.148599
b.aminoisobutyrate	0.0539983	0.0574485	0.0451842	0.0594191	0.0813447	0.0857366	0.00978116	0.00852884	0.00975843	0.0103088	0.0193111	0.0108656	0.00216	0.00704	0.0638552	0.0114257	5.58876	0.178931
dibenzoyltartrateanhydre	0.290688	0.275899	0.288133	0.277974	0.362035	0.344066	0.0925545	0.0837912	0.0712375	0.0671494	0.099702	0.0945345	0.00256	0.00704	0.306466	0.0848282	3.61278	0.276795
Monostearin	0.000695799	0.000771633	0.000740833	0.00080216	0.0004483	0.00051761	0.000189039	3.37073e-05	0.000127638	2.51978e-05	0.00033145	0.000424516	0.00254	0.00704	0.000662722	0.000188591	3.51407	0.28457
Glutamine	1.0532	1.01462	1.13123	1.10874	0.906255	0.79287	0.349346	0.342387	0.251545	0.248962	0.379745	0.377825	0.00188	0.00704	1.00115	0.324968	3.08077	0.324594
Maleate	0.00148293	0.000958812	0.00129326	0.000768957	0.00133282	0.000882183	0.000457481	0.00032635	0.000268471	0.000208506	0.000518546	0.000461412	0.00218	0.00704	0.00111983	0.000373461	2.99851	0.333499
Rhamnose	0.201475	0.198455	0.18364	0.176405	0.251368	0.251657	0.0697585	0.0709554	0.0667372	0.0630981	0.0953588	0.0993845	0.00238	0.00704	0.2105	0.0775488	2.71442	0.368403
2-Oxoglutarate	0.0405361	0.0359842	0.0377387	0.0361802	0.0223978	0.029503	0.0120369	0.0148947	0.0215598	0.0116511	0.00940829	0.00504026	0.0023	0.00704	0.0337233	0.0124318	2.71266	0.368642
Alpha-Tocopherol	0.0114606	0.0116173	0.0129618	0.0121855	0.00732256	0.0125504	1.04967e-05	0.00670237	0.00221229	0.00325736	0.00689583	0.00668768	0.00206	0.00704	0.0113497	0.00429434	2.64294	0.378366
Malonate	0.179158	0.0421824	0.193098	0.133479	0.162607	0.117513	0.0363688	0.0500807	0.0697334	0.0522672	0.0603011	0.055835	0.03972	0.0788883	0.138006	0.0540977	2.55106	0.391995
Phenylalanine	0.327008	0.29947	0.357525	0.353737	0.323176	0.311677	0.135874	0.128924	0.108754	0.103277	0.160328	0.150243	0.0022	0.00704	0.328766	0.131233	2.5052	0.39917
Cystine	0.00108928	0.00186608	0.00115109	0.00176797	0.0019653	0.00206879	0.000785605	0.000746485	0.000477351	0.000758676	0.000790128	0.00068257	0.0022	0.00704	0.00165142	0.000706803	2.33646	0.427997
beta.indole.3.acetonitrile	0.0294257	0.0281012	0.0294986	0.0274886	0.0306554	0.0290063	0.0148901	0.0135315	0.0120379	0.0108432	0.0139912	0.0133674	0.0017	0.00704	0.0290293	0.0131102	2.21425	0.451621
Fumarate	1.28628	1.18554	1.38561	1.30553	1.47234	1.4227	0.628725	0.582949	0.509613	0.499734	0.816454	0.805215	0.00222	0.00704	1.343	0.640448	2.09697	0.476879
Unknown sugar (RI=2550.4; mass=219)	0.00216603	0.00211915	0.0020532	0.00184228	0.00242874	0.00246871	0.0013598	0.00112926	0.000971465	0.000986327	0.00127446	0.00143983	0.00226	0.00704	0.00217968	0.00119352	1.82626	0.547567
Proline	2.41696	2.27143	2.58555	2.41881	1.58363	1.41938	1.2514	1.18438	0.934491	0.870817	1.49663	1.35424	0.0043	0.01118	2.11596	1.18199	1.79016	0.558608
Urea	0.00781332	0.00746144	0.00810759	0.00821801	0.00859843	0.00670548	0.00605301	0.00569327	0.00274008	0.00254023	0.00522513	0.00458926	0.00204	0.00704	0.00781738	0.0044735	1.74749	0.57225
Malate	2.59988	2.43385	2.36211	2.26236	2.2632	2.20611	1.3128	1.35664	1.0864	1.05581	1.74373	1.7224	0.00206	0.00704	2.35459	1.37963	1.70668	0.585933
Nicotinate	0.00656876	0.00596646	0.00716417	0.00686194	0.00949126	0.00961338	0.00535082	0.00505109	0.00394159	0.00396602	0.00588954	0.00569739	0.00248	0.00704	0.00761099	0.00498274	1.52747	0.654677
Glutamate	2.12073	1.7877	1.9854	1.85693	2.47751	2.45597	1.61878	1.4277	1.04924	0.949476	1.82098	1.8178	0.00886	0.0218445	2.11404	1.44733	1.46065	0.684628
Citrate	0.438689	0.419282	0.434664	0.423545	0.469939	0.46369	0.330673	0.324032	0.264971	0.264764	0.392229	0.38878	0.00238	0.00704	0.441635	0.327575	1.3482	0.741732
dibenzoyltartrate	0.0811346	0.0768524	0.0802377	0.0762277	0.0989777	0.0955927	0.0694741	0.0639516	0.0521405	0.0487306	0.0742642	0.0716899	0.0017	0.00704	0.0848371	0.0633751	1.33865	0.747021
Kaempferol	0.000629515	0.000505034	0.000640998	0.0005302	0.00056125	0.000443829	0.000515791	0.000444059	0.000397567	0.000393694	0.000478258	0.000440665	0.02606	0.056485	0.000551804	0.000445006	1.23999	0.806456
Sinapinate.cis	0.00983694	0.0083771	0.00981354	0.00877693	0.0128508	0.0119311	0.0147938	0.0122891	0.0111732	0.00999606	0.0148581	0.0135938	0.04068	0.0792029	0.0102644	0.012784	0.802909	1.24547
Isoleucine	0.227471	0.21989	0.251682	0.243759	0.229324	0.219041	0.309495	0.296276	0.245454	0.246403	0.352513	0.337273	0.00844	0.021174	0.231861	0.297902	0.778313	1.28483
Leucine	0.19495	0.185717	0.198936	0.194519	0.18272	0.174062	0.260446	0.254824	0.218259	0.212874	0.299346	0.294336	0.00244	0.00704	0.188484	0.256681	0.734313	1.36182
Allantoin.1	0.0398557	0.0453584	0.043856	0.0473147	0.0546155	0.0557695	0.0676275	0.0697486	0.052447	0.0529196	0.0765309	0.075755	0.02686	0.056485	0.047795	0.0658381	0.725947	1.37751
Ribose	0.0722004	0.0567149	0.0683751	0.0537133	0.0550229	0.0551653	0.0801693	0.0782622	0.0874067	0.0680177	0.111766	0.0915307	0.00926	0.0220697	0.0601987	0.0861921	0.698425	1.43179
Threonate	0.00683726	0.00687707	0.00714407	0.00704327	0.00886624	0.00865932	0.0118767	0.0114475	0.00777652	0.00740686	0.0136784	0.0138622	0.02666	0.056485	0.00757121	0.0110081	0.687788	1.45394
a.Aminoadipate	0.04464	0.0414348	0.0443231	0.0447583	0.0455269	0.0422022	0.0667032	0.0622821	0.0469943	0.0442287	0.0805112	0.0819576	0.02594	0.056485	0.0438142	0.0637795	0.686964	1.45568
Sucrose	29.828	29.828	28.0535	28.0535	42.8294	42.8294	51.1471	51.1471	37.4015	37.4015	60.197	60.197	0.02946	0.0610548	33.5703	49.5819	0.677068	1.47696
Galactinol	0.394265	0.426113	0.430534	0.475454	0.819926	0.830036	0.837973	0.896685	0.520602	0.542645	1.11102	1.12163	0.02652	0.056485	0.562721	0.838427	0.671164	1.48995
Allantoin	0.0171839	0.0195785	0.0183665	0.0202204	0.0236927	0.0248837	0.0297207	0.033622	0.0247803	0.0269122	0.0347781	0.0374986	0.0041	0.0110623	0.0206543	0.0312187	0.661601	1.51149
Eicosanoate	0.00335349	0.00298579	0.00301274	0.0030532	0.00481394	0.00436602	0.00451978	0.00455817	0.00438174	0.004171	0.00734789	0.0076988	0.041	0.0792029	0.00359753	0.00544623	0.660555	1.51388
Valine	0.528467	0.520027	0.567626	0.568673	0.510015	0.488337	0.84875	0.852774	0.647924	0.63543	0.933624	0.925762	0.00196	0.00704	0.530524	0.807378	0.657096	1.52185
Quercitrin	0.0212562	0.0232016	0.0243641	0.0237883	0.0336158	0.0342521	0.0402496	0.0421325	0.0305808	0.0299622	0.0554017	0.0559563	0.02598	0.056485	0.0267464	0.0423805	0.6311	1.58453
9-(Methylthio)nonanenitrile	0.0191413	0.0186859	0.0193211	0.018595	0.0256015	0.0236259	0.0380168	0.0349232	0.0279743	0.0262617	0.0381822	0.0364587	0.00182	0.00704	0.0208285	0.0336362	0.619228	1.61491
GABA	0.245038	0.220363	0.271931	0.233657	0.169838	0.130564	0.364404	0.352931	0.287751	0.270779	0.429256	0.349132	0.0042	0.0111222	0.211898	0.342376	0.618905	1.61576
Galactonate	0.0547261	0.0550146	0.0591048	0.0507544	0.0636176	0.0652615	0.108648	0.104463	0.0634864	0.0675237	0.131538	0.132655	0.00786	0.0200711	0.0580798	0.101386	0.57286	1.74563
Arginine	0.245207	0.221697	0.309007	0.299593	0.328575	0.309521	0.617612	0.573948	0.390046	0.355321	0.606297	0.548685	0.00186	0.00704	0.2856	0.515318	0.554221	1.80434
Mannose	0.0998327	0.107482	0.10155	0.0536063	0.087349	0.0793519	0.0769621	0.10763	0.162407	0.15927	0.236898	0.221501	0.03928	0.0788883	0.0881954	0.160778	0.548553	1.82298
Melezitose	0.00341947	1.04967e-05	0.00490862	0.00497234	0.00654674	0.00705328	0.00841399	0.00609555	0.00745477	0.00563676	0.0114246	0.0104452	0.02562	0.056485	0.00448516	0.00824514	0.543976	1.83832
8-(Methylthio)octanenitrile	0.0137858	0.0125072	0.0141434	0.0132798	0.0189696	0.0180025	0.0327412	0.0294071	0.0241604	0.0222535	0.0330094	0.0311883	0.00218	0.00704	0.0151147	0.0287933	0.524937	1.90499
Methionine	0.040871	0.0421725	0.0423792	0.0421378	0.0491855	0.0466269	0.0868781	0.0898199	0.0731221	0.066022	0.0984635	0.0949626	0.00206	0.00704	0.0438955	0.0848781	0.517159	1.93364
Unknown sugar (RI=3891.7; mass=204)	0.0398204	0.0450308	0.0443695	0.0506796	0.0941818	0.0959771	0.119655	0.131608	0.0674954	0.0750144	0.159762	0.167854	0.02512	0.056485	0.0616765	0.120231	0.512982	1.94939
Xylose	0.0550648	0.0650378	0.0658773	0.0527276	1.04967e-05	0.080173	0.0844844	0.0904825	0.0822455	0.101995	0.128631	0.136497	0.00226	0.00704	0.0531485	0.104056	0.510769	1.95783
6-(Methylthio)hexanenitrile	0.00817003	0.00703861	0.00845382	0.00787564	0.0123602	0.0110472	0.0206186	0.0193301	0.0162551	0.014626	0.0228093	0.0201602	0.0021	0.00704	0.00915759	0.0189665	0.482828	2.07113
8-(Methylthio)octyl-glucosinolate	0.00103094	0.00139835	0.00104311	0.00126736	0.00333301	0.00422693	0.00343064	0.004529	0.00191337	0.00256743	0.00663003	0.00837905	0.04154	0.0792029	0.00204995	0.00457492	0.448084	2.23172
Homoserine	0.00276855	0.00284951	0.00280103	0.00264114	0.00183712	0.00173215	0.00575288	0.00560332	0.00442488	0.00416639	0.006898	0.00643084	0.0024	0.00704	0.00243825	0.00554605	0.439637	2.2746
Tyrosine	0.0248853	0.0237423	0.0260466	0.0238209	0.0271666	0.0280011	0.0588413	0.0572173	0.0494992	0.046799	0.0735927	0.0722909	0.00202	0.00704	0.0256105	0.0597067	0.428938	2.33134
Threitol	0.000438326	0.000470427	0.000577803	0.00057757	0.000627129	0.00059644	0.00128408	0.00120776	0.00112268	0.00113777	0.00154913	0.00156717	0.00248	0.00704	0.000547949	0.00131143	0.417825	2.39335
7-(Methylthio)heptyl-glucosinolate	0.000854143	0.00115894	0.000880695	0.00118798	0.00284942	0.00375709	0.00298083	0.00419342	0.00169867	0.00244068	0.00647819	0.00792556	0.03896	0.0788883	0.00178138	0.00428623	0.415605	2.40613
Arabitol	0.0461406	0.0393557	0.045978	0.0411392	0.0503631	0.0399644	0.107375	0.0997343	0.0914852	0.0783048	0.141245	0.147375	0.0019	0.00704	0.0438235	0.11092	0.395092	2.53106
Glycerol.3.P	0.0126513	0.0112773	0.0131634	0.0122805	0.0187108	0.0179431	0.0429655	0.0389475	0.029052	0.0273861	0.0502657	0.048486	0.00242	0.00704	0.0143377	0.0395171	0.362823	2.75616
Serine	0.235399	0.21221	0.264456	0.256419	0.244403	0.234892	0.761723	0.729416	0.543556	0.535236	0.86306	0.817101	0.0022	0.00704	0.241296	0.708349	0.340646	2.9356
Linolenic.acid	0.000730569	0.000663758	0.000276821	0.000446319	0.000862862	0.000624655	0.0017314	0.00118047	0.00148387	0.00165453	0.0024208	0.00216517	0.00184	0.00704	0.000600831	0.00177271	0.338934	2.95043
Glycerol	0.0281734	0.0279694	0.0271273	0.0270064	0.0233625	0.0237451	0.0728752	0.0711701	0.0608081	0.0614482	0.102206	0.10039	0.00228	0.00704	0.0262307	0.0781495	0.335648	2.97932
Glycerate	0.0543755	0.045526	0.0479712	0.0422562	0.0475082	0.0444041	0.14788	0.138883	0.116156	0.120405	0.180067	0.183539	0.002	0.00704	0.0470069	0.147822	0.317997	3.14468
Succinate	0.307765	0.118617	0.189402	0.139659	0.196616	0.160799	0.668938	0.588778	0.480652	0.462877	0.703632	0.69676	0.00244	0.00704	0.185476	0.600273	0.308987	3.23639
myo.Inositol	0.338478	0.333395	0.340805	0.329418	0.388496	0.395218	1.203	1.22344	0.954943	0.924385	1.4792	1.46763	0.00196	0.00704	0.354302	1.20876	0.29311	3.41168
Glycine	0.183271	0.145172	0.157449	0.142397	0.143679	0.133316	0.593356	0.545171	0.44534	0.4554	0.68295	0.658378	0.00192	0.00704	0.150881	0.563433	0.267788	3.73429
Linoleic.acid	0.00249985	0.00183641	0.00168842	0.0014167	0.00351805	0.00307831	0.00887512	0.0072665	0.00833269	0.00745918	0.011896	0.0111085	0.00196	0.00704	0.00233962	0.00915633	0.25552	3.91359
Pipecolate	0.00376168	0.00376224	0.00363976	0.00334185	0.00347537	0.00331449	0.0181949	0.016701	0.0137436	0.0132527	0.0208699	0.0185795	0.00212	0.00704	0.00354923	0.0168902	0.210135	4.75884
Gamma-hydroxybutyric acid	0.000127605	0.00016249	0.000184507	0.000238981	0.000121903	0.000252556	0.000897876	0.000862603	0.000796173	0.00064778	0.000952038	0.00124273	0.00218	0.00704	0.00018134	0.000899866	0.201519	4.96231
Gluconate	0.888323	0.889946	1.03264	1.0349	0.808078	0.785862	5.44819	5.44279	3.64158	3.57789	6.15444	6.13953	0.0022	0.00704	0.906625	5.0674	0.178913	5.58931
Lysine	0.00555874	0.0064208	0.00994033	0.0096516	0.0106598	0.0102148	0.0557964	0.055065	0.0300056	0.0319072	0.0623246	0.060957	0.00188	0.00704	0.00874101	0.0493426	0.177149	5.64496
Anhydroglucose	0.0250746	0.0147237	0.0188676	0.0133384	0.0266871	0.0205741	0.160238	0.108668	0.10558	0.0794714	0.135054	0.103517	0.00226	0.00704	0.0198776	0.115422	0.172217	5.80662
Oleic.acid	0.00196465	0.00112295	1.04967e-05	1.04967e-05	0.00209258	0.00189872	0.00632627	0.00615707	0.00670735	0.00580686	0.00978398	0.0096066	0.00216	0.00704	0.00118332	0.00739802	0.15995	6.25194
Alanine	0.493082	0.476863	0.535329	0.509442	0.472749	0.468608	3.32997	3.25326	2.67937	2.59346	3.75184	3.62664	0.00226	0.00704	0.492679	3.20576	0.153686	6.50679
Putrescine	0.00495424	0.00482856	0.00738572	0.00696827	0.00744367	0.00675741	0.07435	0.0636194	0.0431978	0.0368915	0.0651338	0.0537195	0.00246	0.00704	0.00638965	0.056152	0.113792	8.78797
Epicatechin	0.00212919	0.00228614	0.00200574	0.00204361	0.00282682	0.00267713	0.0372671	0.0348947	0.0274831	0.0266726	0.0419537	0.0417751	0.00228	0.00704	0.0023281	0.0350077	0.0665026	15.037
Trehalose	1.04967e-05	1.04967e-05	1.04967e-05	0.00440617	1.04967e-05	1.04967e-05	0.00901447	0.0117694	0.00718635	0.00778784	0.0223938	0.02828	0.00224	0.00704	0.000743109	0.0144053	0.0515858	19.3852
Sorbitol	0.0581488	0.0597278	0.0594131	0.0692517	0.0737185	0.0652639	1.43593	1.36638	1.18405	1.17252	1.68606	1.67852	0.0019	0.00704	0.064254	1.42058	0.0452309	22.1088
Xylitol	1.04967e-05	0.00539593	0.00102877	0.00660073	0.00730834	0.00451611	0.113324	0.105168	0.0901857	0.0761405	0.130732	0.134613	0.00204	0.00704	0.0041434	0.10836	0.0382372	26.1526
