# Supplementary material for: Combined Proteomic and Metabolomic Profiling of the Arabidopsis thaliana vps29 Mutant Reveals Pleiotropic Functions of the Retromer in Seed Development
Source: Int J Mol Sci. 2019 Jan 16;20(2):362. doi: 10.3390/ijms20020362 (PMC6359594; doi:10.3390/ijms20020362)
Supplement: Supplementary file 1 [file ijms-20-00362-s001.zip › Supplementary Materials/Table S3 - GO Analysis.xlsx]

## Sheet: caption
Supplementary Table S3: Gene ontology (GO) analysis of 115 (a) and 327 (b) proteins up-accumulated in Col-0 and vps29 seeds, respectively. PANTHER Overrepresentation Test was used for this GO analysis (http://www.geneontology.org).

## Sheet: a - Col-0 -115 up-accum prot 
Analysis Type:		PANTHER Overrepresentation Test (Released 20171205)
Annotation Version and Release Date:		GO Ontology database Released 2018-06-01
Analyzed List:		upload_1 (Arabidopsis thaliana)
Reference List:		Arabidopsis thaliana (all genes in database)
Test Type:		FISHER
GO biological process complete	GO ID	Arabidopsis thaliana - REFLIST (27502)	upload_1 (115)	upload_1 (expected)	upload_1 (over/under)	upload_1 (fold Enrichment)	upload_1 (raw P-value)	upload_1 (FDR)
small molecule metabolic process	GO:0044281	1772	42	7.41	+	5.67	5.66e-21	3.33e-17
organic acid metabolic process	GO:0006082	1154	28	4.83	+	5.80	4.45e-14	8.74e-11
carboxylic acid metabolic process	GO:0019752	994	26	4.16	+	6.26	7.9e-14	1.16e-10
oxoacid metabolic process	GO:0043436	1151	28	4.81	+	5.82	4.18e-14	1.23e-10
small molecule biosynthetic process	GO:0044283	747	21	3.12	+	6.72	7.33e-12	7.21e-09
oxidation-reduction process	GO:0055114	1428	28	5.97	+	4.69	6.79e-12	8.01e-09
metabolic process	GO:0008152	10933	81	45.72	+	1.77	4.04e-11	3.4e-08
cellular amino acid metabolic process	GO:0006520	426	16	1.78	+	8.98	4.98e-11	3.67e-08
cofactor metabolic process	GO:0051186	586	17	2.45	+	6.94	5.61e-10	3.67e-07
organic substance metabolic process	GO:0071704	9750	71	40.77	+	1.74	1.24e-08	7.33e-06
carboxylic acid biosynthetic process	GO:0046394	577	15	2.41	+	6.22	2.59e-08	1.27e-05
cellular amino acid biosynthetic process	GO:0008652	212	10	.89	+	11.28	3.29e-08	1.38e-05
organic acid biosynthetic process	GO:0016053	577	15	2.41	+	6.22	2.59e-08	1.39e-05
response to light intensity	GO:0009642	156	9	.65	+	13.80	3.19e-08	1.45e-05
alpha-amino acid metabolic process	GO:1901605	303	11	1.27	+	8.68	8.58e-08	3.37e-05
response to abiotic stimulus	GO:0009628	2070	27	8.66	+	3.12	1.01e-07	3.51e-05
response to light stimulus	GO:0009416	739	16	3.09	+	5.18	1.01e-07	3.7e-05
response to radiation	GO:0009314	762	16	3.19	+	5.02	1.51e-07	4.94e-05
organonitrogen compound metabolic process	GO:1901564	4851	44	20.28	+	2.17	2.08e-07	6.47e-05
cellular metabolic process	GO:0044237	9346	66	39.08	+	1.69	3.19e-07	9.4e-05
response to chemical	GO:0042221	2965	32	12.40	+	2.58	3.72e-07	0.000104
small molecule catabolic process	GO:0044282	221	9	.92	+	9.74	5.39e-07	0.000144
catabolic process	GO:0009056	1751	23	7.32	+	3.14	9.64e-07	0.000247
response to temperature stimulus	GO:0009266	600	13	2.51	+	5.18	1.72e-06	0.000391
response to inorganic substance	GO:0010035	917	16	3.83	+	4.17	1.66e-06	0.000392
response to high light intensity	GO:0009644	80	6	.33	+	17.94	1.64e-06	0.000402
response to stimulus	GO:0050896	6353	50	26.57	+	1.88	1.97e-06	0.000429
organonitrogen compound biosynthetic process	GO:1901566	1573	21	6.58	+	3.19	2.41e-06	0.000508
branched-chain amino acid metabolic process	GO:0009081	49	5	.20	+	24.40	3.08e-06	0.000627
carboxylic acid catabolic process	GO:0046395	149	7	.62	+	11.24	4.22e-06	0.000777
organic acid catabolic process	GO:0016054	149	7	.62	+	11.24	4.22e-06	0.000802
response to heat	GO:0009408	213	8	.89	+	8.98	4.2e-06	0.000826
leucine metabolic process	GO:0006551	24	4	.10	+	39.86	5.41e-06	0.000966
cellular process	GO:0009987	12311	75	51.48	+	1.46	1.24e-05	0.00215
cellular catabolic process	GO:0044248	1494	19	6.25	+	3.04	1.53e-05	0.00258
organic substance catabolic process	GO:1901575	1506	19	6.30	+	3.02	1.71e-05	0.00272
response to hydrogen peroxide	GO:0042542	71	5	.30	+	16.84	1.67e-05	0.00274
alpha-amino acid biosynthetic process	GO:1901607	188	7	.79	+	8.90	1.81e-05	0.00281
response to toxic substance	GO:0009636	192	7	.80	+	8.72	2.06e-05	0.00312
alpha-amino acid catabolic process	GO:1901606	77	5	.32	+	15.53	2.42e-05	0.00357
cofactor biosynthetic process	GO:0051188	288	8	1.20	+	6.64	3.48e-05	0.005
monocarboxylic acid metabolic process	GO:0032787	474	10	1.98	+	5.05	3.6e-05	0.00505
cellular amino acid catabolic process	GO:0009063	85	5	.36	+	14.07	3.8e-05	0.00509
response to metal ion	GO:0010038	476	10	1.99	+	5.02	3.72e-05	0.00511
nucleotide metabolic process	GO:0009117	396	9	1.66	+	5.44	5.14e-05	0.00673
nucleoside phosphate metabolic process	GO:0006753	398	9	1.66	+	5.41	5.33e-05	0.00684
primary metabolic process	GO:0044238	9047	59	37.83	+	1.56	5.73e-05	0.00718
nucleobase-containing small molecule metabolic process	GO:0055086	505	10	2.11	+	4.74	6.04e-05	0.00742
coenzyme metabolic process	GO:0006732	320	8	1.34	+	5.98	7.15e-05	0.0086
drug metabolic process	GO:0017144	743	12	3.11	+	3.86	7.53e-05	0.00888
organophosphate metabolic process	GO:0019637	630	11	2.63	+	4.18	7.76e-05	0.00897
reductive pentose-phosphate cycle	GO:0019253	18	3	.08	+	39.86	8.86e-05	0.01
response to reactive oxygen species	GO:0000302	169	6	.71	+	8.49	9.44e-05	0.0105
purine ribonucleotide biosynthetic process	GO:0009152	170	6	.71	+	8.44	9.74e-05	0.0106
photosynthesis, dark reaction	GO:0019685	19	3	.08	+	37.76	0.000102	0.0108
photorespiration	GO:0009853	54	4	.23	+	17.71	0.000102	0.0109
response to cadmium ion	GO:0046686	342	8	1.43	+	5.59	0.000112	0.0116
purine nucleotide biosynthetic process	GO:0006164	176	6	.74	+	8.15	0.000117	0.0119
purine ribonucleotide metabolic process	GO:0009150	259	7	1.08	+	6.46	0.000129	0.0128
chlorophyll metabolic process	GO:0015994	59	4	.25	+	16.21	0.000141	0.0138
carbohydrate metabolic process	GO:0005975	1056	14	4.42	+	3.17	0.000147	0.0142
purine-containing compound biosynthetic process	GO:0072522	185	6	.77	+	7.76	0.000152	0.0145
purine nucleotide metabolic process	GO:0006163	268	7	1.12	+	6.25	0.000158	0.0148
ribonucleotide biosynthetic process	GO:0009260	189	6	.79	+	7.59	0.000171	0.0155
carbon fixation	GO:0015977	23	3	.10	+	31.19	0.000171	0.0157
ribonucleotide metabolic process	GO:0009259	279	7	1.17	+	6.00	0.000201	0.0174
ribose phosphate biosynthetic process	GO:0046390	194	6	.81	+	7.40	0.000196	0.0175
pyruvate family amino acid metabolic process	GO:0009078	4	2	.02	+	> 100	0.000255	0.0203
pyruvate family amino acid catabolic process	GO:0009080	4	2	.02	+	> 100	0.000255	0.0206
branched-chain amino acid biosynthetic process	GO:0009082	27	3	.11	+	26.57	0.000263	0.0207
alanine metabolic process	GO:0006522	4	2	.02	+	> 100	0.000255	0.0209
alanine catabolic process	GO:0006524	4	2	.02	+	> 100	0.000255	0.0212
L-alanine metabolic process	GO:0042851	4	2	.02	+	> 100	0.000255	0.0215
L-alanine catabolic process	GO:0042853	4	2	.02	+	> 100	0.000255	0.0218
porphyrin-containing compound metabolic process	GO:0006778	72	4	.30	+	13.29	0.000291	0.0222
purine-containing compound metabolic process	GO:0072521	297	7	1.24	+	5.64	0.00029	0.0225
tetrapyrrole metabolic process	GO:0033013	73	4	.31	+	13.10	0.000305	0.0228
purine nucleoside monophosphate biosynthetic process	GO:0009127	138	5	.58	+	8.66	0.000337	0.0245
purine ribonucleoside monophosphate biosynthetic process	GO:0009168	138	5	.58	+	8.66	0.000337	0.0248
galactose metabolic process	GO:0006012	30	3	.13	+	23.91	0.00035	0.0252
endosome to lysosome transport	GO:0008333	5	2	.02	+	95.66	0.000356	0.0253
sulfur compound metabolic process	GO:0006790	410	8	1.71	+	4.67	0.000372	0.0261
ribose phosphate metabolic process	GO:0019693	313	7	1.31	+	5.35	0.000395	0.0274
biosynthetic process	GO:0009058	4659	35	19.48	+	1.80	0.000402	0.0276
response to stress	GO:0006950	3581	29	14.97	+	1.94	0.000415	0.0278
coenzyme biosynthetic process	GO:0009108	226	6	.95	+	6.35	0.000433	0.0286
lysosomal transport	GO:0007041	6	2	.03	+	79.72	0.000473	0.03
photosynthesis	GO:0015979	235	6	.98	+	6.11	0.000529	0.0328
ribonucleoside monophosphate biosynthetic process	GO:0009156	154	5	.64	+	7.76	0.000548	0.0336
organic substance biosynthetic process	GO:1901576	4532	34	18.95	+	1.79	0.00056	0.034
leucine catabolic process	GO:0006552	7	2	.03	+	68.33	0.000607	0.0362
L-serine biosynthetic process	GO:0006564	7	2	.03	+	68.33	0.000607	0.0365
nucleotide biosynthetic process	GO:0009165	245	6	1.02	+	5.86	0.000654	0.0382
nucleoside monophosphate biosynthetic process	GO:0009124	161	5	.67	+	7.43	0.000666	0.0385
fatty acid metabolic process	GO:0006631	245	6	1.02	+	5.86	0.000654	0.0386
nucleoside phosphate biosynthetic process	GO:1901293	247	6	1.03	+	5.81	0.000682	0.039
cellular metabolic compound salvage	GO:0043094	92	4	.38	+	10.40	0.000706	0.04
response to cytokinin	GO:0009735	251	6	1.05	+	5.72	0.00074	0.0411
response to oxidative stress	GO:0006979	457	8	1.91	+	4.19	0.000748	0.0412
response to zinc ion	GO:0010043	41	3	.17	+	17.50	0.000823	0.0449

## Sheet: b - vps29 - 327 up-accum prot
Analysis Type:		PANTHER Overrepresentation Test (Released 20171205)
Annotation Version and Release Date:		GO Ontology database Released 2018-06-01
Analyzed List:		upload_1 (Arabidopsis thaliana)
Reference List:		Arabidopsis thaliana (all genes in database)
Test Type:		FISHER
GO biological process complete	GO ID	Arabidopsis thaliana - REFLIST (27502)	upload_1 (327)	upload_1 (expected)	upload_1 (over/under)	upload_1 (fold Enrichment)	upload_1 (raw P-value)	upload_1 (FDR)
Establishment of protein localization	GO:0045184	766	46	9.11	+	5.05	9.59e-19	2.83e-15
protein transport	GO:0015031	758	46	9.01	+	5.10	6.51e-19	3.84e-15
intracellular protein transport	GO:0006886	555	39	6.60	+	5.91	3.68e-18	5.42e-15
intracellular transport	GO:0046907	694	43	8.25	+	5.21	4.92e-18	5.8e-15
Rab protein signal transduction	GO:0032482	64	18	.76	+	23.65	3.38e-18	6.65e-15
peptide transport	GO:0015833	817	46	9.71	+	4.74	1.02e-17	8.56e-15
macromolecule localization	GO:0033036	1127	54	13.40	+	4.03	9.17e-18	9.01e-15
cellular protein localization	GO:0034613	646	41	7.68	+	5.34	1.41e-17	1.04e-14
amide transport	GO:0042886	832	46	9.89	+	4.65	1.97e-17	1.29e-14
protein localization	GO:0008104	841	46	10.00	+	4.60	2.91e-17	1.71e-14
establishment of localization in cell	GO:0051649	735	43	8.74	+	4.92	3.54e-17	1.9e-14
cellular macromolecule localization	GO:0070727	678	41	8.06	+	5.09	6.95e-17	3.41e-14
Ras protein signal transduction	GO:0007265	80	18	.95	+	18.92	1e-16	4.56e-14
small GTPase mediated signal transduction	GO:0007264	85	18	1.01	+	17.81	2.54e-16	1.07e-13
cellular localization	GO:0051641	908	45	10.80	+	4.17	2.1e-15	8.26e-13
organic substance transport	GO:0071702	1352	53	16.08	+	3.30	5.31e-14	1.84e-11
nitrogen compound transport	GO:0071705	1039	46	12.35	+	3.72	5.06e-14	1.86e-11
peptide metabolic process	GO:0006518	707	37	8.41	+	4.40	1.7e-13	5.58e-11
Translation	GO:0006412	612	34	7.28	+	4.67	3.59e-13	1.11e-10
cellular amide metabolic process	GO:0043603	847	40	10.07	+	3.97	3.81e-13	1.12e-10
peptide biosynthetic process	GO:0043043	617	34	7.34	+	4.63	4.46e-13	1.25e-10
amide biosynthetic process	GO:0043604	693	35	8.24	+	4.25	2.11e-12	5.64e-10
transport	GO:0006810	2408	69	28.63	+	2.41	1.19e-11	3.05e-09
establishment of localization	GO:0051234	2453	69	29.17	+	2.37	3.86e-11	9.47e-09
organonitrogen compound biosynthetic process	GO:1901566	1573	52	18.70	+	2.78	4.63e-11	1.09e-08
localization	GO:0051179	2588	70	30.77	+	2.27	1.23e-10	2.8e-08
Vesicle-mediated transport	GO:0016192	494	27	5.87	+	4.60	1.52e-10	3.32e-08
Golgi vesicle transport	GO:0048193	187	17	2.22	+	7.65	3.67e-10	7.73e-08
small molecule metabolic process	GO:0044281	1772	54	21.07	+	2.56	5.39e-10	1.1e-07
response to chemical	GO:0042221	2965	73	35.25	+	2.07	3.13e-09	5.95e-07
response to stimulus	GO:0050896	6353	123	75.54	+	1.63	4.85e-09	8.17e-07
ER to Golgi vesicle-mediated transport	GO:0006888	104	12	1.24	+	9.70	1.31e-08	1.93e-06
organonitrogen compound metabolic process	GO:1901564	4851	100	57.68	+	1.73	1.44e-08	2.07e-06
cellular process	GO:0009987	12311	197	146.38	+	1.35	2.53e-08	3.55e-06
metabolic process	GO:0008152	10933	180	129.99	+	1.38	3.93e-08	5.39e-06
response to inorganic substance	GO:0010035	917	32	10.90	+	2.93	1.07e-07	1.43e-05
organonitrogen compound catabolic process	GO:1901565	796	29	9.46	+	3.06	1.85e-07	2.42e-05
ribosomal small subunit biogenesis	GO:0042274	87	10	1.03	+	9.67	2.23e-07	2.86e-05
Response to oxygen-containing compound	GO:1901700	1584	44	18.83	+	2.34	2.86e-07	3.59e-05
response to acid chemical	GO:0001101	1178	36	14.01	+	2.57	3.79e-07	4.65e-05
catabolic process	GO:0009056	1751	46	20.82	+	2.21	6.42e-07	7.72e-05
biological_process	GO:0008150	22848	303	271.66	+	1.12	7.09e-07	8.36e-05
response to cadmium ion	GO:0046686	342	17	4.07	+	4.18	1.43e-06	0.000157
carboxylic acid metabolic process	GO:0019752	994	31	11.82	+	2.62	1.71e-06	0.000184
proteolysis involved in cellular protein catabolic process	GO:0051603	560	22	6.66	+	3.30	1.83e-06	0.000192
organic substance metabolic process	GO:0071704	9750	158	115.93	+	1.36	2.26e-06	0.000233
cellular protein catabolic process	GO:0044257	569	22	6.77	+	3.25	2.34e-06	0.000238
Fatty acid metabolic process	GO:0006631	245	14	2.91	+	4.81	2.69e-06	0.00026
protein catabolic process	GO:0030163	584	22	6.94	+	3.17	3.5e-06	0.000333
organic substance catabolic process	GO:1901575	1506	40	17.91	+	2.23	3.99e-06	0.000367
cellular component organization or biogenesis	GO:0071840	3101	66	36.87	+	1.79	3.98e-06	0.000372
response to stress	GO:0006950	3581	73	42.58	+	1.71	4.68e-06	0.000424
response to osmotic stress	GO:0006970	645	23	7.67	+	3.00	5.02e-06	0.000448
organic acid metabolic process	GO:0006082	1154	33	13.72	+	2.41	5.33e-06	0.000462
response to water deprivation	GO:0009414	338	16	4.02	+	3.98	5.3e-06	0.000466
monocarboxylic acid metabolic process	GO:0032787	474	19	5.64	+	3.37	7.08e-06	0.000549
intra-Golgi vesicle-mediated transport	GO:0006891	53	7	.63	+	11.11	6.57e-06	0.000553
cellular catabolic process	GO:0044248	1494	39	17.76	+	2.20	6.79e-06	0.000556
ribosomal small subunit assembly	GO:0000028	34	6	.40	+	14.84	6.89e-06	0.000557
response to water	GO:0009415	345	16	4.10	+	3.90	6.78e-06	0.000563
Response to abscisic acid	GO:0009737	568	21	6.75	+	3.11	7.7e-06	0.000582
response to salt stress	GO:0009651	569	21	6.77	+	3.10	7.9e-06	0.000589
response to alcohol	GO:0097305	572	21	6.80	+	3.09	8.53e-06	0.000628
primary metabolic process	GO:0044238	9047	146	107.57	+	1.36	1.12e-05	0.000803
protein metabolic process	GO:0019538	3618	72	43.02	+	1.67	1.17e-05	0.000828
oxoacid metabolic process	GO:0043436	1151	32	13.69	+	2.34	1.22e-05	0.000853
cellular protein metabolic process	GO:0044267	3253	66	38.68	+	1.71	1.55e-05	0.00107
small molecule biosynthetic process	GO:0044283	747	24	8.88	+	2.70	1.66e-05	0.00113
Proteolysis	GO:0006508	972	28	11.56	+	2.42	2.85e-05	0.00189
mitotic spindle disassembly	GO:0051228	3	3	.04	+	84.10	3.13e-05	0.00201
response to lipid	GO:0033993	779	24	9.26	+	2.59	3.19e-05	0.00202
spindle disassembly	GO:0051230	3	3	.04	+	84.10	3.13e-05	0.00203
autophagosome maturation	GO:0097352	3	3	.04	+	84.10	3.13e-05	0.00205
translational initiation	GO:0006413	98	8	1.17	+	6.87	3.71e-05	0.00232
ER-associated misfolded protein catabolic process	GO:0071712	13	4	.15	+	25.88	3.95e-05	0.00245
organophosphate biosynthetic process	GO:0090407	404	16	4.80	+	3.33	4.3e-05	0.00264
cellular macromolecule catabolic process	GO:0044265	698	22	8.30	+	2.65	4.94e-05	0.003
embryo development ending in seed dormancy	GO:0009793	557	19	6.62	+	2.87	5.96e-05	0.00355
cell development	GO:0048468	294	13	3.50	+	3.72	7.83e-05	0.00457
cellular response to misfolded protein	GO:0071218	16	4	.19	+	21.03	7.82e-05	0.00461
oxidation-reduction process	GO:0055114	1428	35	16.98	+	2.06	8.02e-05	0.00463
response to metal ion	GO:0010038	476	17	5.66	+	3.00	8.53e-05	0.00488
embryo development	GO:0009790	574	19	6.82	+	2.78	8.73e-05	0.00495
cellular component organization	GO:0016043	2752	56	32.72	+	1.71	8.91e-05	0.005
mitochondrial fission	GO:0000266	17	4	.20	+	19.79	9.56e-05	0.00532
response to organic substance	GO:0010033	2126	46	25.28	+	1.82	0.000103	0.00566
intracellular signal transduction	GO:0035556	586	19	6.97	+	2.73	0.000113	0.00612
ribosome assembly	GO:0042255	116	8	1.38	+	5.80	0.000113	0.00615
retrograde protein transport, ER to cytosol	GO:0030970	6	3	.07	+	42.05	0.000128	0.00668
endoplasmic reticulum to cytosol transport	GO:1903513	6	3	.07	+	42.05	0.000128	0.00674
peptidyl-asparagine modification	GO:0018196	6	3	.07	+	42.05	0.000128	0.0068
protein N-linked glycosylation via asparagine	GO:0018279	6	3	.07	+	42.05	0.000128	0.00687
macromolecule catabolic process	GO:0009057	907	25	10.78	+	2.32	0.000136	0.00705
response to misfolded protein	GO:0051788	20	4	.24	+	16.82	0.000165	0.00847
lipid metabolic process	GO:0006629	1028	27	12.22	+	2.21	0.000184	0.00937
seed development	GO:0048316	717	21	8.53	+	2.46	0.000195	0.00983
ribonucleoprotein complex biogenesis	GO:0022613	512	17	6.09	+	2.79	0.000197	0.00985
nucleotide-sugar biosynthetic process	GO:0009226	41	5	.49	+	10.26	0.000201	0.00994
cellular metabolic process	GO:0044237	9346	144	111.12	+	1.30	0.000208	0.0101
response to abiotic stimulus	GO:0009628	2070	44	24.61	+	1.79	0.000207	0.0102
protein quality control for misfolded or incompletely synthesized proteins	GO:0006515	22	4	.26	+	15.29	0.000228	0.011
organic substance biosynthetic process	GO:1901576	4532	80	53.89	+	1.48	0.000231	0.0111
carbohydrate derivative metabolic process	GO:1901135	886	24	10.53	+	2.28	0.000233	0.0111
ribosome biogenesis	GO:0042254	423	15	5.03	+	2.98	0.000238	0.0112
myo-inositol hexakisphosphate biosynthetic process	GO:0010264	8	3	.10	+	31.54	0.000247	0.0114
myo-inositol hexakisphosphate metabolic process	GO:0033517	8	3	.10	+	31.54	0.000247	0.0115
Carbohydrate metabolic process	GO:0005975	1056	27	12.56	+	2.15	0.000247	0.0116
ribonucleoprotein complex assembly	GO:0022618	206	10	2.45	+	4.08	0.000256	0.0117
carbohydrate derivative biosynthetic process	GO:1901137	531	17	6.31	+	2.69	0.000297	0.0135
protein exit from endoplasmic reticulum	GO:0032527	9	3	.11	+	28.03	0.000327	0.0147
ribonucleoprotein complex subunit organization	GO:0071826	215	10	2.56	+	3.91	0.000354	0.0157
biosynthetic process	GO:0009058	4659	81	55.40	+	1.46	0.000359	0.0158
organelle disassembly	GO:1903008	26	4	.31	+	12.94	0.000403	0.0176
response to endoplasmic reticulum stress	GO:0034976	76	6	.90	+	6.64	0.000416	0.018
ERAD pathway	GO:0036503	49	5	.58	+	8.58	0.000429	0.0184
fruit development	GO:0010154	753	21	8.95	+	2.35	0.000461	0.0197
protein localization to endoplasmic reticulum exit site	GO:0070973	11	3	.13	+	22.94	0.000532	0.0225
response to cold	GO:0009409	411	14	4.89	+	2.86	0.000559	0.0235
anatomical structure morphogenesis	GO:0009653	834	22	9.92	+	2.22	0.000589	0.0246
cellular lipid metabolic process	GO:0044255	715	20	8.50	+	2.35	0.000637	0.0264
cellular component disassembly	GO:0022411	83	6	.99	+	6.08	0.000645	0.0266
fatty acid biosynthetic process	GO:0006633	153	8	1.82	+	4.40	0.000662	0.0271
dTDP-rhamnose biosynthetic process	GO:0019305	2	2	.02	+	84.10	0.000813	0.0328
dTDP-rhamnose metabolic process	GO:0046383	2	2	.02	+	84.10	0.000813	0.0331
organic hydroxy compound metabolic process	GO:1901615	286	11	3.40	+	3.23	0.000841	0.0337
nucleotide-sugar metabolic process	GO:0009225	58	5	.69	+	7.25	0.000874	0.0339
vacuolar transport	GO:0007034	88	6	1.05	+	5.73	0.00086	0.034
cellular component biogenesis	GO:0044085	1268	29	15.08	+	1.92	0.000872	0.034
cellular biosynthetic process	GO:0044249	4431	76	52.68	+	1.44	0.000857	0.0341
cofactor metabolic process	GO:0051186	586	17	6.97	+	2.44	0.000867	0.0341
cellular component morphogenesis	GO:0032989	388	13	4.61	+	2.82	0.00101	0.0389
developmental process involved in reproduction	GO:0003006	1451	32	17.25	+	1.85	0.00109	0.0416
inositol phosphate biosynthetic process	GO:0032958	15	3	.18	+	16.82	0.00115	0.0438
protein-containing complex subunit organization	GO:0043933	632	18	7.51	+	2.40	0.00118	0.0445
cell morphogenesis involved in differentiation	GO:0000904	210	9	2.50	+	3.60	0.0012	0.0452
dimethylallyl diphosphate biosynthetic process	GO:0050992	3	2	.04	+	56.07	0.00134	0.0499
dimethylallyl diphosphate metabolic process	GO:0050993	3	2	.04	+	56.07	0.00134	0.0502
