# Supplementary material for: Combined Proteomic and Metabolomic Profiling of the Arabidopsis thaliana vps29 Mutant Reveals Pleiotropic Functions of the Retromer in Seed Development
Source: Int J Mol Sci. 2019 Jan 16;20(2):362. doi: 10.3390/ijms20020362 (PMC6359594; doi:10.3390/ijms20020362)
Supplement: Supplementary file 1 [file ijms-20-00362-s001.zip › Supplementary Materials/Table S1 - Complete list of seed proteins by shotgun analysis.xlsx]

## Sheet: caption
Supplementary Table S1: Complete list of proteins identified in the of Col-0 and vps29 dry seeds. This table includes the list of 2192 identified proteins (a), the list of 84 Col-0 specific proteins (b) and the list of 229 vps29 specific proteins (c). Proteome data are available on the proteomic repository PROTICdb (http://moulon.inra.fr/protic/arabidopsis_seed_vps29 ; login = reviewer; password …

## Sheet: a) 2192 protein sub-groups
Group	Sub-group	Description	Redundancy	MW	Evalue		Spectral count		Spectral count ratio		Protein Abundance Index (PAI)
							Col0	vps29	Col/vps29	vps29/Col0	C1	C2	C3	V1	V2	V3	Mean Col0	Mean vps29	Col/vps29	vps29/Col0
1	1.01	AT4G28520.1 | Symbols: CRC, CRU3 | CRU3 (CRUCIFERIN 3); nutrient reservoir | chr4:14087602-14089623 FORWARD	-	58.1	-2088.55		1954.67	2187.67	0.893494	1.1192	90.7391	88.4783	84.2174	100.826	95	99	87.8116	98.2754	0.893526	1.11916
1	1.02	AT4G28520.3 | Symbols: CRC, CRU3 | CRU3 (CRUCIFERIN 3); nutrient reservoir | chr4:14087602-14089623 FORWARD	-	49.9	-1845.56		1577.67	1741.33	0.906011	1.10374	87.8947	86.3684	81.6842	95.3158	91.5263	95.7895	85.3158	94.2105	0.905587	1.10426
1	1.03	AT5G44120.3 | Symbols: ATCRA1, CRU1, CRA1 | CRA1 (CRUCIFERINA); nutrient reservoir | chr5:17773687-17775473 REVERSE	-	52.5	-1555.22		1370	1422.67	0.96298	1.03844	80.6111	79.4444	74.2778	83.5556	81.4444	78.5	78.1111	81.1667	0.962355	1.03912
1	1.04	AT5G44120.2 | Symbols: ATCRA1, CRU1, CRA1 | CRA1 (CRUCIFERINA); nutrient reservoir | chr5:17773687-17775038 REVERSE	-	40.9	-1328.97		1151	1259	0.914218	1.09383	80.4667	80.9333	75.1333	87.6	87.2667	83.8	78.8444	86.2222	0.914433	1.09357
1	1.05	AT5G44120.1 | Symbols: ATCRA1, CRU1, CRA1 | CRA1 (CRUCIFERINA); nutrient reservoir | chr5:17773687-17774659 REVERSE	-	31.5	-1106.65		992.667	1115	0.890284	1.12324	79.9231	80.7692	75.0769	89.3846	88.9231	86.2308	78.5897	88.1795	0.891247	1.12202
1	1.06	AT1G03880.1 | Symbols: CRB, CRU2 | CRU2 (CRUCIFERIN 2); nutrient reservoir | chr1:985785-987915 FORWARD	-	50.4	-1070.11		915.333	1153	0.793871	1.25965	55.3889	52	50.6667	67.4444	64.5556	66.1111	52.6852	66.037	0.797813	1.25343
1	1.07	AT1G03890.1 | Symbols: | cupin family protein | chr1:989249-990907 FORWARD	-	49.6	-474.862		269.667	358	0.753259	1.32756	17.3529	15.7059	16.1765	22.2941	22.2941	21.5294	16.4118	22.0392	0.744662	1.34289
2	2.01	AT3G12580.1 | Symbols: HSP70 | HSP70 (heat shock protein 70); ATP binding | chr3:3991494-3993696 REVERSE	-	71	-309.497		251.667	243.667	1.03283	0.968212	12.1818	11.4091	12	12.2273	11.5	10.7273	11.8636	11.4848	1.03298	0.968072
2	2.02	AT5G02500.1 | Symbols: HSP70-1, AT-HSC70-1, HSC70, HSC70-1 | HSC70-1 (heat shock cognate 70 kDa protein 1); ATP binding | chr5:554053-556332 REVERSE	-	71.2	-274.054		185.333	205.667	0.901135	1.10971	8.43478	8.17391	8.47826	10.087	9.04348	8.95652	8.36232	9.36232	0.893189	1.11958
2	2.03	AT5G42020.1 | Symbols: BIP2, BIP | BIP (LUMINAL BINDING PROTEIN); ATP binding | chr5:16824925-16827708 REVERSE	-	73.4	-314.969		162	214	0.757009	1.32099	6.64	6.32	7.32	9.4	8.8	8.32	6.76	8.84	0.764706	1.30769
2	2.04	AT5G28540.1 | Symbols: BIP1 | BIP1; ATP binding | chr5:10540669-10543278 REVERSE	-	73.5	-319.706		159.667	209.667	0.761526	1.31315	6.6	6.16	7.2	9.2	8.56	8.28	6.65333	8.68	0.766513	1.30461
2	2.05	AT1G16030.1 | Symbols: HSP70B | HSP70B (heat shock protein 70B); ATP binding | chr1:5502380-5504320 REVERSE	-	70.8	-233.22		226.333	128	1.76823	0.565538	10.5652	9.78261	10.6522	6.13043	5.43478	5.56522	10.3333	5.71014	1.80964	0.552595
2	2.06	AT3G09440.1 | Symbols: | heat shock cognate 70 kDa protein 3 (HSC70-3) (HSP70-3) | chr3:2903440-2905638 REVERSE	-	71	-247.173		149.667	157.667	0.94926	1.05345	6.91304	6.26087	6.95652	7.34783	6.91304	6.91304	6.71014	7.05797	0.950719	1.05184
2	2.07	AT5G02490.1 | Symbols: | heat shock cognate 70 kDa protein 2 (HSC70-2) (HSP70-2) | chr5:550294-552563 REVERSE	-	71.2	-201.923		153.667	149.333	1.02902	0.9718	6.875	6.5	6.66667	7.04167	6.20833	6.29167	6.68056	6.51389	1.02559	0.975052
2	2.08	AT5G09590.1 | Symbols: HSC70-5, mtHSC70-2 | mtHSC70-2 (HEAT SHOCK PROTEIN 70); ATP binding / unfolded protein binding | chr5:2975722-2978509 FORWARD	-	72.8	-197.444		73.6667	61.3333	1.20109	0.832579	2.76667	2.5	2.63333	2.33333	2.26667	1.83333	2.63333	2.14444	1.22798	0.814346
2	2.09	AT4G24280.1 | Symbols: CPHSC70-1 | CPHSC70-1 (chloroplast heat shock protein 70-1); ATP binding / unfolded protein binding | chr4:12590104-12593447 FORWARD	-	76.4	-228.332		58	55	1.05455	0.948276	2.23333	2.06667	1.9	2.06667	2.03333	1.7	2.06667	1.93333	1.06897	0.935484
2	2.1	AT5G49910.1 | Symbols: HSC70-7, cpHSC70-2 | cpHSC70-2 (HEAT SHOCK PROTEIN 70-7); ATP binding / unfolded protein binding | chr5:20320696-20323521 FORWARD	-	76.8	-207.628		55.6667	49.6667	1.12081	0.892216	2.28571	1.96429	2.14286	2	1.92857	1.67857	2.13095	1.86905	1.14013	0.877095
2	2.11	AT4G37910.1 | Symbols: MTHSC70-1 | MTHSC70-1 (mitochondrial heat shock protein 70-1); ATP binding / unfolded protein binding | chr4:17825362-17828093 REVERSE	-	72.9	-121.574		30.3333	33.6667	0.90099	1.10989	0.96875	0.9375	1.0625	1.125	1.21875	1.03125	0.989583	1.125	0.87963	1.13684
3	3.01	AT5G50600.1 | Symbols: ATHSD1 | ATHSD1 (HYDROXYSTEROID DEHYDROGENASE 1); oxidoreductase | chr5:20607143-20608879 REVERSE	2*	39	-469.459		550.333	534.667	1.0293	0.971532	34.2778	30.3889	31	31.7222	30.3889	31.4444	31.8889	31.1852	1.02257	0.977933
4	4.01	AT3G22640.1 | Symbols: | cupin family protein | chr3:8011909-8013890 REVERSE	-	54.9	-528.911		324.333	386.667	0.838793	1.19219	20.1667	18.3889	18.3889	22.7222	21.8889	22.9444	18.9815	22.5185	0.842928	1.18634
5	5.01	AT4G27160.1 | Symbols: AT2S3 | AT2S3; lipid binding / nutrient reservoir | chr4:13611842-13612336 FORWARD	-	18.7	-189.616		105	234.667	0.447443	2.23492	15.2857	17	16.1429	34.1429	34.8571	35.8571	16.1429	34.9524	0.461853	2.16519
5	5.02	AT4G27150.1 | Symbols: | 2S seed storage protein 2 / 2S albumin storage protein / NWMU2-2S albumin 2 | chr4:13609402-13609914 FORWARD	-	19.3	-230.974		94.6667	210	0.450794	2.21831	13.8571	15.4286	13.8571	32.1429	30	32.2857	14.381	31.4762	0.456884	2.18874
5	5.03	AT4G27170.1 | Symbols: | 2S seed storage protein 4 / 2S albumin storage protein / NWMU2-2S albumin 4 | chr4:13613643-13614143 FORWARD	-	19.1	-172.501		56	152.333	0.367615	2.72024	6.75	8.5	7.625	17.875	18.875	22.875	7.625	19.875	0.383648	2.60656
6	6.01	AT2G28490.1 | Symbols: | cupin family protein | chr2:12185889-12188060 REVERSE	-	55.6	-476.245		186.333	380.333	0.489921	2.04114	13.6	12.8667	12.5333	29.2	26	26.4667	13	27.2222	0.477551	2.09402
7	7.01	AT5G40420.1 | Symbols: PA23, OLEO2 | OLEO2 (OLEOSIN 2) | chr5:16190850-16191968 REVERSE	-	21.2	-106.907		140.333	170.333	0.823875	1.21378	28.8	28.6	31.2	36.8	34.8	34.4	29.5333	35.3333	0.835849	1.19639
7	7.02	AT3G27660.1 | Symbols: OLEO4 | OLEO4 (OLEOSIN4) | chr3:10245088-10246058 FORWARD	-	20.2	-116.261		99.3333	118.333	0.839437	1.19128	28.5	26.25	23.75	33.5	30.75	29.75	26.1667	31.3333	0.835106	1.19745
8	8.01	AT2G42560.1 | Symbols: | late embryogenesis abundant domain-containing protein / LEA domain-containing protein | chr2:17721891-17723899 REVERSE	-	67.1	-258.134		231	257	0.898833	1.11255	7.5	7.53125	7.71875	8.90625	8.84375	7.96875	7.58333	8.57292	0.884569	1.13049
9	9.01	AT1G54870.1 | Symbols: | oxidoreductase | chr1:20462678-20464084 FORWARD	-	36.7	-289.005		217.667	209.333	1.03981	0.961715	17.4286	16.0714	15.6429	16.7857	14.8571	14.8571	16.381	15.5	1.05684	0.946221
10	10.01	AT1G21750.1 | Symbols: ATPDIL1-1 | ATPDIL1-1 (PDI-LIKE 1-1); protein disulfide isomerase | chr1:7645756-7648503 FORWARD	-	55.5	-273.043		119.667	184	0.650362	1.5376	4.6875	4.09375	3.875	6.75	5.90625	5.75	4.21875	6.13542	0.687606	1.45432
10	10.02	AT1G77510.1 | Symbols: ATPDIL1-2 | ATPDIL1-2 (PDI-LIKE 1-2); protein disulfide isomerase | chr1:29131636-29134327 FORWARD	-	56.2	-163.973		57.3333	84.6667	0.677165	1.47674	2.22581	2	1.83871	3.12903	2.77419	2.6129	2.02151	2.83871	0.712121	1.40426
10	10.03	AT2G47470.1 | Symbols: ATPDIL2-1, UNE5, MEE30 | ATPDIL2-1/MEE30/UNE5 (PDI-LIKE 2-1); thiol-disulfide exchange intermediate | chr2:19488573-19490753 FORWARD	-	39.4	-122.076		20.6667	34	0.607843	1.64516	1.53333	1.46667	1.26667	2.6	2.2	2.6	1.42222	2.46667	0.576577	1.73437
11	11.01	AT1G07920.1 | Symbols: | elongation factor 1-alpha / EF-1-alpha | chr1:2455556-2456998 FORWARD	6*	49.4	-217.107		189	210	0.9	1.11111	12.0556	11.1667	10.3889	13.9444	11.8333	11.2778	11.2037	12.3519	0.907046	1.10248
12	12.01	AT1G11910.1 | Symbols: | aspartyl protease family protein | chr1:4017117-4019872 REVERSE	-	54.5	-229.027		94	146	0.643836	1.55319	4.61905	5.04762	4.52381	7.61905	7.38095	7.19048	4.73016	7.39683	0.639485	1.56376
12	12.02	AT1G62290.1 | Symbols: | aspartyl protease family protein | chr1:23013772-23016346 REVERSE	2*	55.6	-192.005		87	112.667	0.772189	1.29502	4.35	4.85	4.55	5.9	6.15	5.75	4.58333	5.93333	0.772472	1.29455
13	13.01	AT4G20850.1 | Symbols: TPP2 | TPP2 (TRIPEPTIDYL PEPTIDASE II); subtilase | chr4:11160946-11169900 REVERSE	-	152.1	-526.978		181	192	0.942708	1.06077	3.01538	3.10769	2.87692	3.55385	3.03077	2.75385	3	3.11282	0.963756	1.03761
14	14.01	AT3G04120.1 | Symbols: GAPC-1, GAPC | GAPC (GLYCERALDEHYDE-3-PHOSPHATE DEHYDROGENASE C SUBUNIT); glyceraldehyde-3-phosphate dehydrogenase | chr3:1081084-1083138 FORWARD	-	36.8	-265.767		167.333	172.667	0.969112	1.03187	14.9231	13.6923	12.6923	15.6154	13.5385	13.9231	13.7692	14.359	0.958929	1.04283
14	14.02	AT1G13440.1 | Symbols: GAPC-2 | GAPC-2; glyceraldehyde-3-phosphate dehydrogenase | chr1:4608462-4610491 REVERSE	-	36.8	-278.07		162.667	173.333	0.938462	1.06557	13.5	12.4286	11.3571	14.5	12.2857	13.1429	12.4286	13.3095	0.93381	1.07088
14	14.03	AT1G79530.1 | Symbols: GAPCP-1 | GAPCP-1; glyceraldehyde-3-phosphate dehydrogenase | chr1:29921125-29923981 REVERSE	-	44.7	-55.2011		7	7	1	1	0.5	0.3	0.25	0.45	0.4	0.3	0.35	0.383333	0.913043	1.09524
14	14.04	AT1G16300.1 | Symbols: GAPCP-2 | GAPCP-2; glyceraldehyde-3-phosphate dehydrogenase | chr1:5574427-5577400 FORWARD	-	44.7	-49.9378		7	6.66667	1.05	0.952381	0.578947	0.315789	0.210526	0.526316	0.368421	0.263158	0.368421	0.385965	0.954545	1.04762
15	15.01	AT5G52300.1 | Symbols: RD29B, LTI65 | LTI65/RD29B (RESPONSIVE TO DESSICATION 29B) | chr5:21254431-21256630 FORWARD	2*	65.8	-303.594		109.333	151.333	0.722467	1.38415	3.65625	3.3125	3.65625	5.46875	4.53125	4.5625	3.54167	4.85417	0.729614	1.37059
15	15.02	AT4G25580.1 | Symbols: | stress-responsive protein-related | chr4:13056329-13058666 FORWARD	-	66.4	-180.093		43	42	1.02381	0.976744	1.46875	1.46875	1.375	1.46875	1.25	1.40625	1.4375	1.375	1.04545	0.956522
15	15.03	AT5G52310.1 | Symbols: LTI78, RD29A, LTI140, COR78 | COR78 (COLD REGULATED 78) | chr5:21258155-21260552 FORWARD	-	77.7	-105.541		0.333333	12.6667	0.0263158	38	0.0344828	0	0	0.517241	0.37931	0.448276	0.0114943	0.448276	0.025641	39
16	16.01	AT3G21370.1 | Symbols: | glycosyl hydrolase family 1 protein | chr3:7524292-7527585 REVERSE	-	59.9	-442.262		194.667	154	1.26407	0.791096	11.4444	11.6111	11.5	9.72222	8.33333	8.83333	11.5185	8.96296	1.28512	0.778135
17	17.01	AT2G33070.1 | Symbols: | jacalin lectin family protein | chr2:14036427-14038011 REVERSE	2*	51.1	-252.918		213.333	134.667	1.58416	0.63125	9.04167	9.45833	9.29167	6.16667	5.75	5.66667	9.26389	5.86111	1.58057	0.632684
18	18.01	AT5G08670.1 | Symbols: | ATP synthase beta chain 1, mitochondrial | chr5:2818396-2821150 REVERSE	2*	59.5	-296.086		132	132.667	0.994975	1.00505	4.85185	5.2963	4.92593	4.77778	5.2963	4.92593	5.02469	5	1.00494	0.995086
18	18.02	ATCG00480.1 | Symbols: ATPB | chloroplast-encoded gene for beta subunit of ATP synthase | chrC:52660-54156 REVERSE	-	53.8	-180.209		64.6667	33.3333	1.94	0.515464	2.61538	2.53846	2.5	1.38462	1.34615	1.23077	2.55128	1.32051	1.93204	0.517588
19	19.01	AT5G07350.1 | Symbols: | tudor domain-containing protein / nuclease family protein | chr5:2320345-2324893 REVERSE	-	108	-333.828		87	134.333	0.647643	1.54406	2.28889	1.95556	1.91111	3.42222	3.24444	2.66667	2.05185	3.11111	0.659524	1.51625
19	19.02	AT5G61780.1 | Symbols: | tudor domain-containing protein / nuclease family protein | chr5:24839238-24843867 FORWARD	-	107.6	-362.122		77.6667	130	0.597436	1.67382	1.91111	1.66667	1.68889	3.22222	3.02222	2.73333	1.75556	2.99259	0.586634	1.70464
20	20.01	AT1G56070.1 | Symbols: AT1G56075.1, LOS1 | LOS1 (Low expression of osmotically responsive genes 1); translation elongation factor/ translation factor, nucleic acid binding | chr1:20971910-20974742 REVERSE	-	93.7	-370.001		139	200.333	0.693844	1.44125	4.65625	4.5625	4.78125	7.4375	6.4375	6.1875	4.66667	6.6875	0.697819	1.43304
21	21.01	AT3G53040.1 | Symbols: | late embryogenesis abundant protein, putative / LEA protein, putative | chr3:19675775-19677383 REVERSE	-	52	-208.19		71	143.333	0.495349	2.01878	4.29412	4.47059	4.64706	9.35294	9.17647	8	4.47059	8.84314	0.505543	1.97807
21	21.02	AT2G36640.1 | Symbols: ATECP63 | ATECP63 (EMBRYONIC CELL PROTEIN 63) | chr2:15364098-15365631 REVERSE	-	48.4	-122.677		40.6667	90	0.451852	2.21311	2.93333	3	3.06667	7.53333	6.6	5.26667	3	6.46667	0.463918	2.15556
22	22.01	AT1G74310.1 | Symbols: HSP101, HOT1, ATHSP101 | ATHSP101 (HEAT SHOCK PROTEIN 101); ATP binding / ATPase | chr1:27940376-27943523 REVERSE	-	101.1	-369.146		124.667	41.3333	3.01613	0.331551	3.54286	3.8	3.71429	1.31429	1.11429	1.25714	3.68571	1.22857	3	0.333333
22	22.02	AT5G50920.1 | Symbols: ATHSP93-V, HSP93-V, CLPC, DCA1, CLPC1 | CLPC (HEAT SHOCK PROTEIN 93-V); ATP binding / ATPase | chr5:20732936-20737026 REVERSE	-	103.3	-286.659		63.6667	85.6667	0.743191	1.34555	1.625	1.625	1.75	2.2	2.3	2.25	1.66667	2.25	0.740741	1.35
22	22.03	AT3G48870.1 | Symbols: ATHSP93-III, HSP93-III, ATCLPC | ATCLPC (CASEINOLYTIC PROTEASE C); ATP binding / ATPase | chr3:18133348-18136993 REVERSE	-	105.6	-209.05		52.6667	67.6667	0.778325	1.28481	1.20455	1.25	1.25	1.63636	1.63636	1.59091	1.23485	1.62121	0.761682	1.31288
22	22.04	AT5G15450.1 | Symbols: APG6, CLPB3, CLPB-P | APG6/CLPB-P/CLPB3 (ALBINO AND PALE GREEN 6); ATP binding / ATPase | chr5:5014402-5018258 REVERSE	-	108.8	-70.6011		13.6667	7	1.95238	0.512195	0.357143	0.404762	0.357143	0.214286	0.142857	0.166667	0.373016	0.174603	2.13636	0.468085
22	22.05	AT2G25140.1 | Symbols: HSP98.7, CLPB-M, CLPB4 | CLPB-M/CLPB4/HSP98.7 (HEAT SHOCK PROTEIN 98.7); ATP binding / ATPase | chr2:10704956-10709077 REVERSE	-	108.5	-52.53		14.6667	5.33333	2.75	0.363636	0.347826	0.326087	0.369565	0.108696	0.130435	0.108696	0.347826	0.115942	3	0.333333
23	23.01	AT3G52930.1 | Symbols: | fructose-bisphosphate aldolase, putative | chr3:19638361-19639852 REVERSE	-	38.4	-290.764		69.3333	91.6667	0.756364	1.32212	4.61111	3.83333	3.77778	6	4.83333	5.11111	4.07407	5.31481	0.766551	1.30455
23	23.02	AT2G36460.1 | Symbols: | fructose-bisphosphate aldolase, putative | chr2:15304008-15305466 REVERSE	-	38.3	-269.659		73	79.6667	0.916318	1.09132	4.61111	4.27778	3.94444	5.05556	4.38889	4.61111	4.27778	4.68519	0.913043	1.09524
23	23.03	AT4G38970.1 | Symbols: | fructose-bisphosphate aldolase, putative | chr4:18163708-18165653 REVERSE	-	42.9	-125.667		25.3333	20.3333	1.2459	0.802632	1.64706	1.52941	1.47059	1.64706	1.05882	1	1.54902	1.23529	1.25397	0.797468
23	23.04	AT2G01140.1 | Symbols: | fructose-bisphosphate aldolase, putative | chr2:95005-96490 REVERSE	-	42.2	-85.5636		20.6667	18.6667	1.10714	0.903226	1.4375	1.3125	1.3125	1.25	1.375	1	1.35417	1.20833	1.12069	0.892308
23	23.05	AT2G21330.1 | Symbols: | fructose-bisphosphate aldolase, putative | chr2:9135497-9137233 REVERSE	2*	42.8	-53.7639		14	11.3333	1.23529	0.809524	0.777778	0.888889	0.833333	1	0.555556	0.444444	0.833333	0.666667	1.25	0.8
24	24.01	AT2G36530.1 | Symbols: LOS2 | LOS2 (Low expression of osmotically responsive genes 1); phosphopyruvate hydratase | chr2:15328160-15330865 REVERSE	-	47.6	-239.33		110.667	139.667	0.792363	1.26205	5.66667	5.52381	5.57143	7.38095	6.61905	6.80952	5.5873	6.93651	0.805492	1.24148
24	24.02	AT1G74030.1 | Symbols: | enolase, putative | chr1:27843126-27845562 REVERSE	-	51.3	-121.807		32.3333	25.6667	1.25974	0.793814	2	2.47059	1.82353	1.76471	1.82353	1.41176	2.09804	1.66667	1.25882	0.794393
24	24.03	AT2G29560.1 | Symbols: | enolase, putative | chr2:12653712-12656771 FORWARD	-	51.5	-22.2774		3.66667	1.66667	2.2	0.454545	0.25	0.333333	0.208333	0.166667	0.125	0.166667	0.263889	0.152778	1.72727	0.578947
25	25.01	AT5G56030.1 | Symbols: ERD8, HSP81-2 | HSP81-2 (EARLY-RESPONSIVE TO DEHYDRATION 8); ATP binding | chr5:22704149-22706659 FORWARD	-	79.9	-232.354		106.667	120.667	0.883978	1.13125	4.36667	3.56667	3.36667	4.8	4.16667	3.8	3.76667	4.25556	0.885118	1.12979
25	25.02	AT5G56000.1 | Symbols: | heat shock protein 81-4 (HSP81-4) | chr5:22694828-22697293 REVERSE	-	80	-183.991		102.667	118	0.870056	1.14935	4.1	3.53333	3.26667	4.56667	4.13333	3.76667	3.63333	4.15556	0.874332	1.14373
25	25.03	AT5G52640.1 | Symbols: ATHSP90.1, ATHS83, HSP81.1, HSP83, HSP81-1 | HSP81-1 (HEAT SHOCK PROTEIN 81-1); ATP binding / unfolded protein binding | chr5:21369768-21372373 FORWARD	-	81	-185.361		84.6667	50.3333	1.68212	0.594488	3.09677	2.77419	2.83871	1.87097	1.70968	1.58065	2.90323	1.72043	1.6875	0.592593
26	26.01	AT5G22470.1 | Symbols: | NAD+ ADP-ribosyltransferase | chr5:7447048-7450746 FORWARD	-	91.2	-418.922		155	127.667	1.2141	0.823656	5.28125	5.28125	4.59375	4.59375	4.09375	3.5625	5.05208	4.08333	1.23724	0.808247
27	27.01	AT1G79550.1 | Symbols: PGK | PGK (PHOSPHOGLYCERATE KINASE) | chr1:29929240-29931188 REVERSE	2*	42	-263.473		89	102	0.872549	1.14607	4.30435	4	3.95652	5	4.47826	4.21739	4.08696	4.56522	0.895238	1.11702
27	27.02	AT3G12780.1 | Symbols: PGK1 | PGK1 (PHOSPHOGLYCERATE KINASE 1); phosphoglycerate kinase | chr3:4061134-4063147 REVERSE	-	50	-177.79		60.3333	47.3333	1.27465	0.78453	2.35714	2.10714	2.25	1.67857	2.14286	1.53571	2.2381	1.78571	1.25333	0.797872
27	27.03	AT1G56190.1 | Symbols: | phosphoglycerate kinase, putative | chr1:21032068-21034119 FORWARD	-	49.8	-144.441		50.6667	45.3333	1.11765	0.894737	2.15385	1.92308	2.03846	1.76923	2.11538	1.61538	2.03846	1.83333	1.11189	0.899371
28	28.01	AT5G45690.1 | Symbols: | similar to unknown protein [Arabidopsis thaliana] (TAIR:AT4G18920.1); similar to unnamed protein product [Vitis vinifera] (GB:CAO47983.1); contains InterPro domain Protein of unknown function DUF1264 (InterPro:IPR010686) | chr5:18552366-18553486 REVERSE	-	27.7	-225.018		161.667	102	1.58497	0.630928	12.5333	11.0667	9.6	7.4	6.93333	7.06667	11.0667	7.13333	1.5514	0.644578
29	29.01	AT5G09810.1 | Symbols: ACT2/7, ACT7 | ACT7 (actin 7) | chr5:3052810-3054221 FORWARD	-	41.6	-227.746		115.667	107	1.081	0.925072	8.66667	8.06667	7.53333	9	7.53333	6.6	8.08889	7.71111	1.04899	0.953297
29	29.02	AT3G18780.2 | Symbols: DER1, LSR2, ENL2, ACT2 | ACT2 (ACTIN 2); structural constituent of cytoskeleton | chr3:6475541-6476838 FORWARD	-	41.8	-113.792		57	53	1.07547	0.929825	4.26667	3.73333	4.33333	4.2	4	3.46667	4.11111	3.88889	1.05714	0.945946
29	29.03	AT3G12110.1 | Symbols: ACT11 | ACT11 (ACTIN-11); structural constituent of cytoskeleton | chr3:3858122-3859615 FORWARD	-	41.6	-154.139		51.6667	46.6667	1.10714	0.903226	4.28571	3.85714	3.64286	4.78571	3.35714	2.78571	3.92857	3.64286	1.07843	0.927273
29	29.04	AT2G37620.1 | Symbols: AAC1, ACT1 | ACT1 (ACTIN 1); structural constituent of cytoskeleton | chr2:15786839-15788319 FORWARD	3*	41.7	-150.819		42	38.3333	1.09565	0.912698	2.8	3	2.93333	3.73333	2.73333	1.93333	2.91111	2.8	1.03968	0.961832
30	30.01	AT4G36700.1 | Symbols: | cupin family protein | chr4:17298447-17300341 REVERSE	-	58.9	-265.016		110.667	140.333	0.788599	1.26807	9.61538	8.07692	8.76923	11.3077	11.3077	11.1538	8.82051	11.2564	0.783599	1.27616
31	31.01	AT3G62730.1 | Symbols: | similar to unknown protein [Arabidopsis thaliana] (TAIR:AT1G47980.1); similar to hypothetical protein OsI_011212 [Oryza sativa (indica cultivar-group)] (GB:EAY89979.1) | chr3:23218979-23220412 REVERSE	-	34.6	-136.67		105.333	115	0.915942	1.09177	5.94444	5.94444	6.22222	6.72222	6.44444	6.83333	6.03704	6.66667	0.905556	1.10429
31	31.02	AT1G47980.1 | Symbols: | similar to unknown protein [Arabidopsis thaliana] (TAIR:AT3G62730.1); similar to unnamed protein product [Vitis vinifera] (GB:CAO44946.1) | chr1:17695654-17697487 REVERSE	-	34.2	-95.2645		30	40	0.75	1.33333	3.77778	3.11111	3.22222	5	4.11111	4.55556	3.37037	4.55556	0.739837	1.35165
32	32.01	AT4G35830.1 | Symbols: | aconitate hydratase, cytoplasmic / citrate hydro-lyase / aconitase (ACO) | chr4:16973011-16977953 REVERSE	-	98	-242.658		78	90.3333	0.863469	1.15812	2.55882	2.41176	2.55882	3.17647	2.82353	2.70588	2.5098	2.90196	0.864865	1.15625
32	32.02	AT2G05710.1 | Symbols: | aconitate hydratase, cytoplasmic, putative / citrate hydro-lyase/aconitase, putative | chr2:2141588-2146347 FORWARD	-	108	-260.193		63	81.3333	0.77459	1.29101	1.92308	1.58974	1.71795	2.17949	2.15385	2.17949	1.74359	2.17094	0.80315	1.2451
32	32.03	AT4G26970.1 | Symbols: | aconitate hydratase, cytoplasmic, putative / citrate hydro-lyase/aconitase, putative | chr4:13543083-13548433 FORWARD	-	108.3	-95.3818		11.3333	9.33333	1.21429	0.823529	0.53125	0.3125	0.3125	0.4375	0.3125	0.28125	0.385417	0.34375	1.12121	0.891892
33	33.01	AT2G19900.1 | Symbols: ATNADP-ME1 | ATNADP-ME1 (NADP-MALIC ENZYME 1); malate dehydrogenase (oxaloacetate-decarboxylating) (NADP+)/ malic enzyme/ oxidoreductase, acting on NADH or NADPH, NAD or NADP as acceptor | chr2:8599188-8602485 REVERSE	-	64.1	-268.044		109.667	119	0.921569	1.08511	4.52174	5.65217	4.6087	5.6087	5.26087	5.43478	4.92754	5.43478	0.906667	1.10294
33	33.02	AT1G79750.1 | Symbols: ATNADP-ME4 | ATNADP-ME4 (NADP-MALIC ENZYME 4); malate dehydrogenase (oxaloacetate-decarboxylating) (NADP+)/ malic enzyme/ oxidoreductase, acting on NADH or NADPH, NAD or NADP as acceptor | chr1:30012548-30016072 REVERSE	-	71	-51.8058		29	31	0.935484	1.06897	1.19231	1.26923	1.11538	1.23077	1.26923	1.26923	1.19231	1.25641	0.94898	1.05376
33	33.03	AT5G11670.1 | Symbols: ATNADP-ME2 | ATNADP-ME2 (NADP-MALIC ENZYME 2); malate dehydrogenase (oxaloacetate-decarboxylating) (NADP+)/ malic enzyme/ oxidoreductase, acting on NADH or NADPH, NAD or NADP as acceptor | chr5:3754457-3758041 FORWARD	-	64.3	-44.9061		5.33333	7	0.761905	1.3125	0.434783	0.217391	0.130435	0.347826	0.434783	0.304348	0.26087	0.362319	0.72	1.38889
34	34.01	AT3G21380.1 | Symbols: | similar to MBP1 (MYROSINASE-BINDING PROTEIN 1) [Arabidopsis thaliana] (TAIR:AT1G52040.1); similar to jasmonate inducible protein [Brassica napus] (GB:CAA72270.1); contains InterPro domain Mannose-binding lectin (InterPro:IPR001229) | chr3:7528484-7530463 FORWARD	-	49.6	-307.798		106.333	130	0.817949	1.22257	6.82353	6.41176	6.29412	8.70588	7.82353	7.52941	6.5098	8.01961	0.811736	1.23193
35	35.01	AT4G38740.1 | Symbols: ROC1 | ROC1 (rotamase CyP 1); peptidyl-prolyl cis-trans isomerase | chr4:18083614-18084132 REVERSE	-	18.3	-175.917		63	71.6667	0.87907	1.13757	11.8333	10.8333	10.1667	12.5	12.8333	11.1667	10.9444	12.1667	0.899543	1.11168
35	35.02	AT2G21130.1 | Symbols: | peptidyl-prolyl cis-trans isomerase / cyclophilin (CYP2) / rotamase | chr2:9062700-9063224 REVERSE	-	18.4	-105.266		40.3333	46	0.876812	1.1405	5.625	5.625	4.75	5.875	6.5	5.125	5.33333	5.83333	0.914286	1.09375
35	35.03	AT2G16600.2 | Symbols: ROC3 | ROC3 (rotamase CyP 3) | chr2:7207944-7208465 FORWARD	-	15.9	-96.5167		15.6667	17.6667	0.886792	1.12766	3.2	4.2	2.8	3.6	4	3.2	3.4	3.6	0.944444	1.05882
35	35.04	AT4G34870.1 | Symbols: ATCYP1, ROC5 | ROC5 (ROTAMASE CYP 5); peptidyl-prolyl cis-trans isomerase | chr4:16614456-16614974 FORWARD	-	18.3	-66.5502		12	19.3333	0.62069	1.61111	2.16667	2	2	3.66667	2.83333	3.66667	2.05556	3.38889	0.606557	1.64865
35	35.05	AT3G62030.1 | Symbols: ROC4 | ROC4 (ROTAMASE CYP 4); peptidyl-prolyl cis-trans isomerase | chr3:22984683-22986114 FORWARD	-	28.1	-79.7812		11	16.3333	0.673469	1.48485	0.75	0.9375	0.5	1.125	1.0625	1	0.729167	1.0625	0.686275	1.45714
35	35.06	AT3G56070.1 | Symbols: ROC2 | ROC2 (rotamase CyP 2); peptidyl-prolyl cis-trans isomerase | chr3:20817966-20818496 REVERSE	2*	18.8	-61.6254		7.66667	9	0.851852	1.17391	0.888889	1.11111	0.666667	1	1.22222	0.777778	0.888889	1	0.888889	1.125
35	35.07	AT2G36130.1 | Symbols: | peptidyl-prolyl cis-trans isomerase, putative / cyclophilin, putative / rotamase, putative | chr2:15173942-15175338 FORWARD	-	18.1	-24.6362		1.66667	2	0.833333	1.2	0.666667	0.333333	0	0.5	0.333333	0.166667	0.333333	0.333333	1	1
35	35.08	AT2G38730.1 | Symbols: | peptidyl-prolyl cis-trans isomerase, putative / cyclophilin, putative / rotamase, putative | chr2:16199657-16201116 REVERSE	-	21.4	-4.57388		0	1	0	/	0	0	0	0.272727	0	0	0	0.0909091	0	#DIV/0!
36	36.01	AT5G17920.1 | Symbols: ATMETS, ATMS1, ATCIMS | ATCIMS (COBALAMIN-INDEPENDENT METHIONINE SYNTHASE); 5-methyltetrahydropteroyltriglutamate-homocysteine S-methyltransferase/ methionine synthase | chr5:5935773-5939197 FORWARD	2*	84.2	-270.072		103	117.333	0.877841	1.13916	3.6	3.3	3.73333	4.5	3.93333	3.66667	3.54444	4.03333	0.878788	1.13793
36	36.02	AT3G03780.1 | Symbols: AtMS2 | AtMS2 (Arabidopsis thaliana methionine synthase 2); 5-methyltetrahydropteroyltriglutamate-homocysteine S-methyltransferase | chr3:957609-960747 FORWARD	3*	84.4	-147.64		63	71	0.887324	1.12698	2.16129	1.96774	2.19355	2.64516	2.29032	2.16129	2.10753	2.36559	0.890909	1.12245
37	37.01	AT1G05510.1 | Symbols: | similar to unknown protein [Arabidopsis thaliana] (TAIR:AT2G31985.1); similar to unnamed protein product [Vitis vinifera] (GB:CAO45247.1); contains InterPro domain Protein of unknown function DUF1264 (InterPro:IPR010686) | chr1:1629526-1630689 FORWARD	-	27.2	-227.965		101.333	61	1.6612	0.601974	13.5556	11.3333	10.4444	7.44444	7	7	11.7778	7.14815	1.64767	0.606918
37	37.02	AT1G29680.1 | Symbols: | similar to unknown protein [Arabidopsis thaliana] (TAIR:AT5G45690.1); similar to unnamed protein product [Vitis vinifera] (GB:CAO47983.1); contains InterPro domain Protein of unknown function DUF1264 (InterPro:IPR010686) | chr1:10377886-10378917 REVERSE	-	26.8	-89.4477		25.6667	12	2.13889	0.467532	1.8	1.86667	1.53333	0.8	0.733333	0.866667	1.73333	0.8	2.16667	0.461538
37	37.03	AT2G31985.1 | Symbols: | similar to unknown protein [Arabidopsis thaliana] (TAIR:AT1G05510.1); similar to unnamed protein product [Vitis vinifera] (GB:CAO45247.1); contains InterPro domain Protein of unknown function DUF1264 (InterPro:IPR010686) | chr2:13621163-13622696 REVERSE	-	26.7	-49.7062		17.6667	12	1.47222	0.679245	1.72727	1.45455	1.63636	1.09091	1	1.27273	1.60606	1.12121	1.43243	0.698113
37	37.04	AT4G18920.1 | Symbols: | similar to unknown protein [Arabidopsis thaliana] (TAIR:AT5G45690.1); similar to unnamed protein product [Vitis vinifera] (GB:CAO47983.1); contains InterPro domain Protein of unknown function DUF1264 (InterPro:IPR010686) | chr4:10368795-10370097 FORWARD	-	27.6	-39.7651		6.33333	6.33333	1	1	0.6	0.4	0.266667	0.533333	0.466667	0.466667	0.422222	0.488889	0.863636	1.15789
38	38.01	AT1G73190.1 | Symbols: ALPHA-TIP, TIP3;1 | ALPHA-TIP/TIP3;1 (ALPHA-TONOPLAST INTRINSIC PROTEIN); water channel | chr1:27525816-27526832 FORWARD	-	28.2	-88.4435		69	100.667	0.68543	1.45894	21.3333	26	26	35	35.3333	33.6667	24.4444	34.6667	0.705128	1.41818
38	38.02	AT1G17810.1 | Symbols: BETA-TIP | BETA-TIP (BETA-TONOPLAST INTRINSIC PROTEIN); water channel | chr1:6130202-6131435 FORWARD	-	28.1	-88.2179		58	75.3333	0.769912	1.29885	17.3333	21.3333	21	24.3333	26.3333	27.3333	19.8889	26	0.764957	1.30726
39	39.01	AT5G17310.2 | Symbols: | UTP--glucose-1-phosphate uridylyltransferase, putative / UDP-glucose pyrophosphorylase, putative / UGPase, putative | chr5:5696957-5700847 REVERSE	-	51.8	-155.623		107.333	95	1.12982	0.885093	4.60714	3.92857	3.82143	3.85714	3.46429	3.53571	4.11905	3.61905	1.13816	0.878613
39	39.02	AT3G03250.1 | Symbols: UGP | UGP (UDP-glucose pyrophosphorylase); UTP:glucose-1-phosphate uridylyltransferase | chr3:749768-754021 REVERSE	-	51.6	-121.354		66	58.3333	1.13143	0.883838	2.88889	2.40741	2.48148	2.51852	2.2963	2.07407	2.59259	2.2963	1.12903	0.885714
40	40.01	AT5G16050.1 | Symbols: GF14 UPSILON, GRF5 | GRF5 (GENERAL REGULATORY FACTOR 5); protein phosphorylated amino acid binding | chr5:5244011-5245405 REVERSE	-	30.1	-101.895		22.3333	29.6667	0.752809	1.32836	1.85714	1.85714	1.5	2.35714	2.21429	2.5	1.7381	2.35714	0.737374	1.35616
40	40.02	AT4G09000.1 | Symbols: GF14 CHI | GRF1 (GENERAL REGULATORY FACTOR 1); protein phosphorylated amino acid binding | chr4:5775384-5777154 FORWARD	-	29.8	-96.6106		17	26.3333	0.64557	1.54902	1.13333	1.2	1.13333	2	1.73333	2.13333	1.15556	1.95556	0.590909	1.69231
40	40.03	AT1G35160.1 | Symbols: GF14 PHI, GRF4 | GRF4 (GENERAL REGULATORY FACTOR 4); protein phosphorylated amino acid binding | chr1:12867242-12868492 FORWARD	-	30.1	-84.5439		18.3333	24	0.763889	1.30909	1.42857	1.35714	1.14286	1.85714	1.71429	2.07143	1.30952	1.88095	0.696203	1.43636
40	40.04	AT1G78300.1 | Symbols: GF14 OMEGA, GRF2 | GRF2 (GENERAL REGULATORY FACTOR 2); protein phosphorylated amino acid binding | chr1:29466776-29467945 FORWARD	-	29.1	-88.6539		13	27.6667	0.46988	2.12821	1.35714	1	0.571429	2.14286	2.21429	2	0.976191	2.11905	0.460674	2.17073
40	40.05	AT5G38480.1 | Symbols: RCI1, GRF3 | GRF3 (GENERAL REGULATORY FACTOR 3); protein phosphorylated amino acid binding | chr5:15427507-15428515 FORWARD	-	28.5	-94.3783		15.6667	23	0.681159	1.46809	1.38462	1.38462	1.15385	1.84615	2.15385	2	1.30769	2	0.653846	1.52941
40	40.06	AT3G02520.1 | Symbols: GF14 NU, GRF7 | GRF7 (GENERAL REGULATORY FACTOR 7); protein phosphorylated amino acid binding | chr3:526807-527922 REVERSE	-	29.7	-72.542		15.6667	22	0.712121	1.40426	1.28571	1.42857	0.928571	1.85714	1.92857	1.71429	1.21429	1.83333	0.662338	1.5098
40	40.07	AT5G65430.1 | Symbols: GF14 KAPPA, GRF8 | GRF8 (GENERAL REGULATORY FACTOR 8); protein phosphorylated amino acid binding | chr5:26165772-26167481 REVERSE	2*	27.9	-76.2833		16	16.6667	0.96	1.04167	1.58333	1.41667	1.25	1.41667	1.41667	1.66667	1.41667	1.5	0.944444	1.05882
40	40.08	AT1G22300.1 | Symbols: GF14 EPSILON, GRF10 | GRF10 (GENERAL REGULATORY FACTOR 10); protein phosphorylated amino acid binding | chr1:7879135-7881092 REVERSE	2*	28.8	-89.757		7.66667	18.6667	0.410714	2.43478	0.857143	0.642857	0.428571	1.71429	1.14286	1.42857	0.642857	1.42857	0.45	2.22222
40	40.09	AT5G10450.1 | Symbols: AFT1, GRF6 | GRF6 (G-BOX REGULATING FACTOR 6); protein phosphorylated amino acid binding | chr5:3284453-3286262 REVERSE	2*	27.9	-62.3999		11	12.3333	0.891892	1.12121	1	1	1	1	1.08333	1.33333	1	1.13889	0.878049	1.13889
40	40.1	AT2G42590.1 | Symbols: GF14 MU, GRF9 | GRF9 (GENERAL REGULATORY FACTOR 9); protein phosphorylated amino acid binding | chr2:17739196-17740853 REVERSE	2*	29.4	-37.6861		5.66667	11	0.515152	1.94118	0.615385	0.538462	0.461538	1	0.846154	1	0.538462	0.948718	0.567568	1.7619
41	41.01	AT1G77120.1 | Symbols: ADH, ATADH, ADH1 | ADH1 (ALCOHOL DEHYDROGENASE 1) | chr1:28980403-28982110 FORWARD	-	41.1	-201.323		69.6667	137	0.508516	1.96651	4	4.16667	4.05556	8.38889	8	7.83333	4.07407	8.07407	0.504587	1.98182
42	42.01	AT3G15670.1 | Symbols: | late embryogenesis abundant protein, putative / LEA protein, putative | chr3:5310148-5310908 REVERSE	-	24.1	-107.21		105	100.667	1.04305	0.95873	6.9375	6.8125	6.875	6.9375	6.1875	6.1875	6.875	6.4375	1.06796	0.936364
43	43.01	AT3G60750.1 | Symbols: | transketolase, putative | chr3:22464979-22467799 FORWARD	-	79.8	-215.754		85	68.3333	1.2439	0.803922	3.27586	3.06897	3.13793	2.82759	2.62069	2.24138	3.16092	2.56322	1.23318	0.810909
43	43.02	AT2G45290.1 | Symbols: | transketolase, putative | chr2:18679811-18682663 FORWARD	-	79.8	-180.544		60.6667	51.3333	1.18182	0.846154	2.44828	2.24138	2.06897	2.24138	1.75862	1.72414	2.25287	1.90805	1.18072	0.846939
44	44.01	AT2G33150.1 | Symbols: PED1, KAT2 | KAT2/PED1 (PEROXISOME DEFECTIVE 1); acetyl-CoA C-acyltransferase | chr2:14054891-14058060 REVERSE	-	48.5	-283.059		99.3333	93	1.0681	0.936242	5.94444	5.33333	5.83333	5.5	4.88889	5.33333	5.7037	5.24074	1.08834	0.918831
44	44.02	AT1G04710.1 | Symbols: | acetyl-CoA C-acyltransferase, putative / 3-ketoacyl-CoA thiolase, putative | chr1:1321940-1324555 FORWARD	-	46.5	-48.9393		10.3333	8.33333	1.24	0.806452	0.666667	0.611111	0.555556	0.5	0.388889	0.555556	0.611111	0.481481	1.26923	0.787879
44	44.03	AT5G48880.1 | Symbols: PKT1, KAT5, PKT2 | KAT5/PKT1/PKT2 (PEROXISOMAL 3-KETO-ACYL-COA THIOLASE 1, PEROXISOMAL 3-KETO-ACYL-COA THIOLASE 2); acetyl-CoA C-acyltransferase | chr5:19831802-19834001 REVERSE	3*	43.1	-39.993		5.66667	6.33333	0.894737	1.11765	0.444444	0.333333	0.222222	0.333333	0.333333	0.444444	0.333333	0.37037	0.9	1.11111
45	45.01	AT3G09840.1 | Symbols: ATCDC48, CDC48A, CDC48 | CDC48 (CELL DIVISION CYCLE 48); ATPase | chr3:3019499-3022837 FORWARD	-	89.2	-289		52.3333	112	0.467262	2.14013	1.7027	1.56757	1.37838	3.51351	2.81081	3.43243	1.54955	3.25225	0.476454	2.09884
45	45.02	AT5G03340.1 | Symbols: | (Cell division control protein 48 homolog E); ATPase | chr5:810090-813132 REVERSE	-	89.8	-258.307		49	100.333	0.488372	2.04762	1.44737	1.47368	1.28947	2.97368	2.39474	3.13158	1.40351	2.83333	0.495356	2.01875
45	45.03	AT3G53230.1 | Symbols: | cell division cycle protein 48, putative / CDC48, putative | chr3:19734394-19737467 FORWARD	-	90.2	-264.209		45	98.6667	0.456081	2.19259	1.42857	1.51429	1.31429	3.2	2.65714	3.2	1.41905	3.01905	0.470032	2.12752
46	46.01	AT4G25140.1 | Symbols: OLEO1 | OLEO1 (OLEOSIN1) | chr4:12900508-12901269 FORWARD	-	18.5	-60.0754		88	100.667	0.874172	1.14394	19.4	20.4	20.6	23.2	21.2	22.2	20.1333	22.2	0.906907	1.10265
47	47.01	AT3G03640.1 | Symbols: GLUC | GLUC (Beta-glucosidase homolog); hydrolase, hydrolyzing O-glycosyl compounds | chr3:881035-884035 FORWARD	-	59.7	-208.271		3	124	0.0241935	41.3333	0.227273	0.181818	0.0909091	6.54545	5.27273	6	0.166667	5.93939	0.0280612	35.6364
47	47.02	AT2G44450.1 | Symbols: | glycosyl hydrolase family 1 protein | chr2:18348042-18350820 FORWARD	-	56.8	-74.5838		15	25.3333	0.592105	1.68889	1.05263	1.05263	0.684211	1.47368	1.15789	1.94737	0.929825	1.52632	0.609195	1.64151
47	47.03	AT3G18080.1 | Symbols: | glycosyl hydrolase family 1 protein | chr3:6191592-6194130 FORWARD	-	58.8	-40.1696		5.66667	12	0.472222	2.11765	0.304348	0.26087	0.304348	0.652174	0.478261	0.695652	0.289855	0.608696	0.47619	2.1
47	47.04	AT1G02850.1 | Symbols: | glycosyl hydrolase family 1 protein | chr1:630569-633085 FORWARD	5*	52.5	-43.7243		4	12	0.333333	3	0.583333	0.166667	0.333333	1	1	1.5	0.361111	1.16667	0.309524	3.23077
47	47.05	AT4G22100.1 | Symbols: | glycosyl hydrolase family 1 protein | chr4:11707382-11709944 REVERSE	-	57.2	-5.00436		1.33333	8	0.166667	6	0.111111	0.0555556	0.111111	0.5	0.444444	0.611111	0.0925926	0.518519	0.178571	5.6
48	48.01	AT2G07698.1 | Symbols: | ATP synthase alpha chain, mitochondrial, putative | chr2:3361471-3364025 FORWARD	-	85.8	-158.693		65.6667	72.6667	0.90367	1.1066	2.70833	3.41667	2.66667	3.08333	3.41667	3.16667	2.93056	3.22222	0.909483	1.09953
48	48.02	ATCG00120.1 | Symbols: ATPA | Encodes the ATPase alpha subunit, which is a subunit of ATP synthase and part of the CF1 portion which catalyzes the conversion of ADP to ATP using the proton motive force. This complex is located in the thylakoid membrane of the chloroplast. | chrC:9938-11461 REVERSE	-	55.2	-109.914		34.6667	15.3333	2.26087	0.442308	1.88235	2.52941	2.41176	1.11765	0.941177	1.23529	2.27451	1.09804	2.07143	0.482759
49	49.01	AT1G57720.1 | Symbols: | elongation factor 1B-gamma, putative / eEF-1B gamma, putative | chr1:21381538-21383779 FORWARD	2*	46.3	-149.091		52.6667	73	0.721461	1.38608	3.41176	3.11765	3.05882	5.29412	4.23529	3.94118	3.19608	4.4902	0.71179	1.40491
49	49.02	AT1G09640.1 | Symbols: | elongation factor 1B-gamma, putative / eEF-1B gamma, putative | chr1:3120164-3122154 FORWARD	-	46.5	-147.085		47.6667	58.6667	0.8125	1.23077	3.8	3.13333	3.26667	4.86667	3.93333	3.6	3.4	4.13333	0.822581	1.21569
50	50.01	AT5G13980.1 | Symbols: | glycosyl hydrolase family 38 protein | chr5:4508628-4514336 FORWARD	2*	115.7	-210.108		53.3333	44	1.21212	0.825	1.4186	1.2093	1.37209	1.18605	1.02326	1	1.33333	1.06977	1.24638	0.802326
50	50.02	AT3G26720.1 | Symbols: | glycosyl hydrolase family 38 protein | chr3:9817944-9824293 FORWARD	-	115	-159.783		40.3333	35.6667	1.13084	0.884298	1.07317	0.97561	1.02439	1.07317	0.95122	0.756098	1.02439	0.926829	1.10526	0.904762
51	51.01	AT1G63770.3 | Symbols: | peptidase M1 family protein | chr1:23661454-23667906 REVERSE	-	109.6	-270.678		58.3333	111.667	0.522388	1.91429	1.40476	1.54762	1.57143	2.83333	2.95238	2.80952	1.50794	2.86508	0.526316	1.9
52	52.01	ATCG00490.1 | Symbols: RBCL | large subunit of RUBISCO. | chrC:54958-56397 FORWARD	-	52.8	-149.974		101.667	62	1.63978	0.609836	6	5.42105	5.31579	3.84211	3.47368	3.36842	5.57895	3.5614	1.5665	0.638365
53	53.01	AT3G17520.1 | Symbols: | late embryogenesis abundant domain-containing protein / LEA domain-containing protein | chr3:5999468-6000364 REVERSE	-	32.5	-137.587		71.6667	88	0.814394	1.22791	5.21429	5.07143	5.71429	6.92857	5.92857	6.71429	5.33333	6.52381	0.817518	1.22321
54	54.01	AT3G13920.1 | Symbols: RH4, TIF4A1, EIF4A1 | EIF4A1 (eukaryotic translation initiation factor 4A-1); ATP-dependent helicase | chr3:4592642-4594135 REVERSE	-	46.6	-149.447		60	68	0.882353	1.13333	4.11111	3	3.44444	4.38889	4.16667	3.38889	3.51852	3.98148	0.883721	1.13158
54	54.02	AT1G54270.1 | Symbols: EIF4A-2 | EIF4A-2 (eukaryotic translation initiation factor 4A-2); ATP-dependent helicase | chr1:20264162-20265685 FORWARD	-	46.6	-151.293		52.6667	60	0.877778	1.13924	3.5	2.61111	3.11111	3.88889	3.5	2.88889	3.07407	3.42593	0.897297	1.11446
54	54.03	AT3G19760.1 | Symbols: | eukaryotic translation initiation factor 4A, putative / eIF-4A, putative / DEAD box RNA helicase, putative | chr3:6863796-6866248 FORWARD	-	45.7	-74.0851		14.3333	12	1.19444	0.837209	0.818182	0.727273	0.636364	0.681818	0.590909	0.409091	0.727273	0.560606	1.2973	0.770833
55	55.01	AT4G13940.1 | Symbols: EMB1395, MEE58, SAHH, SAHH1, HOG1 | HOG1 (HOMOLOGY-DEPENDENT GENE SILENCING 1); adenosylhomocysteinase | chr4:8054926-8056671 FORWARD	-	53.2	-208.098		64	82.6667	0.774194	1.29167	3.84211	3.21053	3.63158	4.52632	4.31579	4.84211	3.5614	4.5614	0.780769	1.28079
56	56.01	AT1G48130.1 | Symbols: ATPER1 | ATPER1 (Arabidopsis thaliana 1-cysteine peroxiredoxin 1); antioxidant | chr1:17784279-17785169 FORWARD	-	24	-242.237		73.3333	72.6667	1.00917	0.990909	6	6.23077	5.69231	5.46154	6.07692	6.46154	5.97436	6	0.995727	1.00429
57	57.01	AT1G79690.1 | Symbols: ATNUDT3 | ATNUDT3 (Arabidopsis thaliana Nudix hydrolase homolog 3); hydrolase | chr1:29990253-29995064 FORWARD	-	86.7	-218.318		79.6667	66	1.20707	0.828452	2.42105	2.05263	2.18421	2.13158	1.89474	1.55263	2.2193	1.85965	1.1934	0.837945
58	58.01	AT5G19550.1 | Symbols: AAT2, ASP2 | ASP2 (ASPARTATE AMINOTRANSFERASE 2) | chr5:6598203-6601599 FORWARD	-	44.1	-171.885		26.6667	60.6667	0.43956	2.275	1.29167	1.125	1.125	2.70833	2.83333	2.5	1.18056	2.68056	0.440415	2.27059
58	58.02	AT5G11520.1 | Symbols: YLS4, ASP3 | ASP3 (ASPARTATE AMINOTRANSFERASE 3) | chr5:3685258-3687722 REVERSE	-	48.8	-108.212		16.6667	32.3333	0.515464	1.94	0.826087	0.869565	0.695652	1.47826	1.69565	1.34783	0.797101	1.50725	0.528846	1.89091
58	58.03	AT4G31990.1 | Symbols: AAT3, ATAAT1 | ASP5 (ASPARTATE AMINOTRANSFERASE 5) | chr4:15471080-15473527 REVERSE	2*	49.7	-88.3092		15.6667	14.6667	1.06818	0.93617	0.758621	0.517241	0.482759	0.448276	0.586207	0.551724	0.586207	0.528736	1.1087	0.901961
59	59.01	AT1G65930.1 | Symbols: | isocitrate dehydrogenase, putative / NADP+ isocitrate dehydrogenase, putative | chr1:24542751-24545524 FORWARD	-	45.6	-185.845		60	73	0.821918	1.21667	3.65	3.3	3.05	4.3	3.75	3.7	3.33333	3.91667	0.851064	1.175
59	59.02	AT5G14590.1 | Symbols: | isocitrate dehydrogenase, putative / NADP+ isocitrate dehydrogenase, putative | chr5:4703536-4706630 REVERSE	-	54.1	-51.4232		16	16.6667	0.96	1.04167	0.642857	0.75	0.5	0.714286	0.642857	0.5	0.630952	0.619048	1.01923	0.981132
60	60.01	AT4G27140.1 | Symbols: | 2S seed storage protein 1 / 2S albumin storage protein / NWMU1-2S albumin 1 | chr4:13607369-13607863 FORWARD	-	18.9	-159.249		25.6667	112.333	0.228487	4.37662	4.2	5.8	5.8	24.8	21	23.8	5.26667	23.2	0.227011	4.40506
61	61.01	AT1G70730.1 | Symbols: | phosphoglucomutase, cytoplasmic, putative / glucose phosphomutase, putative | chr1:26672682-26676388 REVERSE	-	63.3	-184.554		41.3333	47.6667	0.867133	1.15323	1.64516	1.45161	1.3871	1.87097	1.48387	1.3871	1.49462	1.58065	0.945578	1.05755
61	61.02	AT1G23190.1 | Symbols: | phosphoglucomutase, cytoplasmic, putative / glucose phosphomutase, putative | chr1:8219935-8224175 FORWARD	-	63	-148.501		37.6667	45	0.837037	1.19469	1.57143	1.57143	1.57143	1.82143	1.60714	1.53571	1.57143	1.65476	0.94964	1.05303
61	61.03	AT5G51820.1 | Symbols: ATPGMP, PGM1, STF1, PGM | PGM (PHOSPHOGLUCOMUTASE) | chr5:21080757-21085159 REVERSE	-	67.8	-57.1137		9.33333	9.33333	1	1	0.333333	0.3	0.4	0.366667	0.266667	0.4	0.344444	0.344444	1	1
62	62.01	AT5G14780.1 | Symbols: FDH | FDH (FORMATE DEHYDROGENASE); NAD binding / binding / catalytic/ cofactor binding / oxidoreductase, acting on the CH-OH group of donors, NAD or NADP as acceptor | chr5:4777046-4779193 FORWARD	-	42.3	-186.991		61.3333	70.3333	0.872038	1.14674	4.27778	3.33333	3.22222	4.44444	4.11111	3.77778	3.61111	4.11111	0.878378	1.13846
63	63.01	AT3G23990.1 | Symbols: HSP60 | HSP60 (Heat shock protein 60); ATP binding / protein binding / unfolded protein binding | chr3:8669020-8672285 FORWARD	-	61.1	-175.35		33.6667	36.6667	0.918182	1.08911	1.16129	1.19355	1.19355	1.54839	1.09677	1.03226	1.1828	1.22581	0.964912	1.03636
63	63.02	AT2G28000.1 | Symbols: CH-CPN60A, SLP, CPN60A | CPN60A (chloroplast / 60 kDa chaperonin alpha subunit); ATP binding / protein binding / unfolded protein binding | chr2:11933680-11936261 FORWARD	-	61.9	-151.107		28.6667	21	1.36508	0.732558	1	1.23077	1.11538	0.807692	0.884615	0.807692	1.11538	0.833333	1.33846	0.747126
63	63.03	AT2G33210.1 | Symbols: | chaperonin, putative | chr2:14082170-14085645 REVERSE	-	61.8	-136.031		20.3333	21.6667	0.938462	1.06557	0.827586	0.758621	0.793103	1.03448	0.793103	0.551724	0.793103	0.793103	1	1
64	64.01	AT3G01570.1 | Symbols: | glycine-rich protein / oleosin | chr3:222159-222785 REVERSE	-	19.7	-59.8904		63.3333	65.6667	0.964467	1.03684	18.75	15.75	15	20	16.75	16	16.5	17.5833	0.938389	1.06566
65	65.01	AT5G01670.1 | Symbols: | aldose reductase, putative | chr5:251997-253853 FORWARD	-	36.5	-183.697		81	45.3333	1.78676	0.559671	4.61111	4.38889	4.94444	2.72222	2.55556	2.77778	4.64815	2.68519	1.73103	0.577689
66	66.01	AT2G18540.1 | Symbols: | cupin family protein | chr2:8049464-8052090 REVERSE	-	84.6	-157.537		45.3333	80.6667	0.561983	1.77941	2.94444	2.27778	2.55556	4.83333	4.83333	4.38889	2.59259	4.68519	0.55336	1.80714
67	67.01	AT1G53240.1 | Symbols: | malate dehydrogenase (NAD), mitochondrial | chr1:19858634-19860470 REVERSE	-	35.7	-175.614		36.6667	43.3333	0.846154	1.18182	4.1	3.7	3.4	4.4	4.2	4.7	3.73333	4.43333	0.842105	1.1875
67	67.02	AT3G15020.1 | Symbols: | malate dehydrogenase (NAD), mitochondrial, putative | chr3:5056146-5057948 FORWARD	-	35.8	-151.014		30	36.6667	0.818182	1.22222	3.5	2.9	2.7	3.9	3.3	4.2	3.03333	3.8	0.798246	1.25275
67	67.03	AT3G47520.1 | Symbols: MDH | MDH (MALATE DEHYDROGENASE); malate dehydrogenase | chr3:17524642-17525853 FORWARD	-	42.3	-120.476		24.6667	24	1.02778	0.972973	1.38889	1.44444	1.27778	1.27778	1.55556	1.38889	1.37037	1.40741	0.973684	1.02703
68	68.01	AT3G05260.1 | Symbols: | short-chain dehydrogenase/reductase (SDR) family protein | chr3:1497671-1498925 REVERSE	-	31.3	-180.382		77.3333	47	1.64539	0.607759	7.54545	8.27273	7.36364	4.63636	4.45455	4.63636	7.72727	4.57576	1.68874	0.592157
69	69.01	AT3G08530.1 | Symbols: | clathrin heavy chain, putative | chr3:2587177-2595417 REVERSE	-	193	-267.666		50.3333	59.6667	0.843575	1.18543	0.859375	1.03125	0.75	1.15625	0.96875	0.953125	0.880208	1.02604	0.857868	1.16568
69	69.02	AT3G11130.1 | Symbols: | clathrin heavy chain, putative | chr3:3482581-3491673 REVERSE	-	193	-234.088		47.6667	59.3333	0.803371	1.24476	0.828125	0.96875	0.703125	1.09375	1	0.953125	0.833333	1.01562	0.820513	1.21875
70	70.01	AT4G36195.1 | Symbols: | serine carboxypeptidase S28 family protein | chr4:17127205-17129790 FORWARD	-	54.6	-163.521		59	59.6667	0.988827	1.0113	3.4	2.6	3.05	3.35	2.75	3.05	3.01667	3.05	0.989071	1.01105
71	71.01	AT5G19990.1 | Symbols: ATSUG1, RPT6A | RPT6A; ATPase | chr5:6752146-6754920 FORWARD	-	47.1	-93.7029		20.3333	20	1.01667	0.983607	1.09091	0.863636	1.09091	1.09091	1.04545	1.04545	1.01515	1.06061	0.957143	1.04478
71	71.02	AT3G05530.1 | Symbols: ATS6A.2, RPT5A | RPT5A (regulatory particle triple-A 5A); ATPase/ calmodulin binding | chr3:1603546-1605999 FORWARD	-	47.4	-89.3968		16.3333	17	0.960784	1.04082	0.809524	0.761905	0.857143	0.904762	0.666667	1.04762	0.809524	0.873016	0.927273	1.07843
71	71.03	AT5G58290.1 | Symbols: RPT3 | RPT3 (root phototropism 3); ATPase | chr5:23586381-23588342 FORWARD	-	45.6	-98.7706		14.6667	14.6667	1	1	1	0.789474	0.842105	1	0.947368	0.684211	0.877193	0.877193	1	1
71	71.04	AT1G45000.1 | Symbols: | 26S proteasome regulatory complex subunit p42D, putative | chr1:17011660-17014047 FORWARD	-	44.6	-103.597		14.6667	14	1.04762	0.954545	0.75	0.75	0.8	0.8	0.85	0.7	0.766667	0.783333	0.978723	1.02174
71	71.05	AT5G43010.1 | Symbols: RPT4A | RPT4A (regulatory particle triple-A 4A); ATPase | chr5:17265791-17268242 REVERSE	-	44.7	-100.459		14	13	1.07692	0.928571	0.75	0.65	0.85	0.8	0.75	0.7	0.75	0.75	1	1
72	72.01	AT3G26650.1 | Symbols: GAPA-1, GAPA | GAPA (GLYCERALDEHYDE 3-PHOSPHATE DEHYDROGENASE A SUBUNIT); glyceraldehyde-3-phosphate dehydrogenase | chr3:9796463-9798085 FORWARD	-	42.4	-141.185		38.6667	29	1.33333	0.75	2.15	2.05	2.1	1.65	1.35	1.55	2.1	1.51667	1.38462	0.722222
72	72.02	AT1G42970.1 | Symbols: GAPB | GAPB (GLYCERALDEHYDE-3-PHOSPHATE DEHYDROGENASE B SUBUNIT); glyceraldehyde-3-phosphate dehydrogenase | chr1:16129992-16132024 FORWARD	-	47.5	-132.793		33	26.3333	1.25316	0.79798	1.7619	1.57143	1.52381	1.33333	1.28571	1.14286	1.61905	1.25397	1.29114	0.77451
72	72.03	AT1G12900.1 | Symbols: GAPA-2 | GAPA-2; glyceraldehyde-3-phosphate dehydrogenase | chr1:4392632-4394281 REVERSE	2*	42.7	-118.093		30	22	1.36364	0.733333	1.82353	1.94118	1.88235	1.47059	1.23529	1.41176	1.88235	1.37255	1.37143	0.729167
73	73.01	AT4G24190.1 | Symbols: SHD | SHD (SHEPHERD); ATP binding | chr4:12551912-12555861 REVERSE	2*	94	-170.527		29.6667	44.6667	0.664179	1.50562	0.885714	0.971429	0.914286	1.57143	1.25714	1.28571	0.92381	1.37143	0.673611	1.48454
73	73.02	AT2G04030.1 | Symbols: EMB1956, CR88 | CR88 (EMBRYO DEFECTIVE 1956); ATP binding | chr2:1281980-1285906 FORWARD	2*	88.5	-104.069		13.6667	14.6667	0.931818	1.07317	0.48718	0.358974	0.307692	0.512821	0.333333	0.384615	0.384615	0.410256	0.9375	1.06667
73	73.03	AT3G07770.1 | Symbols: | ATP binding | chr3:2479617-2483976 FORWARD	-	90.4	-76.5686		8.66667	12	0.722222	1.38462	0.282051	0.230769	0.230769	0.410256	0.333333	0.282051	0.247863	0.34188	0.725	1.37931
74	74.01	AT4G15530.1 | Symbols: PPDK | PPDK (PYRUVATE ORTHOPHOSPHATE DIKINASE); kinase/ pyruvate, phosphate dikinase | chr4:8864826-8870725 REVERSE	6*	104	-218.516		44.6667	70.6667	0.632075	1.58209	1.35897	1.30769	1.17949	2.02564	2.02564	2.07692	1.28205	2.04274	0.627615	1.59333
75	75.01	AT5G67360.1 | Symbols: ARA12 | ARA12; subtilase | chr5:26889418-26891691 REVERSE	-	79.3	-297.96		17.6667	97	0.182131	5.49057	0.769231	0.576923	0.807692	4.26923	3.57692	3.92308	0.717949	3.92308	0.183007	5.46429
76	76.01	AT3G25860.1 | Symbols: PLE2, LTA2 | LTA2 (PLASTID E2 SUBUNIT OF PYRUVATE DECARBOXYLASE); dihydrolipoyllysine-residue acetyltransferase | chr3:9461869-9463822 FORWARD	-	50	-142.22		35.3333	26	1.35897	0.735849	2.11111	2.38889	1.66667	1.44444	1.66667	1.33333	2.05556	1.48148	1.3875	0.720721
76	76.02	AT1G34430.1 | Symbols: EMB3003 | EMB3003 (EMBRYO DEFECTIVE 3003); dihydrolipoyllysine-residue acetyltransferase | chr1:12588005-12590062 REVERSE	-	48.2	-109.713		34	25.6667	1.32468	0.754902	2	1.84211	1.78947	1.68421	1.36842	1.15789	1.87719	1.40351	1.3375	0.747664
77	77.01	AT3G10740.1 | Symbols: ARAF, ASD1 | ASD1 (ALPHA-L-ARABINOFURANOSIDASE); hydrolase, acting on glycosyl bonds | chr3:3361036-3364578 REVERSE	-	74.9	-114.724		43	29.3333	1.46591	0.682171	1.83333	1.79167	1.875	1.29167	1.29167	1.25	1.83333	1.27778	1.43478	0.69697
77	77.02	AT5G26120.1 | Symbols: | glycosyl hydrolase family protein 51 | chr5:9121838-9125402 REVERSE	-	75.3	-86.4711		22.3333	18.6667	1.19643	0.835821	1.04545	0.909091	1.18182	0.909091	1.04545	0.909091	1.04545	0.954545	1.09524	0.913043
78	78.01	AT1G04410.1 | Symbols: | malate dehydrogenase, cytosolic, putative | chr1:1189417-1191266 REVERSE	-	35.5	-166.134		49.6667	51.6667	0.96129	1.04027	4.28571	3.71429	3.57143	4	4.5	3.21429	3.85714	3.90476	0.987805	1.01235
78	78.02	AT5G43330.1 | Symbols: | malate dehydrogenase, cytosolic, putative | chr5:17407780-17409677 FORWARD	-	35.6	-134.973		33.6667	37.3333	0.901786	1.10891	2.92857	2.71429	2.28571	2.85714	3.35714	2.28571	2.64286	2.83333	0.932773	1.07207
79	79.01	AT4G10020.1 | Symbols: ATHSD5 | ATHSD5 (HYDROXYSTEROID DEHYDROGENASE 5); oxidoreductase | chr4:6268360-6270176 FORWARD	-	43.3	-135.979		61.3333	45.3333	1.35294	0.73913	3.83333	3.55556	3.5	2.72222	2.66667	2.38889	3.62963	2.59259	1.4	0.714286
80	80.01	AT3G44310.1 | Symbols: NIT1, ATNIT1, NITI | ATNIT1/NIT1/NITI (NITRILASE 1); nitrilase | chr3:15997888-15999828 FORWARD	2*	38	-156.812		33	35	0.942857	1.06061	2.86667	2.4	1.86667	3.26667	2.2	2.13333	2.37778	2.53333	0.938597	1.06542
80	80.02	AT3G44300.1 | Symbols: NIT2 | NIT2 (NITRILASE 2) | chr3:15994338-15996159 FORWARD	-	37	-107.922		33.3333	31.6667	1.05263	0.95	2.6	2.2	2.13333	2.93333	1.8	2.13333	2.31111	2.28889	1.00971	0.990385
81	81.01	AT5G61790.1 | Symbols: | calnexin 1 (CNX1) | chr5:24844620-24846868 REVERSE	-	60.4	-124.65		41.3333	61	0.677596	1.47581	1.92308	1.76923	1.69231	3.07692	2.38462	2.19231	1.79487	2.55128	0.703518	1.42143
81	81.02	AT5G07340.1 | Symbols: | calnexin, putative | chr5:2317301-2319459 FORWARD	-	60.4	-42.7086		12.3333	17	0.72549	1.37838	0.636364	0.590909	0.727273	1.09091	0.818182	0.636364	0.651515	0.848485	0.767857	1.30233
82	82.01	AT1G72370.1 | Symbols: AP40, RP40, RPSAA, P40 | P40 (40S ribosomal protein SA); structural constituent of ribosome | chr1:27246810-27248504 REVERSE	2*	32.2	-108.839		53	51.6667	1.02581	0.974843	3.76923	4.15385	4.69231	4.15385	4.07692	3.92308	4.20513	4.05128	1.03797	0.963415
83	83.01	AT3G22500.1 | Symbols: ATECP31 | ATECP31 (late embryogenesis abundant protein ECP31) | chr3:7971927-7972872 REVERSE	-	26.7	-143.659		61.3333	43	1.42636	0.701087	6.27273	5.90909	5.09091	4.18182	3.90909	4	5.75758	4.0303	1.42857	0.7
84	84.01	AT5G46290.1 | Symbols: KAS I | KAS I (3-KETOACYL-ACYL CARRIER PROTEIN SYNTHASE I); fatty-acid synthase | chr5:18791666-18793856 REVERSE	-	50.3	-219.031		60	43.6667	1.37405	0.727778	4.78571	4.21429	4.42857	3.57143	3.14286	3	4.47619	3.2381	1.38235	0.723404
85	85.01	AT1G30230.1 | Symbols: | elongation factor 1-beta / EF-1-beta | chr1:10639270-10640499 FORWARD	2*	25	-128.425		22.6667	36.6667	0.618182	1.61765	2.6	2.7	1.9	3.7	4.3	3.8	2.4	3.93333	0.610169	1.63889
85	85.02	AT5G19510.1 | Symbols: | elongation factor 1B alpha-subunit 2 (eEF1Balpha2) | chr5:6581856-6583139 REVERSE	-	24.1	-56.447		13.6667	25	0.546667	1.82927	1.2	1.7	1.6	2.9	2.8	2.7	1.5	2.8	0.535714	1.86667
85	85.03	AT2G18110.1 | Symbols: | elongation factor 1-beta, putative / EF-1-beta, putative | chr2:7879718-7880795 FORWARD	-	25.2	-65.9617		11	17.6667	0.622642	1.60606	1.4	1.1	1.1	2	2	2.1	1.2	2.03333	0.590164	1.69444
85	85.04	AT5G12110.1 | Symbols: | elongation factor 1B alpha-subunit 1 (eEF1Balpha1) | chr5:3914484-3915733 FORWARD	-	24.7	-24.2171		4	11	0.363636	2.75	0.666667	0.555556	0.444444	1.33333	1.66667	1.44444	0.555556	1.48148	0.375	2.66667
86	86.01	AT2G05990.1 | Symbols: ENR1, MOD1 | MOD1 (MOSAIC DEATH 1); enoyl-[acyl-carrier-protein] reductase (NADH)/ oxidoreductase | chr2:2322873-2324864 FORWARD	2*	41.1	-223.11		51.6667	51.3333	1.00649	0.993548	3	2.3	2.65	2.95	2.7	2.4	2.65	2.68333	0.987578	1.01258
87	87.01	AT4G02280.1 | Symbols: SUS3 | SUS3; UDP-glycosyltransferase/ sucrose synthase/ transferase, transferring glycosyl groups | chr4:995166-998719 FORWARD	-	91.8	-202.869		37.3333	36.3333	1.02752	0.973214	1.3871	1.32258	1.12903	1.41935	1.12903	1.12903	1.27957	1.22581	1.04386	0.957983
87	87.02	AT5G49190.1 | Symbols: SUS2, SSA | SUS2 (SUCROSE SYNTHASE 2); UDP-glycosyltransferase/ sucrose synthase/ transferase, transferring glycosyl groups | chr5:19960595-19964415 REVERSE	-	91.9	-116.049		14.3333	21.6667	0.661538	1.51163	0.580645	0.483871	0.419355	0.774194	0.935484	0.645161	0.494624	0.784946	0.630137	1.58696
88	88.01	AT3G02230.1 | Symbols: ATRGP1, ATRGP, RGP1 | RGP1 (REVERSIBLY GLYCOSYLATED POLYPEPTIDE 1) | chr3:415470-417311 FORWARD	-	40.5	-168.808		36	32	1.125	0.888889	2.14286	1.85714	1.38095	1.80952	1.57143	1.38095	1.79365	1.5873	1.13	0.884956
88	88.02	AT5G15650.1 | Symbols: RGP2 | RGP2 (REVERSIBLY GLYCOSYLATED POLYPEPTIDE 2); alpha-1,4-glucan-protein synthase (UDP-forming) | chr5:5092206-5094096 FORWARD	-	40.8	-142.982		27.6667	26.3333	1.05063	0.951807	1.71429	1.38095	1.09524	1.42857	1.28571	1.14286	1.39683	1.28571	1.08642	0.920455
88	88.03	AT3G08900.1 | Symbols: RGP, RGP3 | RGP3 (REVERSIBLY GLYCOSYLATED POLYPEPTIDE 3); alpha-1,4-glucan-protein synthase (UDP-forming) | chr3:2708353-2709720 REVERSE	-	41.2	-80.287		20.6667	13	1.58974	0.629032	1.5	1.11111	0.944444	0.833333	0.722222	0.666667	1.18519	0.740741	1.6	0.625
88	88.04	AT5G16510.1 | Symbols: | reversibly glycosylated polypeptide, putative | chr5:5393299-5394345 FORWARD	2*	38.5	-55.0467		7.33333	11.3333	0.647059	1.54545	0.473684	0.526316	0.368421	0.631579	0.526316	0.631579	0.45614	0.596491	0.764706	1.30769
88	88.05	AT5G50750.1 | Symbols: RGP4 | RGP4; alpha-1,4-glucan-protein synthase (UDP-forming) | chr5:20658292-20659696 FORWARD	-	41.8	-28.464		8.33333	8.33333	1	1	0.571429	0.380952	0.333333	0.619048	0.380952	0.380952	0.428571	0.460317	0.931034	1.07407
89	89.01	AT5G15090.1 | Symbols: | porin, putative / voltage-dependent anion-selective channel protein, putative | chr5:4889644-4891392 REVERSE	-	29.1	-118.287		21.6667	33.6667	0.643564	1.55385	2.18182	1.72727	2.09091	2.72727	3.09091	3.45455	2	3.09091	0.647059	1.54545
89	89.02	AT3G01280.1 | Symbols: | porin, putative | chr3:85761-87619 FORWARD	-	29.3	-97.984		22.3333	29.3333	0.761364	1.31343	1.90909	2.27273	2.18182	2.54545	2.63636	2.90909	2.12121	2.69697	0.786517	1.27143
90	90.01	AT1G54100.1 | Symbols: ALDH7B4 | ALDH7B4 (ALDEHYDE DEHYDROGENASE 7B4); 3-chloroallyl aldehyde dehydrogenase | chr1:20199103-20202521 REVERSE	2*	54.1	-101.174		31.6667	67	0.472637	2.11579	1.55556	2.11111	1.88889	3.72222	4.05556	4.11111	1.85185	3.96296	0.46729	2.14
91	91.01	AT2G45470.1 | Symbols: AGP8, FLA8 | FLA8 (Arabinogalactan protein 8) | chr2:18749871-18751133 REVERSE	-	43	-87.9675		38.3333	41	0.934959	1.06957	3.63636	3.72727	3.45455	4.36364	3.72727	3.72727	3.60606	3.93939	0.915385	1.09244
91	91.02	AT3G60900.1 | Symbols: FLA10 | FLA10 (fasciclin-like arabinogalactan-protein 10) | chr3:22510548-22511816 REVERSE	-	43.5	-72.5562		33	27.3333	1.20732	0.828283	3.9	3.3	3.1	3.6	2.2	2.9	3.43333	2.9	1.18391	0.84466
92	92.01	AT5G54740.1 | Symbols: | protease inhibitor/seed storage/lipid transfer protein (LTP) family protein | chr5:22255866-22256363 REVERSE	-	18.8	-116.882		21.6667	75.3333	0.287611	3.47692	4	4.33333	3.5	15.3333	13	12.6667	3.94444	13.6667	0.288618	3.46479
93	93.01	AT1G01900.1 | Symbols: ATSBT1.1 | ATSBT1.1; subtilase | chr1:310332-313011 FORWARD	-	83.1	-155.85		48	49	0.979592	1.02083	1.65517	1.7931	1.72414	1.89655	1.55172	1.72414	1.72414	1.72414	1	1
94	94.01	AT4G11310.1 | Symbols: | cysteine proteinase, putative | chr4:6883590-6885314 FORWARD	-	39.8	-137.564		9.33333	83.6667	0.111554	8.96429	0.4	0.5	0.55	4.6	4.2	4.2	0.483333	4.33333	0.111538	8.96552
94	94.02	AT4G11320.1 | Symbols: | cysteine proteinase, putative | chr4:6887332-6888823 FORWARD	-	40.6	-69.7315		3.33333	38	0.0877193	11.4	0.117647	0.235294	0.235294	2.29412	2.29412	2.17647	0.196078	2.2549	0.0869565	11.5
95	95.01	AT5G07030.1 | Symbols: | pepsin A | chr5:2183601-2185718 REVERSE	-	48.6	-133.982		44.3333	33	1.34343	0.744361	2.22727	2.22727	1.90909	1.68182	1.81818	1.13636	2.12121	1.54545	1.37255	0.728571
95	95.02	AT1G09750.1 | Symbols: | chloroplast nucleoid DNA-binding protein-related | chr1:3157543-3158962 FORWARD	-	47.5	-38.0031		8	10.6667	0.75	1.33333	1.09091	0.636364	0.818182	1.45455	1.09091	0.636364	0.848485	1.06061	0.8	1.25
96	96.01	AT1G72100.1 | Symbols: | late embryogenesis abundant domain-containing protein / LEA domain-containing protein | chr1:27130912-27132473 FORWARD	-	52.6	-81.6967		48.3333	46.6667	1.03571	0.965517	3.78571	3.28571	3.85714	4	3.64286	2.85714	3.64286	3.5	1.04082	0.960784
97	97.01	AT3G15730.1 | Symbols: PLD, PLDALPHA1 | PLDALPHA1 (PHOSPHOLIPASE D ALPHA 1); phospholipase D | chr3:5330842-5333481 FORWARD	-	91.7	-207.596		35	58	0.603448	1.65714	1.25806	1.25806	1.03226	2.22581	2.03226	1.6129	1.1828	1.95699	0.604396	1.65455
98	98.01	AT1G56340.1 | Symbols: CRT1 | CRT1 (CALRETICULIN 1); calcium ion binding | chr1:21093724-21096295 REVERSE	-	48.4	-156.108		33.6667	44.6667	0.753731	1.32673	1.4	1.48	1.52	2.04	2.04	1.64	1.46667	1.90667	0.769231	1.3
98	98.02	AT1G09210.1 | Symbols: | calreticulin 2 (CRT2) | chr1:2973219-2976657 REVERSE	-	48	-100.332		19.6667	27	0.728395	1.37288	0.8	1	0.88	1.32	1.12	1.08	0.893333	1.17333	0.761364	1.31343
99	99.01	AT5G41670.1 | Symbols: | 6-phosphogluconate dehydrogenase family protein | chr5:16682875-16684338 REVERSE	2*	53.2	-121.824		29.6667	24	1.23611	0.808989	1.61905	1.52381	1.2381	1.28571	1.09524	1.14286	1.46032	1.1746	1.24324	0.804348
99	99.02	AT1G64190.1 | Symbols: | 6-phosphogluconate dehydrogenase family protein | chr1:23829212-23830675 REVERSE	-	53.2	-139.7		30	22.6667	1.32353	0.755556	1.88889	1.77778	1.44444	1.5	1.22222	1.27778	1.7037	1.33333	1.27778	0.782609
99	99.03	AT3G02360.1 | Symbols: | 6-phosphogluconate dehydrogenase family protein | chr3:482505-483965 FORWARD	2*	53.4	-101.848		22	26	0.846154	1.18182	1	1.08696	0.869565	1.17391	1.17391	1.30435	0.985507	1.21739	0.809524	1.23529
100	100.01	AT3G55440.1 | Symbols: TPI, ATCTIMC | ATCTIMC (CYTOSOLIC TRIOSE PHOSPHATE ISOMERASE); triose-phosphate isomerase | chr3:20564771-20567055 FORWARD	-	27.1	-108.993		31	42.3333	0.732283	1.36559	2.69231	2.38462	2.15385	3.76923	3.15385	3.15385	2.41026	3.35897	0.717557	1.39362
100	100.02	AT2G21170.1 | Symbols: TIM | TIM (TRIOSEPHOSPHATE ISOMERASE); triose-phosphate isomerase | chr2:9078128-9080187 REVERSE	2*	33.2	-67.0519		9	10.3333	0.870968	1.14815	0.8	0.6	0.466667	0.733333	0.8	0.6	0.622222	0.711111	0.875	1.14286
101	101.01	AT5G48230.2 | Symbols: EMB1276, ACAT2 | ACAT2/EMB1276 (ACETOACETYL-COA THIOLASE 2); acetyl-CoA C-acetyltransferase | chr5:19569796-19572348 REVERSE	-	41.3	-133.491		38.6667	30.6667	1.26087	0.793103	2.66667	2.8	2.66667	2.53333	2.06667	1.93333	2.71111	2.17778	1.2449	0.803279
101	101.02	AT5G47720.1 | Symbols: | acetyl-CoA C-acyltransferase, putative / 3-ketoacyl-CoA thiolase, putative | chr5:19348988-19351235 FORWARD	4*	42.1	-101.539		14	9	1.55556	0.642857	1	1.21429	1.07143	0.928571	0.857143	0.5	1.09524	0.761905	1.4375	0.695652
102	102.01	AT4G16155.1 | Symbols: | dihydrolipoamide dehydrogenase 2, plastidic / lipoamide dehydrogenase 2 (PTLPD2) | chr4:9153586-9157149 REVERSE	-	60	-187.57		50	23.3333	2.14286	0.466667	2.20833	2.29167	2.25	1.25	1	0.875	2.25	1.04167	2.16	0.462963
102	102.02	AT3G16950.1 | Symbols: PTLPD1, LPD1 | LPD1 (LIPOAMIDE DEHYDROGENASE 1) | chr3:5786767-5790389 REVERSE	2*	60.6	-165.849		44	16	2.75	0.363636	2.08696	1.86957	2.21739	0.913043	0.73913	0.652174	2.05797	0.768116	2.67925	0.373239
103	103.01	AT1G79930.1 | Symbols: HSP91 | HSP91 (Heat shock protein 91) | chr1:30068674-30071960 REVERSE	2*	91.6	-163.4		37.3333	48	0.777778	1.28571	1.05128	1.07692	1	1.53846	1.33333	1.20513	1.04274	1.35897	0.767296	1.30328
103	103.02	AT1G79920.1 | Symbols: | heat shock protein 70, putative / HSP70, putative | chr1:30064195-30067117 REVERSE	2*	81.6	-116.872		24.3333	33.6667	0.722772	1.38356	0.935484	0.806452	0.870968	1.41935	1.25806	1	0.870968	1.22581	0.710526	1.40741
104	104.01	AT2G34790.1 | Symbols: MEE23, EDA28 | EDA28/MEE23 (MATERNAL EFFECT EMBRYO ARREST 23); electron carrier | chr2:14681077-14684316 REVERSE	-	59.5	-112.986		36.3333	32.3333	1.12371	0.889908	1.6	1.4	1.56	1.52	1.32	1.28	1.52	1.37333	1.1068	0.903509
104	104.02	AT5G44380.1 | Symbols: | FAD-binding domain-containing protein | chr5:17896100-17898596 REVERSE	-	60.5	-46.3093		10.3333	13.6667	0.756098	1.32258	0.625	0.416667	0.5	0.666667	0.708333	0.625	0.513889	0.666667	0.770833	1.2973
105	105.01	AT1G71695.1 | Symbols: | peroxidase 12 (PER12) (P12) (PRXR6) | chr1:26968021-26970219 FORWARD	-	39.4	-105.842		54.3333	35	1.55238	0.644172	4.66667	4.66667	4.58333	3.08333	3.41667	2.66667	4.63889	3.05556	1.51818	0.658683
106	106.01	AT1G78900.1 | Symbols: VHA-A | VHA-A; ATP binding / hydrogen ion transporting ATP synthase, rotational mechanism | chr1:29665356-29669468 FORWARD	2*	68.7	-161.517		36.3333	52.6667	0.689873	1.44954	1.27273	0.909091	1.27273	2.12121	1.57576	1.48485	1.15152	1.72727	0.666667	1.5
107	107.01	AT4G04460.1 | Symbols: | aspartyl protease family protein | chr4:2225230-2227744 FORWARD	-	55.4	-90.454		39	49	0.795918	1.25641	2.26316	1.84211	2.31579	2.73684	2.52632	3	2.14035	2.75439	0.77707	1.28689
108	108.01	AT1G65090.1 | Symbols: | similar to unknown protein [Arabidopsis thaliana] (TAIR:AT5G36100.1); similar to unknown protein [Arabidopsis thaliana] (TAIR:AT5G36100.2); similar to hypothetical protein [Vitis vinifera] (GB:CAN81170.1) | chr1:24184850-24186331 REVERSE	-	26.7	-105.485		46.6667	39	1.19658	0.835714	5.33333	5.33333	5.33333	4	4.66667	4.66667	5.33333	4.44444	1.2	0.833333
109	109.01	AT3G17240.1 | Symbols: LPD2 | LPD2 (LIPOAMIDE DEHYDROGENASE 2); FAD binding / dihydrolipoyl dehydrogenase/ oxidoreductase | chr3:5890284-5892172 REVERSE	2*	53.9	-147.146		31	34.6667	0.894231	1.11828	1.66667	1.25	1.20833	1.75	1.5	1.29167	1.375	1.51389	0.908257	1.10101
109	109.02	AT1G48030.1 | Symbols: MTLPD1 | dihydrolipoamide dehydrogenase 1, mitochondrial / lipoamide dehydrogenase 1 (MTLPD1) | chr1:17721101-17722810 REVERSE	2*	53.9	-124.985		24	27	0.888889	1.125	1.08696	0.913043	1.30435	1.30435	1.17391	1.13043	1.10145	1.2029	0.915663	1.09211
110	110.01	AT1G53310.1 | Symbols: ATPPC1 | ATPPC1 (PHOSPHOENOLPYRUVATE CARBOXYLASE 1); phosphoenolpyruvate carboxylase | chr1:19887929-19891738 REVERSE	3*	110.1	-173.44		19.6667	36	0.546296	1.83051	0.519231	0.230769	0.461538	0.807692	0.615385	0.730769	0.403846	0.717949	0.5625	1.77778
110	110.02	AT2G42600.1 | Symbols: ATPPC2 | ATPPC2 (PHOSPHOENOLPYRUVATE CARBOXYLASE 2); phosphoenolpyruvate carboxylase | chr2:17742234-17745756 REVERSE	2*	90	-173.531		21	33	0.636364	1.57143	0.658537	0.390244	0.560976	1.09756	0.731707	0.731707	0.536585	0.853659	0.628571	1.59091
111	111.01	AT5G04885.1 | Symbols: | glycosyl hydrolase family 3 protein | chr5:1423370-1426629 FORWARD	-	72.2	-118.267		15	31.6667	0.473684	2.11111	0.727273	0.636364	0.727273	1.86364	1.22727	1.36364	0.69697	1.48485	0.469388	2.13043
111	111.02	AT5G20950.1 | Symbols: | glycosyl hydrolase family 3 protein | chr5:7107611-7110777 REVERSE	2*	67.8	-86.091		17.6667	14	1.2619	0.792453	1.1	0.65	1.05	0.7	0.75	0.75	0.933333	0.733333	1.27273	0.785714
111	111.03	AT5G20940.1 | Symbols: | glycosyl hydrolase family 3 protein | chr5:7104078-7106655 REVERSE	-	67.5	-21.9244		2.66667	3	0.888889	1.125	0.117647	0.117647	0.235294	0.235294	0.235294	0.235294	0.156863	0.235294	0.666667	1.5
112	112.01	AT3G22490.1 | Symbols: | late embryogenesis abundant protein, putative / LEA protein, putative | chr3:7969792-7970745 REVERSE	-	26.6	-134.332		44	38	1.15789	0.863636	4.90909	3.90909	3.54545	3.63636	3.63636	3.18182	4.12121	3.48485	1.18261	0.845588
113	113.01	AT3G17820.1 | Symbols: ATGSKB6 | ATGSKB6 (Arabidopsis thaliana glutamine synthase clone KB6); glutamate-ammonia ligase | chr3:6097509-6099414 FORWARD	-	38.5	-122.673		16.6667	26	0.641026	1.56	1.38462	1.07692	1.38462	2.15385	2	2.30769	1.28205	2.15385	0.595238	1.68
113	113.02	AT1G48470.1 | Symbols: GLN1;5 | GLN1;5 (GLUTAMINE SYNTHETASE 1;5); glutamate-ammonia ligase | chr1:17917452-17919594 FORWARD	-	38.8	-124.958		17.6667	18.6667	0.946429	1.0566	1.57143	1.14286	1.14286	1.85714	1.28571	1.14286	1.28571	1.42857	0.9	1.11111
113	113.03	AT5G37600.1 | Symbols: ATGSR1 | ATGSR1 (Arabidopsis thaliana glutamine synthase clone R1); glutamate-ammonia ligase | chr5:14950804-14952886 REVERSE	-	39	-31.0055		4.66667	7.66667	0.608696	1.64286	0.5	0.4	0.5	0.8	0.5	1	0.466667	0.766667	0.608696	1.64286
113	113.04	AT5G35630.1 | Symbols: GLN2, ATGSL1, GS2 | GS2 (GLUTAMINE SYNTHETASE 2); glutamate-ammonia ligase | chr5:13848450-13850469 FORWARD	3*	47.3	-24.5535		4.33333	3	1.44444	0.692308	0.375	0.3125	0.25	0.25	0.25	0.125	0.3125	0.208333	1.5	0.666667
114	114.01	AT4G02520.1 | Symbols: ATPM24.1, ATPM24, GST2, ATGSTF2 | ATGSTF2 (Arabidopsis thaliana Glutathione S-transferase (class phi) 2); glutathione transferase | chr4:1110673-1111531 REVERSE	-	24	-101.292		24.6667	23.3333	1.05714	0.945946	3	2.6	2.3	2.1	2.5	2.7	2.63333	2.43333	1.08219	0.924051
114	114.02	AT2G02930.1 | Symbols: GST16, ATGSTF3 | ATGSTF3 (GLUTATHIONE S-TRANSFERASE 16); glutathione transferase | chr2:851347-852105 REVERSE	-	24	-82.1921		19	12	1.58333	0.631579	2.3	2	1.7	1.1	1.4	1.3	2	1.26667	1.57895	0.633333
114	114.03	AT1G02930.1 | Symbols: GST1, ERD11, ATGSTF3, GSTF6, ATGSTF6 | ATGSTF6 (EARLY RESPONSIVE TO DEHYDRATION 11); glutathione transferase | chr1:661363-662191 REVERSE	-	23.4	-49.633		8.33333	7	1.19048	0.84	0.833333	0.75	0.833333	0.416667	0.666667	0.75	0.805556	0.611111	1.31818	0.758621
114	114.04	AT2G47730.1 | Symbols: GST6, ATGSTF5, GSTF8, ATGSTF8 | ATGSTF8 (GLUTATHIONE S-TRANSFERASE 8); glutathione transferase | chr2:19565283-19566336 FORWARD	-	29.1	-28.5128		6.66667	6.33333	1.05263	0.95	0.6	0.6	0.9	0.7	0.7	0.5	0.7	0.633333	1.10526	0.904762
114	114.05	AT1G02920.1 | Symbols: GST11, ATGSTF8, GSTF7, ATGSTF7 | ATGSTF7 (GLUTATHIONE S-TRANSFERASE 11); glutathione transferase | chr1:658886-659705 REVERSE	-	23.5	-51.2322		7.33333	4	1.83333	0.545455	0.769231	0.538462	0.538462	0.153846	0.384615	0.384615	0.615385	0.307692	2	0.5
115	115.01	AT4G26740.1 | Symbols: ATS1 | ATS1 (ARABIDOPSIS THALIANA SEED GENE 1); calcium ion binding | chr4:13473797-13475284 REVERSE	-	27.9	-80.6724		27.6667	26.6667	1.0375	0.963855	3.7	2.4	2.7	2.8	2.9	2.8	2.93333	2.83333	1.03529	0.965909
115	115.02	AT5G55240.1 | Symbols: | caleosin-related family protein / embryo-specific protein, putative | chr5:22423189-22424384 FORWARD	-	27.8	-78.7601		19	16	1.1875	0.842105	2.44444	2	2.22222	2	1.55556	1.88889	2.22222	1.81481	1.22449	0.816667
116	116.01	AT3G15260.1 | Symbols: | protein phosphatase 2C, putative / PP2C, putative | chr3:5138849-5140249 FORWARD	2*	31.5	-100.226		36	40	0.9	1.11111	3.07143	2.5	2.5	3.07143	2.71429	3	2.69048	2.92857	0.918699	1.0885
116	116.02	AT2G34740.1 | Symbols: | protein phosphatase 2C, putative / PP2C, putative | chr2:14666400-14667384 FORWARD	-	26.3	-21.5587		8	7.33333	1.09091	0.916667	0.9	0.9	0.6	0.7	0.6	0.9	0.8	0.733333	1.09091	0.916667
117	117.01	AT5G07190.1 | Symbols: ATS3 | ATS3 (ARABIDOPSIS THALIANA SEED GENE 3) | chr5:2237611-2238489 FORWARD	2*	23	-102.515		12.3333	67.6667	0.182266	5.48649	2.5	1.5	2.33333	11.1667	12.5	11.3333	2.11111	11.6667	0.180952	5.52632
118	118.01	AT5G16970.1 | Symbols: AT-AER | AT-AER (ALKENAL REDUCTASE); 2-alkenal reductase | chr5:5576294-5578004 REVERSE	-	38	-173.107		40.6667	38.3333	1.06087	0.942623	3.76923	3.46154	2.92308	3.15385	3.07692	3.23077	3.38462	3.15385	1.07317	0.931818
119	119.01	AT1G66430.1 | Symbols: | pfkB-type carbohydrate kinase family protein | chr1:24782063-24784056 FORWARD	-	41.4	-120.845		22.6667	18.6667	1.21429	0.823529	1.31579	0.947368	1.31579	1.10526	1	0.947368	1.19298	1.01754	1.17241	0.852941
119	119.02	AT2G31390.1 | Symbols: | pfkB-type carbohydrate kinase family protein | chr2:13390712-13393193 REVERSE	-	35.2	-100.405		8	17	0.470588	2.125	0.588235	0.529412	0.411765	1.05882	1	1	0.509804	1.01961	0.5	2
119	119.03	AT5G51830.1 | Symbols: | pfkB-type carbohydrate kinase family protein | chr5:21086935-21088676 FORWARD	-	36.9	-64.3166		8	11	0.727273	1.375	0.4	0.4	0.4	0.6	0.5	0.65	0.4	0.583333	0.685714	1.45833
120	120.01	AT1G35720.1 | Symbols: OXY5, ATOXY5, ANNAT1 | ANNAT1 (ANNEXIN ARABIDOPSIS 1); calcium ion binding / calcium-dependent phospholipid binding | chr1:13226516-13228151 FORWARD	-	36.1	-144.919		16.3333	39.6667	0.411765	2.42857	0.9	0.7	0.95	2.05	2.05	2.2	0.85	2.1	0.404762	2.47059
120	120.02	AT5G65020.1 | Symbols: ANNAT2 | ANNAT2 (ANNEXIN ARABIDOPSIS 2); calcium ion binding / calcium-dependent phospholipid binding | chr5:25991141-25992780 FORWARD	-	36.2	-70.2504		6.66667	14.3333	0.465116	2.15	0.411765	0.411765	0.470588	0.941176	0.764706	0.882353	0.431373	0.862745	0.5	2
120	120.03	AT5G10230.1 | Symbols: ANNAT7, ANN7 | ANN7/ANNAT7 (ANNEXIN ARABIDOPSIS 7); calcium ion binding / calcium-dependent phospholipid binding | chr5:3209739-3211397 REVERSE	-	36.4	-11.5749		0.333333	1.33333	0.25	4	0.111111	0	0	0	0.111111	0.111111	0.037037	0.0740741	0.5	2
121	121.01	AT1G68560.1 | Symbols: ATXYL1, XYL1 | ATXYL1/XYL1 (ALPHA-XYLOSIDASE 1); alpha-N-arabinofuranosidase/ hydrolase, hydrolyzing O-glycosyl compounds / xylan 1,4-beta-xylosidase | chr1:25738098-25741560 REVERSE	-	102.2	-206.137		41.6667	36.3333	1.14679	0.872	1.34286	1.28571	1.22857	1.34286	1.02857	0.828571	1.28571	1.06667	1.20536	0.82963
122	122.01	AT4G33090.1 | Symbols: APM1, ATAPM1 | APM1 (AMINOPEPTIDASE M1) | chr4:15965918-15970421 REVERSE	-	98	-198.752		34.3333	43.6667	0.78626	1.27184	1	0.846154	1.02564	1.33333	1.23077	1.07692	0.957265	1.21368	0.788732	1.26786
123	123.01	AT4G20360.1 | Symbols: AtRab8D, AtRABE1b | AtRABE1b/AtRab8D (Arabidopsis Rab GTPase homolog E1b); translation elongation factor | chr4:10990047-10991477 FORWARD	-	51.5	-155.596		29.6667	18.3333	1.61818	0.617978	1.33333	1.38095	1.52381	0.666667	0.904762	1.04762	1.4127	0.873016	1.61818	0.617978
123	123.02	AT4G02930.1 | Symbols: | elongation factor Tu, putative / EF-Tu, putative | chr4:1295751-1298354 REVERSE	-	49.3	-93.5867		12.3333	16	0.770833	1.2973	0.714286	0.571429	0.666667	0.714286	0.904762	0.761905	0.650794	0.793651	0.82	1.21951
124	124.01	AT2G24200.1 | Symbols: | cytosol aminopeptidase | chr2:10294097-10296530 REVERSE	2*	54.4	-151.184		32	36.3333	0.880734	1.13542	1.23077	1.26923	1.23077	1.34615	1.46154	1.42308	1.24359	1.41026	0.881818	1.13402
124	124.02	AT4G30920.1 | Symbols: | cytosol aminopeptidase family protein | chr4:15046595-15049310 REVERSE	-	61.2	-76.6623		22.6667	26.6667	0.85	1.17647	0.851852	0.925926	0.851852	1.03704	1.03704	0.925926	0.876543	1	0.876543	1.14085
125	125.01	AT5G57550.1 | Symbols: XTR3 | XTR3 (XYLOGLUCAN ENDOTRANSGLYCOSYLASE 3); hydrolase, acting on glycosyl bonds | chr5:23322281-23323610 REVERSE	-	32.5	-70.2601		38	33.3333	1.14	0.877193	4.09091	3.18182	3.81818	3.63636	3.18182	2.72727	3.69697	3.18182	1.1619	0.860656
125	125.02	AT4G25810.1 | Symbols: XTH23, XTR6 | XTR6 (XYLOGLUCAN ENDOTRANSGLYCOSYLASE 6); hydrolase, acting on glycosyl bonds | chr4:13128703-13129724 FORWARD	-	32	-18.0762		7	6.33333	1.10526	0.904762	0.8	0.7	0.8	0.8	0.5	0.9	0.766667	0.733333	1.04545	0.956522
125	125.03	AT5G57560.1 | Symbols: XTH22, TCH4 | TCH4 (TOUCH 4); hydrolase, acting on glycosyl bonds / xyloglucan:xyloglucosyl transferase | chr5:23324522-23325461 REVERSE	-	32	-8.49621		7	4.66667	1.5	0.666667	0.666667	0.583333	0.666667	0.5	0.333333	0.583333	0.638889	0.472222	1.35294	0.73913
126	126.01	AT3G06860.1 | Symbols: ATMPF2, MFP2 | MFP2 (MULTIFUNCTIONAL PROTEIN); enoyl-CoA hydratase | chr3:2161932-2166015 FORWARD	-	78.7	-189.632		17	36	0.472222	2.11765	0.548387	0.612903	0.612903	1.3871	1.06452	1.29032	0.591398	1.24731	0.474138	2.10909
126	126.02	AT4G29010.1 | Symbols: AIM1 | AIM1 (ABNORMAL INFLORESCENCE MERISTEM); enoyl-CoA hydratase | chr4:14297318-14302022 REVERSE	-	77.7	-92.4351		9.33333	13.3333	0.7	1.42857	0.333333	0.266667	0.4	0.466667	0.533333	0.433333	0.333333	0.477778	0.697674	1.43333
127	127.01	AT2G30110.1 | Symbols: MOS5, ATUBA1 | ATUBA1 (ARABIDOPSIS THALIANA UBIQUITIN-ACTIVATING ENZYME 1); ubiquitin activating enzyme | chr2:12859709-12864446 REVERSE	-	120	-177.484		19.6667	33.3333	0.59	1.69492	0.446808	0.531915	0.425532	0.851064	0.914894	0.531915	0.468085	0.765957	0.611111	1.63636
127	127.02	AT5G06460.1 | Symbols: ATUBA2 | ATUBA2 (Arabidopsis thaliana ubiquitin activating enzyme 2); ubiquitin activating enzyme | chr5:1970240-1974383 FORWARD	-	119.4	-102.413		12	18.6667	0.642857	1.55556	0.25	0.318182	0.363636	0.545455	0.454545	0.409091	0.310606	0.469697	0.66129	1.5122
128	128.01	AT3G21720.1 | Symbols: | isocitrate lyase, putative | chr3:7652796-7655880 REVERSE	-	64.1	-137.753		19	55	0.345455	2.89474	1	0.88	0.68	2.56	2.32	2.28	0.853333	2.38667	0.357542	2.79688
129	129.01	AT1G54860.1 | Symbols: | similar to unknown protein [Arabidopsis thaliana] (TAIR:AT5G19250.1); similar to GPI-anchored protein-like protein II [Cucumis melo] (GB:ABR67421.1) | chr1:20461189-20462101 REVERSE	-	21.5	-64.5901		40	32.3333	1.23711	0.808333	4.875	4.75	5.75	4.375	3.625	4.375	5.125	4.125	1.24242	0.804878
130	130.01	AT2G14720.1 | Symbols: VSR-2 | VSR-2 (Vacuolar sorting receptor 2); calcium ion binding | chr2:6307960-6311238 REVERSE	2*	69.7	-122.466		21	23.6667	0.887324	1.12698	0.714286	0.785714	0.892857	1.03571	0.785714	0.857143	0.797619	0.892857	0.893333	1.1194
130	130.02	AT2G14740.1 | Symbols: | vacuolar sorting receptor, putative | chr2:6315977-6319385 FORWARD	2*	69.6	-118.003		19.3333	23	0.84058	1.18966	0.642857	0.75	0.857143	1	0.785714	0.821429	0.75	0.869048	0.863014	1.15873
130	130.03	AT3G52850.1 | Symbols: VSR1, BP-80, ATELP, VSR-1, BP80, BP80B, ATELP1 | ATELP/ATELP1/BP-80/BP80/BP80B/VSR-1/VSR1 (ARABIDOPSIS THALIANA EPIDERMAL GROWTH FACTOR RECEPTOR-LIKE PROTEIN); amino-terminal vacuolar sorting propeptide binding | chr3:19598977-19602668 FORWARD	-	68.8	-61.3019		12	28.3333	0.423529	2.36111	0.466667	0.466667	0.366667	1.26667	0.933333	0.866667	0.433333	1.02222	0.423913	2.35897
131	131.01	AT5G13420.1 | Symbols: | transaldolase, putative | chr5:4302083-4304215 REVERSE	-	47.6	-153.825		37.6667	33.3333	1.13	0.884956	1.70833	1.45833	1.625	1.5	1.375	1.54167	1.59722	1.47222	1.08491	0.921739
132	132.01	AT4G16160.2 | Symbols: ATOEP16-2, ATOEP16-S | ATOEP16-2/ATOEP16-S; P-P-bond-hydrolysis-driven protein transmembrane transporter | chr4:9157560-9158753 FORWARD	-	18.6	-123.126		26.6667	40.6667	0.655738	1.525	4.8	7	5.4	8.4	8.8	8.2	5.73333	8.46667	0.677165	1.47674
132	132.02	AT4G16160.1 | Symbols: ATOEP16-2, ATOEP16-S | ATOEP16-2/ATOEP16-S; P-P-bond-hydrolysis-driven protein transmembrane transporter | chr4:9157560-9158753 FORWARD	-	18.5	-99.923		25.6667	34.6667	0.740385	1.35065	4.6	6.2	5.4	7.4	7.4	7.2	5.4	7.33333	0.736364	1.35802
133	133.01	AT2G38380.1 | Symbols: | peroxidase 22 (PER22) (P22) (PRXEA) / basic peroxidase E | chr2:16083521-16085392 FORWARD	-	38	-67.3267		37.6667	32	1.17708	0.849558	4	3.9	4.2	3	3.5	3.6	4.03333	3.36667	1.19802	0.834711
134	134.01	AT3G57020.1 | Symbols: | strictosidine synthase family protein | chr3:21109494-21111282 REVERSE	-	41.3	-139.155		31	37.6667	0.823009	1.21505	2	2	2.1875	2.5625	2.3125	2.5	2.0625	2.45833	0.838983	1.19192
135	135.01	AT1G62080.1 | Symbols: | similar to unknown protein [Arabidopsis thaliana] (TAIR:AT1G62000.1) | chr1:22950116-22950568 REVERSE	-	15	-35.5201		28	40.3333	0.694215	1.44048	9.33333	9.33333	9.66667	14	14	13.6667	9.44444	13.8889	0.68	1.47059
136	136.01	AT5G60640.1 | Symbols: ATPDIL1-4 | ATPDIL1-4 (PDI-LIKE 1-4); thiol-disulfide exchange intermediate | chr5:24388367-24391219 REVERSE	-	66.2	-117.414		30	38	0.789474	1.26667	1.30769	1.30769	1.03846	2.07692	1.57692	1.07692	1.21795	1.57692	0.772358	1.29474
137	137.01	AT2G34700.1 | Symbols: | pollen Ole e 1 allergen and extensin family protein | chr2:14641377-14642676 REVERSE	-	18.7	-77.8199		27.6667	40	0.691667	1.44578	4.16667	5	5.16667	7.16667	7.5	6.33333	4.77778	7	0.68254	1.46512
138	138.01	AT1G62710.1 | Symbols: BETAVPE, BETA-VPE | BETA-VPE (vacuolar processing enzyme beta); cysteine-type endopeptidase | chr1:23227735-23230522 REVERSE	-	53.7	-166.109		19.3333	47.3333	0.408451	2.44828	1.16667	1.16667	1	3.22222	2.05556	2.77778	1.11111	2.68519	0.413793	2.41667
139	139.01	AT3G12490.1 | Symbols: | cysteine protease inhibitor, putative / cystatin, putative | chr3:3960530-3961784 REVERSE	-	22.4	-107.186		22	44.6667	0.492537	2.0303	2	2.27273	1.81818	4.72727	3.81818	4.09091	2.0303	4.21212	0.482014	2.07463
140	140.01	AT1G76160.1 | Symbols: SKS5 | SKS5 (SKU5 Similar 5); copper ion binding / oxidoreductase | chr1:28583105-28585914 REVERSE	-	59.9	-85.4717		29.6667	27.3333	1.08537	0.921348	1.61111	1.77778	1.72222	1.44444	1.55556	1.66667	1.7037	1.55556	1.09524	0.913043
140	140.02	AT1G41830.1 | Symbols: SKS6 | SKS6 (SKU5 Similar 6); pectinesterase | chr1:15606333-15610243 REVERSE	-	60.4	-53.0671		11.6667	12.6667	0.921053	1.08571	0.545455	0.545455	0.5	0.636364	0.5	0.636364	0.530303	0.590909	0.897436	1.11429
140	140.03	AT4G22010.1 | Symbols: SKS4 | SKS4 (SKU5 Similar 4); copper ion binding / oxidoreductase | chr4:11663441-11666475 FORWARD	-	60.3	-24.9441		1.33333	4	0.333333	3	0	0.136364	0.0454545	0.181818	0.181818	0.227273	0.0606061	0.19697	0.307692	3.25
141	141.01	AT4G12290.1 | Symbols: | copper amine oxidase, putative | chr4:7304954-7306968 FORWARD	-	63.7	-88.751		31.6667	34	0.931373	1.07368	1.61905	1.52381	1.57143	1.7619	1.47619	1.7619	1.57143	1.66667	0.942857	1.06061
142	142.01	AT5G57655.2 | Symbols: | xylose isomerase family protein | chr5:23364256-23367031 FORWARD	-	53.6	-158.585		27.3333	38.3333	0.713043	1.40244	1.25	1.25	1.25	1.75	1.95833	1.41667	1.25	1.70833	0.731707	1.36667
143	143.01	AT1G50380.1 | Symbols: | prolyl oligopeptidase family protein | chr1:18666148-18669853 FORWARD	-	80.8	-153.952		33	32.3333	1.02062	0.979798	1.08333	1.02778	0.916667	1.05556	0.916667	0.861111	1.00926	0.944444	1.06863	0.93578
144	144.01	AT5G44310.1 | Symbols: | late embryogenesis abundant domain-containing protein / LEA domain-containing protein | chr5:17865225-17866112 REVERSE	2*	33.3	-105.061		25.6667	39	0.65812	1.51948	1.90909	2.45455	2.81818	4	3.72727	3.18182	2.39394	3.63636	0.658333	1.51899
145	145.01	AT3G02090.1 | Symbols: MPPBETA | MPPBETA; metalloendopeptidase | chr3:365631-368533 FORWARD	-	59	-163.675		32.3333	32.3333	1	1	1.20833	1.58333	1.54167	1.58333	1.45833	1.25	1.44444	1.43056	1.00971	0.990385
146	146.01	AT3G14990.1 | Symbols: | 4-methyl-5(b-hydroxyethyl)-thiazole monophosphate biosynthesis protein, putative | chr3:5047517-5049628 FORWARD	-	41.7	-121.632		39.3333	25.3333	1.55263	0.644068	3	2.53333	2.46667	1.8	1.73333	1.66667	2.66667	1.73333	1.53846	0.65
147	147.01	AT2G20580.1 | Symbols: RPN1A, AtRPN1a | AtRPN1a/RPN1A (26S proteasome regulatory subunit S2 1A); binding | chr2:8866292-8871780 FORWARD	-	98	-223.802		20.6667	43.3333	0.476923	2.09677	0.454545	0.5	0.545455	1.22727	1.15909	0.840909	0.5	1.07576	0.464789	2.15152
148	148.01	AT5G44340.1 | Symbols: TUB4 | TUB4 (tubulin beta-4 chain) | chr5:17876669-17878221 REVERSE	-	49.7	-104.707		25.6667	30.3333	0.846154	1.18182	1.55556	1.44444	1.38889	1.77778	1.72222	1.83333	1.46296	1.77778	0.822917	1.21519
148	148.02	AT4G20890.1 | Symbols: TUB9 | TUB9 (tubulin beta-9 chain); structural molecule | chr4:11182229-11183851 FORWARD	-	49.5	-100.965		24.6667	30.3333	0.813187	1.22973	1.44444	1.44444	1.33333	1.72222	1.77778	1.83333	1.40741	1.77778	0.791667	1.26316
148	148.03	AT5G62690.1 | Symbols: TUB2 | TUB2 (Tubulin beta-2); structural molecule | chr5:25198786-25200727 FORWARD	2*	50.6	-95.7497		24.6667	27.3333	0.902439	1.10811	1.25	1.3	1.2	1.3	1.45	1.55	1.25	1.43333	0.872093	1.14667
148	148.04	AT2G29550.1 | Symbols: TUB7 | TUB7 (tubulin beta-7 chain) | chr2:12651335-12653009 REVERSE	-	50.6	-86.4294		22	25.6667	0.857143	1.16667	1.1	1.15	1.15	1.25	1.35	1.4	1.13333	1.33333	0.85	1.17647
148	148.05	AT1G20010.1 | Symbols: TUB5 | TUB5 (tubulin beta-5 chain) | chr1:6938024-6940472 REVERSE	-	50.2	-71.5504		22	23.6667	0.929577	1.07576	1.15	1.1	1.1	1.15	1.25	1.35	1.11667	1.25	0.893333	1.1194
149	149.01	AT1G21680.1 | Symbols: | similar to unknown protein [Arabidopsis thaliana] (TAIR:AT1G21670.1); similar to hypothetical protein [Vitis vinifera] (GB:CAN73514.1); similar to unnamed protein product [Vitis vinifera] (GB:CAO61906.1); similar to hypothetical protein OsJ_012725 [Oryza sativa (japonica cultivar-group)] (GB:EAZ29242.1); contains InterPro domain WD40-like Beta Propeller (InterPro:IPR01165…	-	78.3	-120.266		19.3333	18.3333	1.05455	0.948276	0.741935	0.580645	0.741935	0.741935	0.516129	0.709677	0.688172	0.655914	1.04918	0.953125
149	149.02	AT1G21670.1 | Symbols: | similar to unknown protein [Arabidopsis thaliana] (TAIR:AT1G21680.1); similar to hypothetical protein [Vitis vinifera] (GB:CAN73514.1); similar to unnamed protein product [Vitis vinifera] (GB:CAO61906.1); contains InterPro domain WD40-like Beta Propeller (InterPro:IPR011659); contains InterPro domain Six-bladed beta-propeller, TolB-like (InterPro:IPR011042) | chr1:7610398…	-	77.1	-101.763		16.6667	10.6667	1.5625	0.64	0.542857	0.514286	0.428571	0.457143	0.257143	0.285714	0.495238	0.333333	1.48571	0.673077
150	150.01	AT1G14950.1 | Symbols: | major latex protein-related / MLP-related | chr1:5157583-5158139 REVERSE	-	17.8	-61.1112		39	23.3333	1.67143	0.598291	6.25	5	4.375	2.625	2.875	4.125	5.20833	3.20833	1.62338	0.616
151	151.01	AT1G52690.1 | Symbols: | late embryogenesis abundant protein, putative / LEA protein, putative | chr1:19623510-19624257 FORWARD	2*	18	-52.9489		16	46	0.347826	2.875	2.2	1.5	1.4	5.2	4.6	4.5	1.7	4.76667	0.356643	2.80392
152	152.01	AT2G32730.1 | Symbols: | 26S proteasome regulatory subunit, putative | chr2:13887266-13892541 FORWARD	-	108.8	-133.96		24	33.3333	0.72	1.38889	0.933333	1.03333	0.7	1.26667	1.16667	1.1	0.888889	1.17778	0.754717	1.325
152	152.02	AT1G04810.1 | Symbols: | 26S proteasome regulatory subunit, putative | chr1:1350303-1355260 FORWARD	-	108.7	-103.916		17	25	0.68	1.47059	0.666667	0.7	0.433333	1	0.866667	0.8	0.6	0.888889	0.675	1.48148
153	153.01	AT1G18080.1 | Symbols: ATARCA | ATARCA (Arabidopsis thaliana Homolog of the Tobacco ArcA); nucleotide binding | chr1:6222318-6223894 FORWARD	-	35.6	-147.079		30	32	0.9375	1.06667	2.42857	1.92857	2.35714	2.21429	1.92857	2.78571	2.2381	2.30952	0.969072	1.03191
154	154.01	AT5G03860.1 | Symbols: MLS | MLS (MALATE SYNTHASE); malate synthase | chr5:1032275-1034526 REVERSE	-	63.7	-151.02		16	45.3333	0.352941	2.83333	0.826087	0.782609	0.652174	2.30435	2	1.86957	0.753623	2.05797	0.366197	2.73077
155	155.01	AT4G14880.1 | Symbols: CYTACS1, ATCYS-3A, OASA1 | OASA1 (O-ACETYLSERINE (THIOL) LYASE (OAS-TL) ISOFORM A1) | chr4:8518204-8520045 REVERSE	2*	33.7	-134.011		24.3333	33.6667	0.722772	1.38356	1.92308	1.92308	1.92308	2.92308	2.38462	2.53846	1.92308	2.61538	0.735294	1.36
155	155.02	AT3G04940.1 | Symbols: ATCYSD1 | ATCYSD1 (Arabidopsis thaliana cysteine synthase D1); cysteine synthase | chr3:1365687-1367514 FORWARD	-	34.2	-21.0343		3.66667	4.33333	0.846154	1.18182	0.285714	0.428571	0.214286	0.428571	0.214286	0.428571	0.309524	0.357143	0.866667	1.15385
155	155.03	AT5G28020.1 | Symbols: ATCYSD2 | ATCYSD2 (Arabidopsis thaliana cysteine synthase D2); cysteine synthase | chr5:10026399-10028170 REVERSE	5*	34.2	-17.8046		2.66667	3.33333	0.8	1.25	0.272727	0.363636	0.181818	0.363636	0.272727	0.363636	0.272727	0.333333	0.818182	1.22222
156	156.01	AT5G10540.1 | Symbols: | peptidase M3 family protein / thimet oligopeptidase family protein | chr5:3328120-3332463 FORWARD	-	78.9	-121.668		20	21	0.952381	1.05	0.514286	0.6	0.714286	0.714286	0.485714	0.628571	0.609524	0.609524	1	1
156	156.02	AT5G65620.1 | Symbols: | peptidase M3 family protein / thimet oligopeptidase family protein | chr5:26239177-26243010 FORWARD	-	88.6	-114.319		20.6667	20.3333	1.01639	0.983871	0.538462	0.461538	0.615385	0.615385	0.487179	0.487179	0.538462	0.529915	1.01613	0.984127
157	157.01	AT3G63460.1 | Symbols: | WD-40 repeat family protein | chr3:23441984-23448216 REVERSE	-	119.7	-158.839		24.3333	36	0.675926	1.47945	0.631579	0.789474	0.578947	1.13158	1.05263	0.789474	0.666667	0.991228	0.672566	1.48684
158	158.01	AT5G19770.1 | Symbols: TUA3 | TUA3 (tubulin alpha-3) | chr5:6682763-6684476 REVERSE	2*	49.5	-119.344		30	21.6667	1.38462	0.722222	1.94118	1.64706	1.94118	1.52941	1.35294	1.35294	1.84314	1.41176	1.30556	0.765957
158	158.02	AT1G04820.1 | Symbols: TUA4 | TUA4 (tubulin alpha-4 chain) | chr1:1356420-1358265 REVERSE	2*	49.4	-111.735		25.3333	19	1.33333	0.75	1.55556	1.38889	1.5	1.27778	1.05556	1.05556	1.48148	1.12963	1.31148	0.7625
159	159.01	AT5G26000.1 | Symbols: TGG1 | TGG1 (THIOGLUCOSIDE GLUCOHYDROLASE 1); hydrolase, hydrolyzing O-glycosyl compounds | chr5:9079681-9082350 REVERSE	-	61	-118.349		32	18.3333	1.74545	0.572917	1.30435	1.47826	1.56522	0.73913	0.782609	1	1.44928	0.84058	1.72414	0.58
159	159.02	AT5G25980.1 | Symbols: TGG2 | TGG2 (GLUCOSIDE GLUCOHYDROLASE 2); hydrolase, hydrolyzing O-glycosyl compounds | chr5:9072733-9075146 FORWARD	3*	53.3	-67.3715		17.6667	3.33333	5.3	0.188679	0.681818	0.909091	1.09091	0.136364	0.136364	0.181818	0.893939	0.151515	5.9	0.169492
160	160.01	AT1G60680.1 | Symbols: AGD2 | AGD2 (ARF-GAP DOMAIN 2); aldo-keto reductase | chr1:22351489-22352901 REVERSE	-	38.2	-115.224		22.6667	16	1.41667	0.705882	1.66667	1.6	1.33333	1.4	0.866667	1.06667	1.53333	1.11111	1.38	0.724638
160	160.02	AT1G60710.1 | Symbols: ATB2 | ATB2; oxidoreductase | chr1:22358738-22360292 REVERSE	-	37.8	-83.2953		15.3333	15.6667	0.978723	1.02174	1.33333	1.13333	0.8	1.4	0.933333	1	1.08889	1.11111	0.98	1.02041
160	160.03	AT1G60730.1 | Symbols: | aldo/keto reductase family protein | chr1:22361992-22363747 REVERSE	-	37.7	-50.7547		8.66667	11	0.787879	1.26923	0.785714	0.714286	0.5	1	0.714286	0.857143	0.666667	0.857143	0.777778	1.28571
160	160.04	AT1G60690.1 | Symbols: | aldo/keto reductase family protein | chr1:22353557-22355333 REVERSE	-	38	-33.8633		5.33333	5	1.06667	0.9375	0.461538	0.384615	0.384615	0.538462	0.307692	0.384615	0.410256	0.410256	1	1
161	161.01	AT1G76030.1 | Symbols: | (VACUOLAR ATP SYNTHASE SUBUNIT B1); hydrogen ion transporting ATP synthase, rotational mechanism | chr1:28537795-28540577 FORWARD	-	54	-130.158		31	28.3333	1.09412	0.913978	1.80952	1.57143	1.42857	1.57143	1.33333	1.28571	1.60317	1.39683	1.14773	0.871287
161	161.02	AT4G38510.1 | Symbols: | (VACUOLAR ATP SYNTHASE SUBUNIT B2); hydrogen ion transporting ATP synthase, rotational mechanism | chr4:18011149-18014783 REVERSE	4*	54.2	-113.685		26	24.6667	1.05405	0.948718	1.57143	1.33333	1.14286	1.42857	1.09524	1	1.34921	1.1746	1.14865	0.870588
162	162.01	AT1G31340.1 | Symbols: NEDD8, ATRUB1, RUB1 | RUB1 (RELATED TO UBIQUITIN 1) | chr1:11218057-11219398 REVERSE	2*	17.3	-43.6043		15.3333	43.3333	0.353846	2.82609	2.42857	1.85714	2.57143	6.85714	6.28571	6	2.28571	6.38095	0.358209	2.79167
162	162.02	AT5G37640.1 | Symbols: UBQ9 | UBQ9 (ubiquitin 9) | chr5:14970012-14970980 REVERSE	-	36.1	-37.9565		14	43.3333	0.323077	3.09524	0.8	0.6	0.8	2.45	2.15	2.1	0.733333	2.23333	0.328358	3.04545
163	163.01	AT1G72680.1 | Symbols: | cinnamyl-alcohol dehydrogenase, putative | chr1:27363008-27364538 REVERSE	-	38.6	-139.738		32.3333	27.3333	1.18293	0.845361	2.17647	1.94118	1.76471	2.17647	1.41176	1.29412	1.96078	1.62745	1.20482	0.83
164	164.01	AT3G56350.1 | Symbols: | superoxide dismutase (Mn), putative / manganese superoxide dismutase, putative | chr3:20905134-20906604 REVERSE	-	26.8	-126.456		39	20.3333	1.91803	0.521368	4.45455	4.27273	3.18182	2.54545	1.81818	1.63636	3.9697	2	1.98485	0.503817
165	165.01	AT5G20010.1 | Symbols: RAN1, ATRAN1, RAN-1 | RAN-1 (RAS RELATED NUCLEAR PROTEIN); GTP binding | chr5:6760366-6761749 FORWARD	-	25.2	-81.9108		26.6667	31.6667	0.842105	1.1875	2.16667	2.41667	2.5	3	2.83333	2.5	2.36111	2.77778	0.85	1.17647
166	166.01	AT4G37870.1 | Symbols: PCK1, PEPCK | PCK1/PEPCK (PHOSPHOENOLPYRUVATE CARBOXYKINASE 1); ATP binding / phosphoenolpyruvate carboxykinase (ATP) | chr4:17802968-17806326 REVERSE	-	73.3	-153.752		10.3333	47.6667	0.216783	4.6129	0.384615	0.307692	0.538462	2.11538	1.57692	2.03846	0.410256	1.91026	0.214765	4.65625
167	167.01	AT1G11840.1 | Symbols: ATGLX1 | ATGLX1 (GLYOXALASE I HOMOLOG); lactoylglutathione lyase | chr1:3996044-3997517 FORWARD	4*	31.8	-65.269		22.3333	31	0.72043	1.38806	2.8	2.6	2.3	3.2	3.3	3.1	2.56667	3.2	0.802083	1.24675
167	167.02	AT1G67280.1 | Symbols: | lactoylglutathione lyase, putative / glyoxalase I, putative | chr1:25192226-25194210 REVERSE	2*	39.1	-29.2667		6	5.66667	1.05882	0.944444	0.5	0.388889	0.222222	0.333333	0.388889	0.333333	0.37037	0.351852	1.05263	0.95
168	168.01	AT4G17530.1 | Symbols: ATRAB1C, ATRABD2C, RAB1C | RAB1C; GTP binding | chr4:9773734-9775437 REVERSE	-	22.2	-71.322		6	19	0.315789	3.16667	0.461538	0.538462	0.384615	1.23077	1.53846	1.84615	0.461538	1.53846	0.3	3.33333
168	168.02	AT5G47200.1 | Symbols: AtRABD2b, AtRab1A | AtRABD2b/AtRab1A (Arabidopsis Rab GTPase homolog D2b); GTP binding | chr5:19184256-19185945 FORWARD	-	22.2	-63.4012		5	18.6667	0.267857	3.73333	0.384615	0.384615	0.384615	1.23077	1.53846	1.84615	0.384615	1.53846	0.25	4
168	168.03	AT3G18820.1 | Symbols: AtRABG3f, AtRab7B | AtRABG3f/AtRab7B (Arabidopsis Rab GTPase homolog G3f); GTP binding | chr3:6484272-6486011 FORWARD	-	23	-40.1034		4	12.3333	0.324324	3.08333	0.416667	0.333333	0.333333	1.25	1.08333	1	0.361111	1.11111	0.325	3.07692
168	168.04	AT1G02130.1 | Symbols: AtRab1B, Ara-5, AtRABD2a, ARA5, ATRAB1B | ATRAB1B (Arabidopsis thaliana responsive to abscisic acid 1B); GTP binding | chr1:400350-401788 REVERSE	-	22.6	-25.8039		4	9.66667	0.413793	2.41667	0.230769	0.461538	0.230769	0.615385	0.923077	0.769231	0.307692	0.769231	0.4	2.5
168	168.05	AT1G49300.1 | Symbols: ATRAB7, ATRABG3E | ATRAB7; GTP binding | chr1:18238510-18240636 FORWARD	2*	22.9	-28.005		3	9.66667	0.310345	3.22222	0.25	0.25	0.333333	1.08333	0.666667	0.916667	0.277778	0.888889	0.3125	3.2
168	168.06	AT1G43890.1 | Symbols: AtRABC1, AtRab18, ATRAB18 | ATRAB18 (Arabidopsis Rab GTPase homolog C1); GTP binding | chr1:16649374-16650835 FORWARD	3*	23.4	-25.382		3	7.33333	0.409091	2.44444	0.416667	0.25	0.166667	0.75	0.666667	0.833333	0.277778	0.75	0.37037	2.7
168	168.07	AT3G11730.1 | Symbols: AtRABD1, ATFP8 | ATFP8 (Arabidopsis Rab GTPase homolog D1); GTP binding | chr3:3709496-3711403 REVERSE	-	22.6	-18.4542		3.33333	6.66667	0.5	2	0.2	0.333333	0.133333	0.4	0.533333	0.4	0.222222	0.444444	0.5	2
168	168.08	AT2G44610.1 | Symbols: AtRABH1b, AtRab6A, RAB6 | RAB6; GTP binding | chr2:18418854-18420959 REVERSE	-	23	-22.9548		1.33333	6.66667	0.2	5	0	0.142857	0.142857	0.428571	0.5	0.5	0.0952381	0.47619	0.2	5
168	168.09	AT4G39890.1 | Symbols: AtRABH1c | AtRABH1c (Arabidopsis Rab GTPase homolog H1c); GTP binding | chr4:18506106-18507453 FORWARD	-	23.6	-16.7598		1.33333	5.66667	0.235294	4.25	0	0.133333	0.133333	0.333333	0.4	0.533333	0.0888889	0.422222	0.210526	4.75
169	169.01	AT3G09200.1 | Symbols: | 60S acidic ribosomal protein P0 (RPP0B) | chr3:2823370-2825026 REVERSE	-	34	-118.139		24.3333	29	0.83908	1.19178	3.14286	3.71429	4.14286	4.57143	4.42857	4.28571	3.66667	4.42857	0.827957	1.20779
169	169.02	AT3G11250.1 | Symbols: | 60S acidic ribosomal protein P0 (RPP0C) | chr3:3521459-3522832 FORWARD	-	34.3	-87.333		13.6667	15.3333	0.891304	1.12195	2	2	2.28571	2.14286	2.57143	2.28571	2.09524	2.33333	0.897959	1.11364
170	170.01	AT5G20960.1 | Symbols: AO1, ATAO, ATAO1, AAO1 | AAO1 (ALDEHYDE OXIDASE 1) | chr5:7116785-7122340 FORWARD	2*	149.3	-161.198		24.3333	31.6667	0.768421	1.30137	0.612245	0.44898	0.55102	0.795918	0.653061	0.571429	0.537415	0.673469	0.79798	1.25316
171	171.01	AT5G09640.1 | Symbols: SCPL19, SNG2 | SNG2 (SINAPOYLGLUCOSE ACCUMULATOR 2); serine carboxypeptidase | chr5:2988374-2990967 FORWARD	-	52.5	-125.545		13	42.6667	0.304688	3.28205	0.722222	0.666667	0.944444	2.11111	2.66667	2.38889	0.777778	2.38889	0.325581	3.07143
172	172.01	AT1G70580.1 | Symbols: GGT2, AOAT2 | AOAT2 (GLUTAMATE:GLYOXYLATE AMINOTRANSFERASE 2); alanine transaminase | chr1:26616885-26619508 FORWARD	4*	53.3	-138.49		35.3333	17.3333	2.03846	0.490566	1.73913	1.78261	1.30435	0.782609	0.869565	0.652174	1.6087	0.768116	2.09434	0.477477
172	172.02	AT1G23310.1 | Symbols: AOAT1, GGT1 | GGT1 (ALANINE-2-OXOGLUTARATE AMINOTRANSFERASE 1) | chr1:8268709-8271318 REVERSE	2*	53.2	-101.748		28.3333	12.3333	2.2973	0.435294	1.30435	1.34783	1.13043	0.565217	0.521739	0.521739	1.26087	0.536232	2.35135	0.425287
173	173.01	AT1G15340.1 | Symbols: MBD10 | MBD10 (methyl-CpG-binding domain 10); DNA binding | chr1:5275890-5277469 REVERSE	-	42.2	-139.726		32.6667	22.6667	1.44118	0.693878	2.23529	2	1.94118	1.76471	1.35294	1.05882	2.05882	1.39216	1.47887	0.67619
174	174.01	AT4G32770.1 | Symbols: ATSDX1, VTE1 | VTE1 (VITAMIN E DEFICIENT 1) | chr4:15804986-15807795 FORWARD	-	54.6	-129.235		29	26.3333	1.10127	0.908046	1.34615	1.11538	1.15385	1.11538	0.961538	1.11538	1.20513	1.0641	1.13253	0.882979
175	175.01	AT4G21020.1 | Symbols: | late embryogenesis abundant domain-containing protein / LEA domain-containing protein | chr4:11228274-11229403 FORWARD	-	29.3	-81.3282		20.6667	34.3333	0.601942	1.66129	3.25	3.125	2.25	4.25	5.125	3.875	2.875	4.41667	0.650943	1.53623
176	176.01	AT3G08590.1 | Symbols: | 2,3-biphosphoglycerate-independent phosphoglycerate mutase, putative / phosphoglyceromutase, putative | chr3:2608689-2611243 REVERSE	2*	60.6	-181.711		21.3333	32.3333	0.659794	1.51563	0.833333	0.875	1	1.29167	1.54167	1.41667	0.902778	1.41667	0.637255	1.56923
176	176.02	AT1G09780.1 | Symbols: | 2,3-biphosphoglycerate-independent phosphoglycerate mutase, putative / phosphoglyceromutase, putative | chr1:3165552-3167814 REVERSE	-	60.4	-74.6851		9.66667	13	0.74359	1.34483	0.416667	0.375	0.458333	0.458333	0.666667	0.541667	0.416667	0.555556	0.75	1.33333
177	177.01	AT5G20890.1 | Symbols: | chaperonin, putative | chr5:7087022-7089908 REVERSE	-	57.2	-138.323		27.3333	26.6667	1.025	0.97561	1.13043	1.30435	1.17391	1.43478	1.17391	1.17391	1.2029	1.26087	0.954023	1.04819
178	178.01	AT1G49760.1 | Symbols: PAB8 | PAB8 (POLY(A) BINDING PROTEIN 8); RNA binding / translation initiation factor | chr1:18420408-18423421 FORWARD	-	72.6	-122.428		12.3333	20	0.616667	1.62162	0.5	0.5	0.538462	0.769231	0.846154	0.730769	0.512821	0.782051	0.655738	1.525
178	178.02	AT4G34110.1 | Symbols: PABP2, PAB2 | PAB2 (POLY(A) BINDING PROTEIN 2); RNA binding | chr4:16337714-16339896 FORWARD	-	48.6	-84.312		8.66667	12.3333	0.702703	1.42308	0.421053	0.421053	0.526316	0.736842	0.578947	0.631579	0.45614	0.649123	0.702703	1.42308
178	178.03	AT2G23350.1 | Symbols: PAB4 | PAB4 (POLY(A) BINDING PROTEIN 4); RNA binding / translation initiation factor | chr2:9950289-9953121 FORWARD	-	71.5	-33.7963		0	5	0	/	0	0	0	0.230769	0.192308	0.153846	0	0.192308	0	#DIV/0!
179	179.01	AT3G08580.1 | Symbols: AAC1 | AAC1 (ADP/ATP CARRIER 1); ATP:ADP antiporter/ binding | chr3:2605712-2607036 REVERSE	2*	41.4	-66.5785		18.6667	34.3333	0.543689	1.83929	1.05556	1.16667	1	2.22222	1.94444	1.88889	1.07407	2.01852	0.53211	1.87931
180	180.01	AT2G31610.1 | Symbols: | 40S ribosomal protein S3 (RPS3A) | chr2:13457461-13458746 FORWARD	-	27.4	-69.431		18.6667	24.3333	0.767123	1.30357	1.58333	1.83333	1.66667	2.58333	1.91667	2.08333	1.69444	2.19444	0.772152	1.29508
180	180.02	AT3G53870.1 | Symbols: | 40S ribosomal protein S3 (RPS3B) | chr3:19962525-19963760 FORWARD	-	27.2	-64.6513		17.3333	23.6667	0.732394	1.36538	1.66667	1.66667	1.33333	2.58333	1.83333	1.91667	1.55556	2.11111	0.736842	1.35714
180	180.03	AT5G35530.1 | Symbols: | 40S ribosomal protein S3 (RPS3C) | chr5:13727585-13729422 REVERSE	-	27.4	-63.9553		15.3333	19.6667	0.779661	1.28261	1.41667	1.41667	1.25	2.08333	1.5	1.66667	1.36111	1.75	0.777778	1.28571
181	181.01	AT3G58450.2 | Symbols: | universal stress protein (USP) family protein | chr3:21633009-21634034 FORWARD	-	21.6	-93.3503		27	26	1.03846	0.962963	3.85714	4	4.14286	4.14286	3.85714	3.71429	4	3.90476	1.02439	0.97619
182	182.01	AT1G78380.1 | Symbols: GST8, ATGSTU19 | ATGSTU19 (GLUTATHIONE TRANSFERASE 8); glutathione transferase | chr1:29491552-29492712 REVERSE	-	25.6	-60.7975		14.6667	17	0.862745	1.15909	1.08333	1.5	1.25	1.25	1.66667	1.41667	1.27778	1.44444	0.884615	1.13043
182	182.02	AT1G78370.1 | Symbols: ATGSTU20 | ATGSTU20 (Arabidopsis thaliana Glutathione S-transferase (class tau) 20); glutathione transferase | chr1:29489321-29490097 REVERSE	-	24.9	-47.8132		11.3333	13	0.871795	1.14706	0.857143	0.857143	0.785714	1	1	0.928571	0.833333	0.97619	0.853659	1.17143
183	183.01	AT5G65750.1 | Symbols: | 2-oxoglutarate dehydrogenase E1 component, putative / oxoglutarate decarboxylase, putative / alpha-ketoglutaric dehydrogenase, putative | chr5:26321438-26325173 FORWARD	-	116.2	-194.004		18	34.6667	0.519231	1.92593	0.487179	0.538462	0.512821	1.17949	1	0.74359	0.512821	0.974359	0.526316	1.9
184	184.01	AT4G34450.1 | Symbols: | coatomer gamma-2 subunit, putative / gamma-2 coat protein, putative / gamma-2 COP, putative | chr4:16471960-16476799 FORWARD	-	98.3	-172.403		22	30.6667	0.717391	1.39394	0.555556	0.444444	0.555556	0.911111	0.644444	0.622222	0.518519	0.725926	0.714286	1.4
185	185.01	AT5G18170.1 | Symbols: GDH1 | GDH1 (GLUTAMATE DEHYDROGENASE 1); oxidoreductase | chr5:6006174-6008250 FORWARD	-	44.4	-109.711		23.3333	11.3333	2.05882	0.485714	1.58824	1.35294	1.29412	0.705882	0.764706	0.588235	1.41176	0.686275	2.05714	0.486111
185	185.02	AT5G07440.1 | Symbols: GDH2 | GDH2 (GLUTAMATE DEHYDROGENASE 2); oxidoreductase | chr5:2356154-2358013 FORWARD	2*	44.6	-88.926		15	14	1.07143	0.933333	1.05882	0.823529	0.823529	0.764706	1.17647	0.588235	0.901961	0.843137	1.06977	0.934783
186	186.01	AT4G34200.1 | Symbols: EDA9 | EDA9 (embryo sac development arrest 9); NAD binding / amino acid binding / binding / catalytic/ cofactor binding / oxidoreductase, acting on the CH-OH group of donors, NAD or NADP as acceptor / phosphoglycerate dehydrogenase | chr4:16374045-16376565 REVERSE	-	63.2	-102.636		29.3333	22.6667	1.29412	0.772727	1.08696	1.52174	1.6087	1.08696	1.13043	0.913044	1.4058	1.04348	1.34722	0.742268
187	187.01	AT2G32120.1 | Symbols: HSP70T-2 | HSP70T-2; ATP binding | chr2:13658797-13660488 REVERSE	2*	60.9	-120.235		40.6667	11	3.69697	0.270492	1.66667	1.95833	1.75	0.541667	0.375	0.583333	1.79167	0.5	3.58333	0.27907
188	188.01	AT5G47210.1 | Symbols: | nuclear RNA-binding protein, putative | chr5:19186449-19188239 REVERSE	-	37.9	-58.5446		11.3333	15.3333	0.73913	1.35294	1.25	0.833333	1	1.5	1.41667	1.08333	1.02778	1.33333	0.770833	1.2973
188	188.02	AT4G16830.1 | Symbols: | nuclear RNA-binding protein (RGGA) | chr4:9470640-9472327 FORWARD	-	37.4	-67.1525		10.3333	9.66667	1.06897	0.935484	0.875	0.625	0.5625	0.8125	0.6875	0.375	0.6875	0.625	1.1	0.909091
188	188.03	AT4G17520.1 | Symbols: | nuclear RNA-binding protein, putative | chr4:9771509-9773326 FORWARD	-	38.8	-48.2531		6.33333	6.66667	0.95	1.05263	0.461538	0.692308	0.461538	0.615385	0.615385	0.461538	0.538462	0.564103	0.954545	1.04762
189	189.01	AT1G19900.1 | Symbols: | glyoxal oxidase-related | chr1:6907029-6908675 REVERSE	-	60.9	-60.8146		32.3333	18.6667	1.73214	0.57732	2.42857	1.47619	1.47619	1.52381	1.04762	0.666667	1.79365	1.07937	1.66176	0.60177
190	190.01	AT1G55490.1 | Symbols: LEN1, CPN60B | CPN60B (CHAPERONIN 60 BETA); ATP binding / protein binding / unfolded protein binding | chr1:20719383-20722339 REVERSE	2*	63.7	-152.42		23.6667	21.3333	1.10938	0.901408	0.892857	0.714286	1.03571	0.892857	0.892857	0.607143	0.880952	0.797619	1.10448	0.905405
190	190.02	AT3G13470.1 | Symbols: | chaperonin, putative | chr3:4389692-4392631 FORWARD	-	63.2	-139.489		22.3333	19	1.17544	0.850746	0.96	0.76	1.08	0.92	0.88	0.64	0.933333	0.813333	1.14754	0.871429
190	190.03	AT5G56500.2 | Symbols: | ATP binding / protein binding / unfolded protein binding | chr5:22891284-22894192 FORWARD	-	63.2	-89.4383		14.6667	11.6667	1.25714	0.795455	0.5	0.464286	0.642857	0.535714	0.5	0.285714	0.535714	0.440476	1.21622	0.822222
191	191.01	AT2G05920.1 | Symbols: | subtilase family protein | chr2:2269828-2272204 REVERSE	-	79.9	-136.815		13.6667	37	0.369369	2.70732	0.607143	0.464286	0.464286	1.57143	1.28571	1.35714	0.511905	1.40476	0.364407	2.74419
192	192.01	AT3G09820.1 | Symbols: ADK1 | ADK1 (ADENOSINE KINASE 1) | chr3:3012127-3014629 FORWARD	-	37.7	-151.411		23	23.3333	0.985714	1.01449	1.625	1.3125	1.5	1.6875	1.5	1.5625	1.47917	1.58333	0.934211	1.07042
192	192.02	AT5G03300.1 | Symbols: ADK2 | ADK2 (ADENOSINE KINASE 2); kinase | chr5:796572-798996 FORWARD	-	37.7	-89.635		15.6667	17.3333	0.903846	1.10638	1.35714	1	1.07143	1.35714	1.14286	1.42857	1.14286	1.30952	0.872727	1.14583
193	193.01	AT3G48000.1 | Symbols: ALDH2, ALDH2B4 | ALDH2B4 (ALDEHYDE DEHYDROGENASE 2); 3-chloroallyl aldehyde dehydrogenase/ aldehyde dehydrogenase (NAD) | chr3:17728067-17730828 REVERSE	-	58.5	-117.827		21.3333	23.3333	0.914286	1.09375	0.96	0.8	0.84	1.16	0.68	0.96	0.866667	0.933333	0.928571	1.07692
193	193.02	AT1G23800.1 | Symbols: ALDH2B, ALDH2B7 | ALDH2B7 (Aldehyde dehydrogenase 2B7); 3-chloroallyl aldehyde dehydrogenase/ aldehyde dehydrogenase (NAD) | chr1:8412227-8414793 REVERSE	-	58	-37.6241		1	4.66667	0.214286	4.66667	0	0.0833333	0.0833333	0.166667	0.166667	0.291667	0.0555556	0.208333	0.266667	3.75
194	194.01	AT5G58070.1 | Symbols: | lipocalin, putative | chr5:23517738-23518382 REVERSE	-	21.3	-66.6063		19.3333	30.3333	0.637363	1.56897	2.5	2.625	2.75	4	3.75	4.375	2.625	4.04167	0.649485	1.53968
195	195.01	AT1G62000.1 | Symbols: | similar to unknown protein [Arabidopsis thaliana] (TAIR:AT1G62080.1) | chr1:22917156-22917602 FORWARD	-	14.8	-42.4885		19	30.3333	0.626374	1.59649	5.33333	6.66667	7.66667	10	9.66667	11.6667	6.55556	10.4444	0.62766	1.59322
196	196.01	AT2G46750.1 | Symbols: | FAD-binding domain-containing protein | chr2:19215513-19217979 REVERSE	-	64.8	-86.8713		32	17	1.88235	0.53125	1.14815	1.14815	1.40741	0.814815	0.592593	0.62963	1.23457	0.679012	1.81818	0.55
197	197.01	AT5G45750.1 | Symbols: AtRABA1c | AtRABA1c (Arabidopsis Rab GTPase homolog A1c); GTP binding | chr5:18576545-18577866 FORWARD	-	23.8	-41.7715		5.66667	12.6667	0.447368	2.23529	0.545455	0.454545	0.545455	1	1.36364	1.27273	0.515152	1.21212	0.425	2.35294
197	197.02	AT3G46830.1 | Symbols: AtRab11A, AtRABA2c | AtRABA2c/AtRab11A (Arabidopsis Rab GTPase homolog A2c); GTP binding | chr3:17257684-17259347 REVERSE	-	23.8	-37.0727		5	12.6667	0.394737	2.53333	0.461538	0.384615	0.461538	1.15385	1.07692	1.07692	0.435897	1.10256	0.395349	2.52941
197	197.03	AT4G18800.1 | Symbols: AthSGBP, AtRab11B, AtRABA1d | AtRABA1d/AtRab11B/AthSGBP (Arabidopsis Rab GTPase homolog A1d); GTP binding | chr4:10320167-10321350 REVERSE	-	23.8	-47.1128		6	11.3333	0.529412	1.88889	0.583333	0.416667	0.5	0.833333	1.08333	1.08333	0.5	1	0.5	2
197	197.04	AT1G16920.1 | Symbols: ATRABA4B, ATRABA1B, RAB11 | RAB11 (ARABIDOPSIS RAB GTPASE HOMOLOG A1B); GTP binding | chr1:5787482-5789140 REVERSE	-	23.9	-39.6894		4.66667	11.6667	0.4	2.5	0.454545	0.363636	0.454545	1	1.09091	1.18182	0.424242	1.09091	0.388889	2.57143
197	197.05	AT1G09630.1 | Symbols: ATRABA2A, ATRAB11C | ATRAB11C (ARABIDOPSIS RAB GTPASE HOMOLOG A2A); GTP binding | chr1:3118352-3119573 REVERSE	-	24	-41.5147		5	10.3333	0.483871	2.06667	0.357143	0.357143	0.357143	0.642857	0.928571	0.714286	0.357143	0.761905	0.46875	2.13333
197	197.06	AT1G06400.1 | Symbols: AtRABA1a, AtRab11E, Ara-2, ARA2 | ARA2 (Arabidopsis Rab GTPase homolog A1a); GTP binding | chr1:1951088-1952685 REVERSE	-	23.8	-42.0394		4.33333	10	0.433333	2.30769	0.6	0.4	0.5	1	1.1	1.2	0.5	1.1	0.454545	2.2
197	197.07	AT3G54840.1 | Symbols: AtRABF1, Ara-6, AtRab5C, ARA6 | ARA6; GTP binding | chr3:20329575-20331760 FORWARD	2*	21.8	-23.357		1.33333	7	0.190476	5.25	0.166667	0.0833333	0.25	0.75	0.5	0.75	0.166667	0.666667	0.25	4
197	197.08	AT5G65270.1 | Symbols: AtRABA4a | AtRABA4a (Arabidopsis Rab GTPase homolog A4a); GTP binding | chr5:26100663-26101776 FORWARD	-	24.7	-16.4348		1.66667	5	0.333333	3	0.133333	0.133333	0.0666667	0.333333	0.4	0.266667	0.111111	0.333333	0.333333	3
197	197.09	AT4G19640.1 | Symbols: Ara-7, AtRABF2b, AtRab5B, ARA7 | ARA7; GTP binding | chr4:10687451-10689459 REVERSE	-	21.8	-27.8585		0	5	0	/	0	0	0	0.571429	0.857143	0.714286	0	0.714286	0	#DIV/0!
198	198.01	AT4G22670.1 | Symbols: ATHIP1 | ATHIP1 (ARABIDOPSIS THALIANA HSP70-INTERACTING PROTEIN 1); binding | chr4:11918247-11920682 FORWARD	-	46.5	-94.6603		24.3333	24	1.01389	0.986301	1.76923	1.84615	2.07692	2	1.84615	1.84615	1.89744	1.89744	1	1
199	199.01	AT2G47770.1 | Symbols: | benzodiazepine receptor-related | chr2:19575771-19576361 FORWARD	-	21	-33.6048		15.6667	32.3333	0.484536	2.06383	2.4	3.4	3.8	6.4	7	6	3.2	6.46667	0.494845	2.02083
200	200.01	AT5G66190.1 | Symbols: ATLFNR1 | ATLFNR1 (LEAF FNR 1); NADPH dehydrogenase/ electron transporter, transferring electrons within the cyclic electron transport pathway of photosynthesis/ electron transporter, transferring electrons within the noncyclic electron transport pathway of photosy | chr5:26468429-26470238 REVERSE	-	40.2	-93.0781		20	15.6667	1.2766	0.783333	1.4375	1.125	1.5625	1.125	0.9375	0.9375	1.375	1	1.375	0.727273
200	200.02	AT1G20020.1 | Symbols: ATLFNR2 | ATLFNR2 (LEAF FNR 2); NADPH dehydrogenase/ oxidoreductase/ poly(U) binding | chr1:6942842-6944859 FORWARD	3*	41.1	-48.8025		9.66667	9	1.07407	0.931034	0.916667	0.75	0.833333	0.833333	0.75	0.833333	0.833333	0.805556	1.03448	0.966667
201	201.01	AT1G03230.1 | Symbols: | extracellular dermal glycoprotein, putative / EDGP, putative | chr1:790110-791414 FORWARD	-	46	-95.65		16	18.3333	0.872727	1.14583	0.666667	0.857143	0.809524	1.04762	1.04762	0.619048	0.777778	0.904762	0.859649	1.16327
201	201.02	AT1G03220.1 | Symbols: | extracellular dermal glycoprotein, putative / EDGP, putative | chr1:787143-788444 FORWARD	-	45.6	-86.654		17	12.3333	1.37838	0.72549	0.894737	0.947368	0.894737	0.789474	0.736842	0.473684	0.912281	0.666667	1.36842	0.730769
202	202.01	AT5G39160.1 | Symbols: | germin-like protein (GLP2a) (GLP5a) | chr5:15696423-15697198 REVERSE	4*	23.9	-61.1657		15.3333	24.6667	0.621622	1.6087	8	7.5	8	14.5	11.5	11.5	7.83333	12.5	0.626667	1.59574
202	202.02	AT5G39130.1 | Symbols: | germin-like protein, putative | chr5:15682866-15683641 REVERSE	-	23.9	-40.3276		14.3333	19.6667	0.728814	1.37209	8	8	7	13	8	9	7.66667	10	0.766667	1.30435
203	203.01	AT4G24620.1 | Symbols: PGI, PGI1 | PGI1 (CHLOROPLASTIC PHOSPHOGLUCOSE ISOMERASE) | chr4:12708982-12712620 REVERSE	-	66.9	-133.617		30.6667	16.6667	1.84	0.543478	0.777778	0.944444	0.888889	0.694444	0.388889	0.416667	0.87037	0.5	1.74074	0.574468
204	204.01	AT5G64570.1 | Symbols: ATBXL4, XYL4 | XYL4 (beta-xylosidase 4); hydrolase, hydrolyzing O-glycosyl compounds | chr5:25827453-25830535 REVERSE	-	84.1	-118.449		25.3333	14.6667	1.72727	0.578947	1.33333	0.888889	0.814815	0.592593	0.555556	0.62963	1.01235	0.592593	1.70833	0.585366
204	204.02	AT5G09730.1 | Symbols: ATBXL3, XYL3, BXL3 | BXL3 (BETA-XYLOSIDASE 3); hydrolase, hydrolyzing O-glycosyl compounds | chr5:3015320-3018227 REVERSE	-	83.1	-18.8401		4	3.66667	1.09091	0.916667	0.129032	0.16129	0.16129	0.16129	0.16129	0.129032	0.150538	0.150538	1	1
205	205.01	AT5G12030.1 | Symbols: HSP17.6, AT-HSP17.6A | AT-HSP17.6A (Arabidopsis thaliana heat shock protein 17.6A) | chr5:3884215-3884685 REVERSE	-	17.6	-62.6975		33.6667	12.6667	2.65789	0.376238	8.4	6.4	5.8	2.8	2	3.2	6.86667	2.66667	2.575	0.38835
206	206.01	AT5G55480.1 | Symbols: | glycerophosphoryl diester phosphodiesterase family protein | chr5:22491503-22495045 FORWARD	-	84	-108.586		19.3333	23.6667	0.816901	1.22414	0.84	0.8	0.8	1.12	0.88	0.96	0.813333	0.986667	0.824324	1.21311
206	206.02	AT4G26690.1 | Symbols: MRH5, SHV3 | MRH5/SHV3 (morphogenesis of root hair 5); glycerophosphodiester phosphodiesterase/ kinase | chr4:13456799-13459896 REVERSE	-	82.4	-18.4236		0.333333	3.33333	0.1	10	0	0	0.0416667	0.125	0.166667	0.125	0.0138889	0.138889	0.1	10
207	207.01	AT5G01300.1 | Symbols: | phosphatidylethanolamine-binding family protein | chr5:121642-122447 REVERSE	-	17.7	-78.1152		17.3333	28	0.619048	1.61538	2.25	2.5	2.125	4.5	2.75	3.5	2.29167	3.58333	0.639535	1.56364
208	208.01	AT2G44350.1 | Symbols: CSY4, ATCS | ATCS (CITRATE SYNTHASE 4); citrate (SI)-synthase | chr2:18323749-18327600 FORWARD	2*	52.5	-132.273		22.6667	22.3333	1.01493	0.985294	1.33333	0.952381	1.09524	1.09524	0.952381	1.14286	1.12698	1.06349	1.0597	0.943662
209	209.01	AT4G13010.1 | Symbols: | oxidoreductase, zinc-binding dehydrogenase family protein | chr4:7600679-7602564 FORWARD	-	34.3	-132.214		21.6667	23.3333	0.928571	1.07692	2.8	2.2	2	2.9	2.1	2.3	2.33333	2.43333	0.958904	1.04286
210	210.01	AT3G48990.1 | Symbols: | AMP-dependent synthetase and ligase family protein | chr3:18170016-18172279 REVERSE	-	55.4	-84.2524		17.3333	27	0.641975	1.55769	1.33333	1	1.2	2.13333	1.6	2.06667	1.17778	1.93333	0.609195	1.64151
211	211.01	AT2G38040.1 | Symbols: CAC3 | CAC3 (acetyl co-enzyme A carboxylase carboxyltransferase alpha subunit); acetyl-CoA carboxylase | chr2:15924690-15927827 FORWARD	2*	85.1	-108.584		17.6667	26	0.679487	1.4717	0.555556	0.583333	0.527778	0.916667	0.694444	0.722222	0.555556	0.777778	0.714286	1.4
212	212.01	AT4G31490.1 | Symbols: | coatomer beta subunit, putative / beta-coat protein, putative / beta-COP, putative | chr4:15269466-15272699 FORWARD	-	105.9	-129.162		16	27.6667	0.578313	1.72917	0.405405	0.486487	0.486486	0.864865	0.72973	0.783784	0.459459	0.792793	0.579545	1.72549
213	213.01	AT5G02240.1 | Symbols: | binding / catalytic/ coenzyme binding | chr5:451500-452982 FORWARD	-	27	-87.5043		15	28.6667	0.523256	1.91111	1.77778	1.33333	1.88889	3.55556	3	3.33333	1.66667	3.2963	0.505618	1.97778
214	214.01	AT3G17810.1 | Symbols: | dihydroorotate dehydrogenase family protein / dihydroorotate oxidase family protein | chr3:6094285-6096295 FORWARD	-	46.7	-118.609		26.6667	16.6667	1.6	0.625	1.52381	1.09524	1.38095	0.714286	1	0.761905	1.33333	0.825397	1.61538	0.619048
215	215.01	AT5G42790.1 | Symbols: PAF1 | PAF1 (proteasome alpha subunit F1); peptidase | chr5:17176498-17178203 REVERSE	-	30.4	-105.552		20	23	0.869565	1.15	1.83333	1.5	1.83333	2.16667	2.08333	2	1.72222	2.08333	0.826667	1.20968
216	216.01	AT1G20620.1 | Symbols: SEN2, CAT3 | CAT3 (CATALASE 3); catalase | chr1:7143132-7146183 FORWARD	2*	56.6	-49.8001		17.3333	16.3333	1.06122	0.942308	0.761905	0.904762	0.857143	0.761905	0.857143	0.809524	0.84127	0.809524	1.03922	0.962264
216	216.02	AT4G35090.1 | Symbols: CAT2 | CAT2 (CATALASE 2); catalase | chr4:16700942-16703220 REVERSE	2*	56.8	-33.4844		9	16.6667	0.54	1.85185	0.473684	0.473684	0.473684	1.10526	0.842105	0.789474	0.473684	0.912281	0.519231	1.92593
216	216.03	AT1G20630.1 | Symbols: CAT1 | CAT1 (CATALASE 1); catalase | chr1:7146802-7149599 FORWARD	-	56.6	-22.2701		2.33333	6.66667	0.35	2.85714	0.210526	0.105263	0.105263	0.578947	0.263158	0.368421	0.140351	0.403509	0.347826	2.875
217	217.01	AT3G44100.1 | Symbols: | MD-2-related lipid recognition domain-containing protein / ML domain-containing protein | chr3:15877149-15878260 REVERSE	-	16	-34.5097		18.3333	24.3333	0.753425	1.32727	6	7.33333	6.33333	7.66667	9.33333	8.33333	6.55556	8.44444	0.776316	1.28814
218	218.01	AT3G19170.1 | Symbols: ATPREP1, ATZNMP | ATPREP1/ATZNMP (PRESEQUENCE PROTEASE 1); metalloendopeptidase | chr3:6625584-6631880 REVERSE	-	120.8	-140.782		21.3333	21.3333	1	1	0.375	0.428571	0.446429	0.535714	0.375	0.339286	0.416667	0.416667	1	1
219	219.01	AT2G20420.1 | Symbols: | succinyl-CoA ligase (GDP-forming) beta-chain, mitochondrial, putative / succinyl-CoA synthetase, beta chain, putative / SCS-beta, putative | chr2:8812655-8814939 FORWARD	-	45.2	-116.302		23	19.3333	1.18966	0.84058	1.44444	1.27778	1.27778	1.38889	1.16667	0.888889	1.33333	1.14815	1.16129	0.861111
220	220.01	AT1G20200.1 | Symbols: EMB2719 | EMB2719 (EMBRYO DEFECTIVE 2719) | chr1:7001400-7004145 REVERSE	-	55.5	-71.3474		14.6667	27.6667	0.53012	1.88636	0.433333	0.733333	0.4	1.16667	1.06667	0.933333	0.522222	1.05556	0.494737	2.02128
221	221.01	AT1G17290.1 | Symbols: ALAAT1 | ALAAT1 (ALANINE AMINOTRANSFERAS); alanine transaminase | chr1:5922764-5926086 FORWARD	-	59.7	-84.4232		17.6667	23.3333	0.757143	1.32075	0.869565	0.73913	0.826087	1.17391	1.08696	1.04348	0.811594	1.10145	0.736842	1.35714
221	221.02	AT1G72330.1 | Symbols: ALAAT2 | ALAAT2 (ALANINE AMINOTRANSFERASE 2); alanine transaminase | chr1:27237299-27240233 FORWARD	-	59.4	-26.5555		5.33333	3.66667	1.45455	0.6875	0.272727	0.318182	0.136364	0.181818	0.136364	0.227273	0.242424	0.181818	1.33333	0.75
222	222.01	AT4G03200.1 | Symbols: | catalytic | chr4:1408296-1412566 FORWARD	2*	91.7	-101.754		23.3333	18.6667	1.25	0.8	0.848485	0.606061	0.727273	0.636364	0.545455	0.575758	0.727273	0.585859	1.24138	0.805556
223	223.01	AT1G33120.1 | Symbols: | 60S ribosomal protein L9 (RPL90B) | chr1:12010966-12012203 FORWARD	2*	21.9	-93.4575		17.3333	24.6667	0.702703	1.42308	2.3	1.6	1.5	2.8	2.5	2.4	1.8	2.56667	0.701299	1.42593
224	224.01	AT5G35360.1 | Symbols: CAC2 | CAC2 (acetyl co-enzyme A carboxylase biotin carboxylase subunit) | chr5:13601530-13605498 FORWARD	-	58.3	-120.208		22.6667	19.3333	1.17241	0.852941	1.18182	1.09091	0.954545	0.909091	1.09091	0.727273	1.07576	0.909091	1.18333	0.84507
225	225.01	AT1G51980.1 | Symbols: | mitochondrial processing peptidase alpha subunit, putative | chr1:19327361-19330440 REVERSE	-	54.3	-120.77		19.3333	19.3333	1	1	0.904762	1.04762	0.952381	1.19048	1.04762	0.714286	0.968254	0.984127	0.983871	1.01639
225	225.02	AT3G16480.1 | Symbols: MPPALPHA | MPPALPHA (mitochondrial processing peptidase alpha subunit); metalloendopeptidase | chr3:5599912-5602722 FORWARD	-	53.9	-45.2745		8.66667	9	0.962963	1.03846	0.444444	0.444444	0.611111	0.666667	0.611111	0.388889	0.5	0.555556	0.9	1.11111
226	226.01	AT1G15690.1 | Symbols: ATAVP3, AVP-3, AVP1 | AVP1 (vacuolar-type H+-pumping pyrophosphatase 1); ATPase | chr1:5399110-5402180 FORWARD	-	80.7	-95.8326		14.3333	27	0.530864	1.88372	0.75	0.85	0.55	2	1.25	1.25	0.716667	1.5	0.477778	2.09302
227	227.01	AT1G26630.1 | Symbols: FBR12 | FBR12 (FUMONISIN B1-RESISTANT12); translation initiation factor | chr1:9205955-9207085 FORWARD	-	17.1	-89.3383		10	12.6667	0.789474	1.26667	1.42857	1.57143	1.28571	1.71429	2.28571	1.57143	1.42857	1.85714	0.769231	1.3
227	227.02	AT1G69410.1 | Symbols: | eukaryotic translation initiation factor 5A, putative / eIF-5A, putative | chr1:26092964-26093857 FORWARD	-	17.1	-68.4518		9.33333	9.66667	0.965517	1.03571	1.85714	1	1.28571	1.57143	1.14286	1.71429	1.38095	1.47619	0.935484	1.06897
228	228.01	AT4G31180.1 | Symbols: | aspartyl-tRNA synthetase, putative / aspartate--tRNA ligase, putative | chr4:15156702-15159368 FORWARD	2*	62.8	-88.1542		15.6667	18	0.87037	1.14894	0.714286	0.571429	0.535714	0.678571	0.75	0.571429	0.607143	0.666667	0.910714	1.09804
228	228.02	AT4G26870.1 | Symbols: | aspartyl-tRNA synthetase, putative / aspartate--tRNA ligase, putative | chr4:13505387-13507625 FORWARD	-	60.2	-33.474		6.33333	5	1.26667	0.789474	0.222222	0.185185	0.296296	0.222222	0.185185	0.222222	0.234568	0.209877	1.11765	0.894737
229	229.01	AT5G49460.1 | Symbols: ACLB-2 | ACLB-2 (ATP-citrate lyase B-2) | chr5:20072274-20075421 FORWARD	-	65.7	-91.3507		17	15.6667	1.08511	0.921569	0.703704	0.592593	0.666667	0.555556	0.666667	0.555556	0.654321	0.592593	1.10417	0.90566
229	229.02	AT3G06650.1 | Symbols: ACLB-1 | ACLB-1 (ATP-citrate lyase B-1) | chr3:2079253-2082639 REVERSE	-	65.7	-96.6373		16.6667	15.6667	1.06383	0.94	0.703704	0.592593	0.592593	0.592593	0.666667	0.518519	0.62963	0.592593	1.0625	0.941176
230	230.01	AT5G55730.1 | Symbols: FLA1 | FLA1 | chr5:22575601-22577618 REVERSE	-	44.7	-62.2465		22.3333	18.6667	1.19643	0.835821	1.46154	2	1.84615	1.53846	1.38462	1.46154	1.76923	1.46154	1.21053	0.826087
231	231.01	AT4G36360.1 | Symbols: BGAL3 | BGAL3 (beta-galactosidase 3); beta-galactosidase | chr4:17176843-17181146 REVERSE	2*	95	-75.7756		11	26.6667	0.4125	2.42424	0.40625	0.3125	0.46875	0.96875	1	0.84375	0.395833	0.9375	0.422222	2.36842
231	231.02	AT5G63800.1 | Symbols: BGAL6, MUM2 | BGAL6/MUM2 (MUCILAGE-MODIFIED 2); beta-galactosidase | chr5:25547549-25552904 FORWARD	-	79.6	-14.2624		5.33333	4.33333	1.23077	0.8125	0.166667	0.133333	0.233333	0.2	0.133333	0.133333	0.177778	0.155556	1.14286	0.875
232	232.01	AT1G79440.1 | Symbols: SSADH1, SSADH, ALDH5F1 | ALDH5F1 (SUCCINIC SEMIALDEHYDE DEHYDROGENASE); 3-chloroallyl aldehyde dehydrogenase/ succinate-semialdehyde dehydrogenase | chr1:29887418-29892168 REVERSE	-	56.4	-120.28		21.3333	19.3333	1.10345	0.90625	0.851852	0.925926	0.703704	0.925926	0.703704	0.740741	0.82716	0.790123	1.04687	0.955224
233	233.01	AT3G16640.1 | Symbols: TCTP | TCTP (TRANSLATIONALLY CONTROLLED TUMOR PROTEIN) | chr3:5669715-5670735 REVERSE	-	18.8	-72.8941		17.3333	23.3333	0.742857	1.34615	3.16667	3	3.16667	4.5	4.66667	4	3.11111	4.38889	0.708861	1.41071
234	234.01	AT2G33590.1 | Symbols: | cinnamoyl-CoA reductase family | chr2:14231698-14233441 FORWARD	-	35.8	-93.4655		24.6667	15.6667	1.57447	0.635135	1.84615	2.07692	1.92308	1.38462	1.07692	1.38462	1.94872	1.28205	1.52	0.657895
235	235.01	AT1G07140.1 | Symbols: SIRANBP | SIRANBP (Ran-binding protein 1a); Ran GTPase binding | chr1:2192359-2193687 REVERSE	-	25.5	-86.8194		8.66667	13.6667	0.634146	1.57692	0.909091	0.727273	0.818182	1.45455	1.36364	0.909091	0.818182	1.24242	0.658537	1.51852
235	235.02	AT5G58590.1 | Symbols: RANBP1 | RANBP1 (RAN BINDING PROTEIN 1) | chr5:23697545-23698940 REVERSE	-	24.6	-83.3952		9	10.3333	0.870968	1.14815	1.125	1.375	1	1.25	1.375	1.25	1.16667	1.29167	0.903226	1.10714
235	235.03	AT2G30060.1 | Symbols: | Ran-binding protein 1b (RanBP1b) | chr2:12834112-12835628 FORWARD	-	24.3	-83.2017		3.33333	7.33333	0.454545	2.2	0.6	0.5	0.2	1	0.5	0.7	0.433333	0.733333	0.590909	1.69231
236	236.01	AT5G26360.1 | Symbols: | chaperonin, putative | chr5:9255564-9258894 REVERSE	-	60.2	-141.749		20.3333	19.6667	1.0339	0.967213	0.75	0.65625	0.6875	0.65625	0.6875	0.65625	0.697917	0.666667	1.04688	0.955224
237	237.01	AT1G64110.1 | Symbols: | AAA-type ATPase family protein | chr1:23800550-23804903 REVERSE	2*	91.8	-115.123		20.3333	19.6667	1.0339	0.967213	0.446808	0.446808	0.531915	0.531915	0.446808	0.319149	0.475177	0.432624	1.09836	0.910448
238	238.01	AT5G35590.1 | Symbols: PAA1 | PAA1 (20S proteasome alpha subunit A1); peptidase | chr5:13782647-13784998 REVERSE	-	27.2	-88.4431		12.6667	17.3333	0.730769	1.36842	1.2	1	0.866667	1.26667	1.33333	1.13333	1.02222	1.24444	0.821429	1.21739
238	238.02	AT2G05840.1 | Symbols: PAA2 | PAA2 (20S PROTEASOME SUBUNIT PAA2); peptidase | chr2:2234223-2236050 FORWARD	-	27.3	-79.2285		12.6667	15	0.844444	1.18421	1	0.866667	0.866667	1.13333	1.2	0.933333	0.911111	1.08889	0.836735	1.19512
239	239.01	AT3G52990.1 | Symbols: | pyruvate kinase, putative | chr3:19660024-19663215 FORWARD	-	57.4	-88.0569		17.3333	21	0.825397	1.21154	0.619048	0.904762	0.952381	0.857143	1.2381	1	0.825397	1.03175	0.8	1.25
239	239.02	AT2G36580.1 | Symbols: | pyruvate kinase, putative | chr2:15346332-15349860 FORWARD	-	57.4	-85.9099		15.3333	20.6667	0.741935	1.34783	0.52381	0.809524	0.857143	0.904762	1.14286	1	0.730159	1.01587	0.71875	1.3913
240	240.01	AT3G11630.1 | Symbols: | 2-cys peroxiredoxin, chloroplast (BAS1) | chr3:3672195-3673943 FORWARD	-	29	-86.8681		16.6667	19.3333	0.862069	1.16	1.72727	1.54545	1.54545	1.72727	2	1.72727	1.60606	1.81818	0.883333	1.13208
240	240.02	AT5G06290.1 | Symbols: 2-CYS PRX B | 2-cys peroxiredoxin, chloroplast, putative | chr5:1919381-1921212 FORWARD	-	29.7	-58.8904		10.3333	11.3333	0.911765	1.09677	1	1.2	1	1.3	1.4	1	1.06667	1.23333	0.864865	1.15625
241	241.01	AT4G16760.1 | Symbols: ATACX1, ACX1 | ACX1 (ACYL-COA OXIDASE 1) | chr4:9424918-9428710 REVERSE	-	75.2	-123.219		9.66667	29.6667	0.325843	3.06897	0.257143	0.342857	0.371429	1.08571	0.8	0.857143	0.32381	0.914286	0.354167	2.82353
242	242.01	AT3G03960.1 | Symbols: | chaperonin, putative | chr3:1024439-1027611 FORWARD	-	58.8	-134.379		19.6667	19.6667	1	1	0.76	0.88	0.8	0.96	0.68	0.8	0.813333	0.813333	1	1
243	243.01	AT1G27990.1 | Symbols: | similar to unknown protein [Arabidopsis thaliana] (TAIR:AT5G52420.1); similar to unnamed protein product [Vitis vinifera] (GB:CAO41629.1) | chr1:9752786-9753906 REVERSE	-	29.7	-30.3286		17.6667	21.3333	0.828125	1.20755	2.25	2.375	2.25	2.875	2.625	2.75	2.29167	2.75	0.833333	1.2
244	244.01	AT5G12950.1 | Symbols: | catalytic | chr5:4093120-4096809 FORWARD	-	96.1	-88.5637		20.6667	18.3333	1.12727	0.887097	0.605263	0.552632	0.605263	0.552632	0.473684	0.473684	0.587719	0.5	1.17544	0.850746
245	245.01	AT3G23400.1 | Symbols: | plastid-lipid associated protein PAP / fibrillin family protein | chr3:8376643-8378232 REVERSE	-	30.4	-82.2702		18.3333	20.6667	0.887097	1.12727	1.72727	1.72727	1.54545	2.09091	2.18182	1.81818	1.66667	2.0303	0.820896	1.21818
246	246.01	AT1G33790.1 | Symbols: | jacalin lectin family protein | chr1:12256970-12260412 FORWARD	-	48.9	-142.665		6.33333	32.3333	0.195876	5.10526	0.421053	0.315789	0.368421	2	1.94737	1.57895	0.368421	1.84211	0.2	5
247	247.01	AT1G32060.1 | Symbols: PRK | PRK (PHOSPHORIBULOKINASE); ATP binding / phosphoribulokinase/ protein binding | chr1:11532648-11534386 FORWARD	-	44.3	-104.333		25.3333	12.6667	2	0.5	2.125	1.5625	1.375	1	0.75	0.9375	1.6875	0.895833	1.88372	0.530864
248	248.01	AT1G63940.1 | Symbols: | monodehydroascorbate reductase, putative | chr1:23733869-23737197 FORWARD	3*	52.4	-103.836		21.6667	16	1.35417	0.738462	0.777778	0.851852	0.814815	0.555556	0.481481	0.777778	0.814815	0.604938	1.34694	0.742424
249	249.01	AT1G16470.1 | Symbols: PAB1 | PAB1 (PROTEASOME SUBUNIT PAB1); peptidase | chr1:5623116-5625433 FORWARD	2*	25.6	-112.652		15.3333	21	0.730159	1.36957	1.69231	1	0.923077	1.30769	1.69231	1.92308	1.20513	1.64103	0.734375	1.3617
249	249.02	AT1G79210.1 | Symbols: | 20S proteasome alpha subunit B, putative | chr1:29801179-29803133 REVERSE	3*	25.6	-99.4724		14	20.6667	0.677419	1.47619	1.46154	0.923077	0.923077	1.30769	1.69231	1.84615	1.10256	1.61538	0.68254	1.46512
250	250.01	AT5G13370.1 | Symbols: | auxin-responsive GH3 family protein | chr5:4286999-4289427 FORWARD	-	66.8	-104.017		10	18.3333	0.545455	1.83333	0.382353	0.176471	0.382353	0.617647	0.529412	0.558824	0.313725	0.568627	0.551724	1.8125
250	250.02	AT5G13360.1 | Symbols: | auxin-responsive GH3 family protein | chr5:4283808-4286123 FORWARD	2*	66.8	-71.3823		7.33333	11	0.666667	1.5	0.25	0.178571	0.428571	0.535714	0.321429	0.357143	0.285714	0.404762	0.705882	1.41667
251	251.01	AT5G66760.1 | Symbols: SDH1-1 | SDH1-1 (Succinate dehydrogenase 1-1) | chr5:26671002-26674450 FORWARD	-	69.5	-121.502		19.6667	17.6667	1.11321	0.898305	0.916667	0.875	0.833333	0.791667	0.833333	0.708333	0.875	0.777778	1.125	0.888889
252	252.01	AT5G43940.1 | Symbols: ADH2 | ADH2 (ALCOHOL DEHYDROGENASE 2); formaldehyde dehydrogenase (glutathione) | chr5:17701492-17703606 FORWARD	-	40.6	-105.513		20.3333	17	1.19608	0.836066	1.25	1.1875	1.5	1.1875	1.25	0.875	1.3125	1.10417	1.18868	0.84127
253	253.01	AT3G51810.1 | Symbols: GEA1, AT3, EM1, ATEM1 | ATEM1 (Early methionine labelled) | chr3:19225795-19226438 FORWARD	-	16.5	-110.151		20	17	1.17647	0.85	4.14286	2.57143	2.42857	3	2.71429	2	3.04762	2.57143	1.18519	0.84375
254	254.01	AT5G11170.1 | Symbols: | DEAD/DEAH box helicase, putative (RH15) | chr5:3553335-3556647 FORWARD	2*	48.2	-114.946		20	17	1.17647	0.85	1.27778	1.33333	1	1.05556	1	0.833333	1.2037	0.962963	1.25	0.8
255	255.01	AT1G47128.1 | Symbols: RD21A, RD21 | RD21 (RESPONSIVE TO DEHYDRATION 21); cysteine-type peptidase | chr1:17285579-17288049 REVERSE	-	50.8	-66.376		21	15.3333	1.36957	0.730159	1.71429	1.14286	1.71429	1.57143	0.785714	1.14286	1.52381	1.16667	1.30612	0.765625
256	256.01	AT4G39660.1 | Symbols: AGT2 | AGT2 (ALANINE:GLYOXYLATE AMINOTRANSFERASE 2); alanine-glyoxylate transaminase | chr4:18406791-18409256 FORWARD	-	51.8	-158.124		24.6667	11.6667	2.11429	0.472973	1.16	0.92	0.92	0.56	0.48	0.4	1	0.48	2.08333	0.48
257	257.01	AT3G18490.1 | Symbols: | aspartyl protease family protein | chr3:6349096-6350598 REVERSE	-	53.1	-108.597		12	24.3333	0.493151	2.02778	0.923077	1	1	1.84615	1.84615	2.23077	0.974359	1.97436	0.493506	2.02632
258	258.01	AT1G04580.1 | Symbols: ATAO-4, ATAO2, AAO4 | AAO4 (ALDEHYDE OXIDASE 4); aldehyde oxidase | chr1:1252211-1257509 REVERSE	-	147.1	-157.779		16.3333	19.6667	0.830508	1.20408	0.196078	0.45098	0.352941	0.529412	0.470588	0.333333	0.333333	0.444444	0.75	1.33333
259	259.01	AT3G51800.1 | Symbols: ATG2 | ATG2 (G2p-related protein); metalloexopeptidase | chr3:19222238-19224545 REVERSE	2*	42.9	-75.7044		18.3333	17.6667	1.03774	0.963636	1.15789	0.894737	1	1.05263	0.842105	1	1.01754	0.964912	1.05455	0.948276
260	260.01	AT4G34260.1 | Symbols: | catalytic | chr4:16398134-16401595 FORWARD	-	93.6	-86.7975		17	19	0.894737	1.11765	0.444444	0.444444	0.583333	0.555556	0.638889	0.611111	0.490741	0.601852	0.815385	1.22642
261	261.01	AT3G11910.1 | Symbols: | ubiquitin-specific protease, putative | chr3:3761764-3770296 REVERSE	-	130.4	-110.993		11.3333	16.6667	0.68	1.47059	0.172414	0.258621	0.206897	0.344828	0.310345	0.344828	0.212644	0.333333	0.637931	1.56757
261	261.02	AT5G06600.1 | Symbols: UBP12 | UBP12 (UBIQUITIN-SPECIFIC PROTEASE 12); ubiquitin-specific protease | chr5:2019546-2027835 REVERSE	2*	130.4	-101.424		9.33333	12.6667	0.736842	1.35714	0.211538	0.25	0.153846	0.384615	0.403846	0.192308	0.205128	0.326923	0.627451	1.59375
262	262.01	AT3G46440.1 | Symbols: UXS5 | UXS5 (UDP-Xyl synthase 5); catalytic | chr3:17100253-17102596 REVERSE	2*	38.3	-86.3667		9	12.3333	0.72973	1.37037	0.6875	0.5625	0.4375	1.0625	0.75	0.6875	0.5625	0.833333	0.675	1.48148
262	262.02	AT5G59290.1 | Symbols: ATUXS3, UXS3 | UXS3 (UDP-GLUCURONIC ACID DECARBOXYLASE); catalytic | chr5:23933040-23935179 REVERSE	2*	38.5	-86.1014		8.66667	12.3333	0.702703	1.42308	0.555556	0.444444	0.444444	0.888889	0.722222	0.611111	0.481481	0.740741	0.65	1.53846
262	262.03	AT3G62830.1 | Symbols: AUD1, ATUXS2, UXS2 | UXS2 (UDP-GLUCURONIC ACID DECARBOXYLASE 2); catalytic/ dTDP-glucose 4,6-dehydratase | chr3:23243514-23246328 FORWARD	2*	49.8	-54.9675		1.33333	10	0.133333	7.5	0.0476191	0.0952381	0.0476191	0.571429	0.52381	0.380952	0.0634921	0.492064	0.129032	7.75
263	263.01	AT1G65980.1 | Symbols: TPX1 | TPX1 (THIOREDOXIN-DEPENDENT PEROXIDASE 1); antioxidant | chr1:24563187-24564416 REVERSE	-	17.3	-87.0473		14.3333	21.3333	0.671875	1.48837	1.5	3	3	4	4	3.66667	2.5	3.88889	0.642857	1.55556
264	264.01	AT3G25230.1 | Symbols: ROF1 | ROF1 (ROTAMASE FKBP 1); FK506 binding / calmodulin binding / peptidyl-prolyl cis-trans isomerase | chr3:9189494-9192374 FORWARD	2*	61.3	-93.174		14	21.3333	0.65625	1.52381	1	0.611111	0.888889	1.72222	1.11111	1.16667	0.833333	1.33333	0.625	1.6
265	265.01	AT5G62530.1 | Symbols: ATP5CDH, P5CDH, ALDH12A1 | ALDH12A1 (Aldehyde dehydrogenase 12A1); 1-pyrroline-5-carboxylate dehydrogenase/ 3-chloroallyl aldehyde dehydrogenase | chr5:25116994-25120385 REVERSE	-	61.6	-115.447		16.6667	18.6667	0.892857	1.12	0.782609	0.695652	0.782609	0.956522	0.826087	0.782609	0.753623	0.855072	0.881356	1.13462
266	266.01	AT4G13930.1 | Symbols: SHM4 | SHM4 (SERINE HYDROXYMETHYLTRANSFERASE 4); glycine hydroxymethyltransferase | chr4:8048008-8050016 REVERSE	-	51.6	-110.601		17.3333	17.6667	0.981132	1.01923	1.11111	0.833333	0.944444	1.05556	0.888889	1.05556	0.962963	1	0.962963	1.03846
267	267.01	AT5G52920.1 | Symbols: PKP1, PKP-BETA1, PKP2 | PKP-BETA1/PKP1/PKP2 (PLASTIDIC PYRUVATE KINASE 1); pyruvate kinase | chr5:21480906-21483838 FORWARD	-	63.4	-90.3011		20.6667	14	1.47619	0.677419	0.8	0.88	0.8	0.92	0.4	0.36	0.826667	0.56	1.47619	0.677419
268	268.01	AT5G63400.1 | Symbols: ADK1 | ADK1 (ADENYLATE KINASE 1); adenylate kinase | chr5:25410500-25412043 REVERSE	-	26.8	-61.372		8.66667	13	0.666667	1.5	1	0.666667	0.75	1.33333	1.08333	1.08333	0.805556	1.16667	0.690476	1.44828
268	268.02	AT5G50370.1 | Symbols: | adenylate kinase, putative | chr5:20526608-20527857 REVERSE	-	27.2	-42.668		6.33333	12	0.527778	1.89474	0.666667	0.5	0.583333	1.16667	0.916667	1	0.583333	1.02778	0.567568	1.7619
269	269.01	AT1G29880.1 | Symbols: | glycyl-tRNA synthetase / glycine--tRNA ligase | chr1:10459646-10462765 REVERSE	-	81.8	-105.314		15	19.6667	0.762712	1.31111	0.459459	0.432432	0.405405	0.594595	0.594595	0.540541	0.432432	0.576577	0.75	1.33333
270	270.01	AT2G46280.1 | Symbols: TIF3I1, TRIP-1 | TRIP-1 (TGF-BETA RECEPTOR INTERACTING PROTEIN 1); nucleotide binding / protein binding | chr2:19010729-19012466 REVERSE	2*	36.3	-77.6747		14	20.3333	0.688525	1.45238	1.2	0.933333	1	1.66667	1.33333	1.06667	1.04444	1.35556	0.770492	1.29787
271	271.01	AT5G50850.1 | Symbols: MAB1 | MAB1 (MACCI-BOU); pyruvate dehydrogenase (acetyl-transferring) | chr5:20706897-20710202 FORWARD	-	39.1	-57.5565		16	18.3333	0.872727	1.14583	1.72727	1.27273	1.54545	1.54545	1.72727	1.81818	1.51515	1.69697	0.892857	1.12
272	272.01	AT3G11050.1 | Symbols: ATFER2 | ATFER2 (FERRITIN 2); ferric iron binding | chr3:3463657-3465300 FORWARD	-	28.3	-95.0037		19.3333	13.3333	1.45	0.689655	2.6	1.8	1.8	1.2	1.4	1.6	2.06667	1.4	1.47619	0.677419
272	272.02	AT3G56090.1 | Symbols: ATFER3 | ATFER3 (FERRITIN 3); ferric iron binding | chr3:20825329-20826963 REVERSE	-	28.7	-9.00059		1.66667	0.666667	2.5	0.4	0	0.25	0.166667	0	0	0.166667	0.138889	0.0555556	2.5	0.4
272	272.03	AT2G40300.1 | Symbols: ATFER4 | ATFER4 (FERRITIN 4); ferric iron binding | chr2:16838579-16840292 REVERSE	-	28.9	-5.77469		0	1.33333	0	/	0	0	0	0	0.166667	0.166667	0	0.111111	0	#DIV/0!
273	273.01	AT1G24180.1 | Symbols: IAR4 | IAR4 (IAA-conjugate-resistant 4); pyruvate dehydrogenase (acetyl-transferring) | chr1:8560766-8563371 REVERSE	-	43.2	-91.8468		11	12.3333	0.891892	1.12121	0.6875	0.6875	0.6875	1	0.75	0.625	0.6875	0.791667	0.868421	1.15152
273	273.02	AT1G59900.1 | Symbols: AT-E1 ALPHA | AT-E1 ALPHA (pyruvate dehydrogenase complex E1 alpha subunit); pyruvate dehydrogenase (acetyl-transferring) | chr1:22055033-22057325 FORWARD	-	42.9	-88.4173		9.33333	12.3333	0.756757	1.32143	0.625	0.6875	0.75	0.8125	0.875	0.6875	0.6875	0.791667	0.868421	1.15152
274	274.01	AT2G30970.1 | Symbols: ASP1 | ASP1 (ASPARTATE AMINOTRANSFERASE 1) | chr2:13186089-13188763 FORWARD	2*	47.6	-123.776		18.3333	15.6667	1.17021	0.854545	0.909091	1	0.772727	0.772727	0.681818	0.681818	0.893939	0.712121	1.25532	0.79661
275	275.01	AT3G12203.1 | Symbols: SCPL17 | SCPL17 (serine carboxypeptidase-like 17); serine carboxypeptidase | chr3:3891364-3893963 REVERSE	-	49.4	-110.101		8.66667	21.6667	0.4	2.5	0.555556	0.444444	0.5	1.44444	1.38889	0.944444	0.5	1.25926	0.397059	2.51852
275	275.02	AT3G10450.1 | Symbols: SCPL7 | SCPL7; serine carboxypeptidase | chr3:3249549-3252325 FORWARD	2*	49.4	-33.1831		3	1	3	0.333333	0.1875	0.1875	0.1875	0.125	0.125	0	0.1875	0.0833333	2.25	0.444444
276	276.01	AT2G36880.1 | Symbols: MAT3 | MAT3 (METHIONINE ADENOSYLTRANSFERASE 3); methionine adenosyltransferase | chr2:15486800-15487972 REVERSE	2*	42.4	-101.555		15.3333	7.66667	2	0.5	1.85714	0.714286	0.714286	0.642857	0.714286	0.428571	1.09524	0.595238	1.84	0.543478
276	276.02	AT3G17390.1 | Symbols: SAMS3, MAT4, MTO3 | MTO3 (S-adenosylmethionine synthase 3); methionine adenosyltransferase | chr3:5952490-5953671 REVERSE	-	42.7	-101.103		14.3333	6.33333	2.26316	0.44186	1.47059	0.588235	0.470588	0.529412	0.470588	0.235294	0.843137	0.411765	2.04762	0.488372
276	276.03	AT1G02500.1 | Symbols: SAM-1, MAT1, SAM1 | SAM1 (S-adenosylmethionine synthetase 1); methionine adenosyltransferase | chr1:519037-520218 FORWARD	2*	43	-88.8174		9.33333	4.66667	2	0.5	1.11765	0.294118	0.235294	0.352941	0.294118	0.235294	0.54902	0.294118	1.86667	0.535714
277	277.01	AT5G37510.1 | Symbols: EMB1467 | EMB1467 (EMBRYO DEFECTIVE 1467); NADH dehydrogenase | chr5:14914720-14917582 FORWARD	2*	81	-107.828		16	17.3333	0.923077	1.08333	0.548387	0.516129	0.548387	0.645161	0.483871	0.580645	0.537634	0.569892	0.943396	1.06
278	278.01	AT2G44100.1 | Symbols: AT-GDI1 | ATGDI1 (Arabidopsis thaliana guanosine diphosphate dissociation inhibitor 1) | chr2:18248880-18251940 FORWARD	2*	49.7	-99.5148		14.3333	14.6667	0.977273	1.02326	0.888889	0.944444	0.611111	1	0.944444	0.777778	0.814815	0.907407	0.897959	1.11364
278	278.02	AT3G59920.1 | Symbols: ATGDI2 | ATGDI2 (RAB GDP DISSOCIATION INHIBITOR 2); RAB GDP-dissociation inhibitor | chr3:22146134-22149198 FORWARD	-	49.4	-46.9412		4.33333	6.66667	0.65	1.53846	0.25	0.3	0.2	0.4	0.4	0.3	0.25	0.366667	0.681818	1.46667
279	279.01	AT1G52360.1 | Symbols: | coatomer protein complex, subunit beta 2 (beta prime), putative | chr1:19502951-19509066 FORWARD	-	104.3	-80.9029		10	17.6667	0.566038	1.76667	0.333333	0.214286	0.190476	0.47619	0.404762	0.428571	0.246032	0.436508	0.563636	1.77419
279	279.02	AT3G15980.1 | Symbols: | coatomer protein complex, subunit beta 2 (beta prime), putative | chr3:5411705-5418319 REVERSE	3*	102.3	-53.2076		7.33333	12.6667	0.578947	1.72727	0.292683	0.121951	0.146341	0.317073	0.317073	0.341463	0.186992	0.325203	0.575	1.73913
279	279.03	AT1G79990.1 | Symbols: | coatomer protein complex, subunit beta 2 (beta prime), putative | chr1:30090803-30096842 FORWARD	2*	103.8	-38.6735		5.66667	9.66667	0.586207	1.70588	0.170732	0.146341	0.146341	0.292683	0.219512	0.243902	0.154472	0.252033	0.612903	1.63158
280	280.01	AT1G23820.1 | Symbols: SPDS1 | SPDS1 (SPERMIDINE SYNTHASE 1) | chr1:8420267-8422713 FORWARD	-	41.6	-54.4198		13.3333	13.6667	0.97561	1.025	1	0.933333	0.866667	0.933333	0.8	1.06667	0.933333	0.933333	1	1
280	280.02	AT1G70310.1 | Symbols: SPDS2 | SPDS2 (SPERMIDINE SYNTHASE 2) | chr1:26489160-26491015 REVERSE	-	37	-31.508		7	7	1	1	0.692308	0.538462	0.538462	0.615385	0.461538	0.615385	0.589744	0.564103	1.04545	0.956522
281	281.01	AT3G18190.1 | Symbols: | chaperonin, putative | chr3:6232232-6233842 FORWARD	-	57.6	-94.2877		16.3333	15.6667	1.04255	0.959184	0.8	0.68	0.6	0.88	0.56	0.52	0.693333	0.653333	1.06122	0.942308
282	282.01	AT4G39730.1 | Symbols: | lipid-associated family protein | chr4:18432944-18433575 FORWARD	-	20	-33.7391		11.6667	19.6667	0.59322	1.68571	3	3	3	4.25	5.75	6	3	5.33333	0.5625	1.77778
282	282.02	AT2G22170.1 | Symbols: | lipid-associated family protein | chr2:9434090-9434822 REVERSE	-	20	-8.99114		4.66667	6.66667	0.7	1.42857	0.8	0.8	1.2	1	1.6	1.6	0.933333	1.4	0.666667	1.5
283	283.01	AT3G56310.1 | Symbols: | alpha-galactosidase, putative / melibiase, putative / alpha-D-galactoside galactohydrolase, putative | chr3:20893865-20896724 FORWARD	-	48.2	-56.2156		15	17	0.882353	1.13333	1	1	0.764706	1.11765	0.882353	1.17647	0.921569	1.05882	0.87037	1.14894
284	284.01	AT5G48180.1 | Symbols: | kelch repeat-containing protein | chr5:19558509-19559584 REVERSE	-	35.7	-63.6688		15	16.6667	0.9	1.11111	0.941176	0.764706	1	1	1.11765	0.941176	0.901961	1.01961	0.884615	1.13043
285	285.01	AT1G62740.1 | Symbols: | stress-inducible protein, putative | chr1:23234691-23237045 FORWARD	-	64.4	-105.786		9	15	0.6	1.66667	0.346154	0.269231	0.461538	0.730769	0.653846	0.461538	0.358974	0.615385	0.583333	1.71429
285	285.02	AT1G12270.1 | Symbols: | stress-inducible protein, putative | chr1:4172103-4174573 FORWARD	-	64.4	-43.4442		2.66667	6	0.444444	2.25	0.125	0.125	0.166667	0.25	0.333333	0.208333	0.138889	0.263889	0.526316	1.9
285	285.03	AT4G12400.2 | Symbols: | stress-inducible protein, putative | chr4:7338863-7341236 REVERSE	-	63.6	-27.7897		3.33333	1.33333	2.5	0.4	0.129032	0.129032	0.16129	0.0645161	0.0322581	0.0322581	0.139785	0.0430108	3.25	0.307692
286	286.01	AT1G24360.1 | Symbols: | 3-oxoacyl-(acyl-carrier protein) reductase, chloroplast / 3-ketoacyl-acyl carrier protein reductase | chr1:8640809-8643272 FORWARD	-	33.4	-83.9319		14.6667	17	0.862745	1.15909	1.54545	1.54545	1.45455	1.54545	2	1.45455	1.51515	1.66667	0.909091	1.1
287	287.01	AT3G11940.1 | Symbols: AML1, ATRPS5A | ATRPS5A (RIBOSOMAL PROTEIN 5A); structural constituent of ribosome | chr3:3778181-3779360 REVERSE	2*	22.8	-49.7588		10	21.6667	0.461538	2.16667	1.25	1.25	1.375	2.125	2.75	3.375	1.29167	2.75	0.469697	2.12903
288	288.01	AT4G02450.1 | Symbols: | glycine-rich protein | chr4:1073987-1075765 REVERSE	-	25.4	-66.8354		13	18.3333	0.709091	1.41026	1.57143	2.28571	1.85714	2.71429	2.42857	3	1.90476	2.71429	0.701754	1.425
289	289.01	AT5G16840.1 | Symbols: | RNA recognition motif (RRM)-containing protein | chr5:5536045-5538029 FORWARD	2*	27.1	-68.236		11.6667	18	0.648148	1.54286	1.375	1.75	1.25	2.5	2.5	2	1.45833	2.33333	0.625	1.6
289	289.02	AT4G17720.1 | Symbols: | RNA recognition motif (RRM)-containing protein | chr4:9862673-9864511 REVERSE	-	33.4	-7.25806		0.333333	2	0.166667	6	0	0	0.0625	0.125	0.1875	0.125	0.0208333	0.145833	0.142857	7
290	290.01	AT1G79230.1 | Symbols: ATMST1, MST1, ATRDH1, ST1 | ST1 (MERCAPTOPYRUVATE SULFURTRANSFERASE 1); thiosulfate sulfurtransferase | chr1:29805717-29808572 FORWARD	2*	41.8	-107.618		16.3333	15	1.08889	0.918367	0.857143	0.761905	0.809524	0.714286	0.761905	0.714286	0.809524	0.730159	1.1087	0.901961
291	291.01	AT2G37760.1 | Symbols: | aldo/keto reductase family protein | chr2:15839073-15840820 FORWARD	2*	34.6	-58.9993		8.66667	10.6667	0.8125	1.23077	0.631579	0.368421	0.473684	0.68421	0.631579	0.631579	0.491228	0.649123	0.756757	1.32143
291	291.02	AT2G37770.2 | Symbols: | aldo/keto reductase family protein | chr2:15841966-15843737 FORWARD	-	35	-38.1679		3.66667	9.33333	0.392857	2.54545	0.210526	0.210526	0.210526	0.578947	0.368421	0.526316	0.210526	0.491228	0.428571	2.33333
291	291.03	AT2G37790.1 | Symbols: | aldo/keto reductase family protein | chr2:15845916-15847830 FORWARD	-	34.8	-20.4286		2.33333	2.33333	1	1	0.105263	0.105263	0.157895	0.263158	0.0526316	0.105263	0.122807	0.140351	0.875	1.14286
292	292.01	AT5G55070.1 | Symbols: | 2-oxoacid dehydrogenase family protein | chr5:22364863-22367635 FORWARD	-	50	-86.9041		12	18.3333	0.654545	1.52778	1	0.666667	0.555556	1	1.38889	0.888889	0.740741	1.09259	0.677966	1.475
292	292.02	AT4G26910.1 | Symbols: | 2-oxoacid dehydrogenase family protein | chr4:13520133-13522895 REVERSE	3*	49.9	-61.6445		8	9	0.888889	1.125	0.555556	0.5	0.333333	0.666667	0.722222	0.444444	0.462963	0.611111	0.757576	1.32
293	293.01	AT5G51970.1 | Symbols: | sorbitol dehydrogenase, putative / L-iditol 2-dehydrogenase, putative | chr5:21129046-21130510 FORWARD	2*	39.1	-98.8401		18.6667	12.6667	1.47368	0.678571	1.71429	1.35714	1.21429	0.928571	0.928571	0.857143	1.42857	0.904762	1.57895	0.633333
294	294.01	AT4G12130.1 | Symbols: | aminomethyltransferase | chr4:7263634-7265419 FORWARD	-	43.4	-88.3742		14.6667	16.3333	0.897959	1.11364	1	0.6	0.65	0.85	0.8	0.8	0.75	0.816667	0.918367	1.08889
295	295.01	AT5G04430.1 | Symbols: | KH domain-containing protein NOVA, putative | chr5:1250603-1253524 REVERSE	-	33.7	-119.443		11.6667	19.3333	0.603448	1.65714	0.888889	0.611111	0.777778	1.5	1.05556	1	0.759259	1.18519	0.640625	1.56098
296	296.01	AT1G18270.1 | Symbols: | ketose-bisphosphate aldolase class-II family protein | chr1:6283627-6293765 REVERSE	2*	146.8	-123.402		15.6667	15.3333	1.02174	0.978723	0.245614	0.421053	0.22807	0.280702	0.333333	0.263158	0.298246	0.292398	1.02	0.980392
297	297.01	AT5G66400.1 | Symbols: ATDI8, RAB18 | RAB18 (RESPONSIVE TO ABA 18) | chr5:26535737-26536379 REVERSE	2*	18.4	-132.5		17.3333	13.3333	1.3	0.769231	3.5	5.75	3.75	3.25	3.5	3.5	4.33333	3.41667	1.26829	0.788462
298	298.01	AT2G42790.1 | Symbols: CSY3 | CSY3 (CITRATE SYNTHASE 3); citrate (SI)-synthase | chr2:17810209-17813068 REVERSE	-	56	-89.7122		12.6667	16.6667	0.76	1.31579	0.65	0.55	0.7	0.95	0.9	0.7	0.633333	0.85	0.745098	1.34211
298	298.02	AT3G58750.1 | Symbols: CSY2 | CSY2 (CITRATE SYNTHASE 2); citrate (SI)-synthase | chr3:21735541-21738435 REVERSE	-	56.5	-35.5515		5.66667	5.33333	1.0625	0.941176	0.352941	0.352941	0.294118	0.294118	0.352941	0.352941	0.333333	0.333333	1	1
299	299.01	AT3G52960.1 | Symbols: | peroxiredoxin type 2, putative | chr3:19650677-19651381 FORWARD	-	24.6	-78.2948		11.6667	19	0.614035	1.62857	1.2	1	0.333333	1.33333	1.4	1.26667	0.844444	1.33333	0.633333	1.57895
300	300.01	AT3G20050.1 | Symbols: ATTCP-1 | ATTCP-1 (Arabidopsis thaliana T-complex protein 1 alpha subunit); ATP binding / protein binding / unfolded protein binding | chr3:6998550-7002272 REVERSE	-	59.1	-117.102		16.6667	13.6667	1.21951	0.82	0.703704	0.703704	0.62963	0.703704	0.444444	0.481481	0.679012	0.54321	1.25	0.8
301	301.01	AT3G22960.1 | Symbols: PKP1, PKP-ALPHA | PKP-ALPHA/PKP1 (PLASTIDIAL PYRUVATE KINASE 1); pyruvate kinase | chr3:8139376-8141778 FORWARD	-	65	-114.413		13.6667	16.6667	0.82	1.21951	0.857143	0.571429	0.666667	0.761905	0.619048	1	0.698413	0.793651	0.88	1.13636
302	302.01	AT3G02530.1 | Symbols: | chaperonin, putative | chr3:528813-532464 REVERSE	-	58.8	-99.0182		13.3333	14.6667	0.909091	1.1	0.416667	0.666667	0.708333	0.708333	0.666667	0.458333	0.597222	0.611111	0.977273	1.02326
302	302.02	AT5G16070.1 | Symbols: | chaperonin, putative | chr5:5247552-5251053 REVERSE	-	58.8	-91.0755		13.3333	13.3333	1	1	0.416667	0.666667	0.708333	0.625	0.583333	0.458333	0.597222	0.555556	1.075	0.930233
303	303.01	AT5G17380.1 | Symbols: | pyruvate decarboxylase family protein | chr5:5724922-5726722 REVERSE	-	61.3	-97.5901		12.3333	18	0.685185	1.45946	0.413793	0.551724	0.310345	0.758621	0.655172	0.62069	0.425287	0.678161	0.627119	1.59459
304	304.01	AT1G30580.1 | Symbols: | GTP binding | chr1:10831935-10835436 REVERSE	-	44.4	-86.1868		12.6667	17.3333	0.730769	1.36842	0.65	0.7	0.6	0.8	1.1	0.8	0.65	0.9	0.722222	1.38462
305	305.01	AT4G12420.1 | Symbols: SKU5 | SKU5 (skewed 5); copper ion binding | chr4:7349938-7352865 REVERSE	-	65.5	-68.0888		18.6667	11.3333	1.64706	0.607143	0.826087	0.913043	0.869565	0.521739	0.391304	0.565217	0.869565	0.492754	1.76471	0.566667
306	306.01	AT3G24170.1 | Symbols: ATGR1 | ATGR1 (GLUTATHIONE-DISULFIDE REDUCTASE); glutathione-disulfide reductase | chr3:8729769-8734122 REVERSE	3*	53.7	-94.3835		11.6667	18.3333	0.636364	1.57143	0.722222	0.722222	0.555556	1	0.944444	1.16667	0.666667	1.03704	0.642857	1.55556
307	307.01	AT1G53750.1 | Symbols: RPT1A | RPT1A (regulatory particle triple-A 1A); ATPase | chr1:20069589-20071992 REVERSE	-	47.7	-91.0683		14.6667	15	0.977778	1.02273	0.72	0.52	0.68	0.68	0.64	0.68	0.64	0.666667	0.96	1.04167
308	308.01	AT5G67500.1 | Symbols: | porin, putative | chr5:26952449-26954349 FORWARD	-	29.5	-110.37		10.6667	19	0.561404	1.78125	1.06667	0.8	0.6	1.66667	1.2	1.2	0.822222	1.35556	0.606557	1.64865
309	309.01	AT3G23940.1 | Symbols: | dehydratase family | chr3:8648787-8652330 FORWARD	-	64.8	-105.102		18.3333	11.3333	1.61765	0.618182	0.8	0.84	0.76	0.44	0.48	0.52	0.8	0.48	1.66667	0.6
310	310.01	AT2G43710.1 | Symbols: FAB2, SSI2 | SSI2 (fatty acid biosynthesis 2); acyl-[acyl-carrier-protein] desaturase | chr2:18127184-18129572 FORWARD	2*	45.6	-65.823		7.66667	7.33333	1.04545	0.956522	0.4	0.4	0.35	0.55	0.4	0.25	0.383333	0.4	0.958333	1.04348
310	310.02	AT3G02630.1 | Symbols: | acyl-(acyl-carrier-protein) desaturase, putative / stearoyl-ACP desaturase, putative | chr3:562171-564531 FORWARD	-	45.2	-50.0207		7	4.33333	1.61538	0.619048	0.285714	0.47619	0.285714	0.333333	0.238095	0.0952381	0.349206	0.222222	1.57143	0.636364
310	310.03	AT5G16240.1 | Symbols: | acyl-(acyl-carrier-protein) desaturase, putative / stearoyl-ACP desaturase, putative | chr5:5306984-5309642 FORWARD	-	44.9	-35.6268		6.66667	3	2.22222	0.45	0.318182	0.363636	0.272727	0.227273	0.136364	0.0909091	0.318182	0.151515	2.1	0.47619
311	311.01	AT5G08300.1 | Symbols: | succinyl-CoA ligase (GDP-forming) alpha-chain, mitochondrial, putative / succinyl-CoA synthetase, alpha chain, putative / SCS-alpha, putative | chr5:2667580-2669673 FORWARD	-	36	-83.1264		11.3333	13	0.871795	1.14706	1.36364	1	1	1.45455	0.909091	1.36364	1.12121	1.24242	0.902439	1.10811
311	311.02	AT5G23250.1 | Symbols: | succinyl-CoA ligase (GDP-forming) alpha-chain, mitochondrial, putative / succinyl-CoA synthetase, alpha chain, putative / SCS-alpha, putative | chr5:7830463-7832494 FORWARD	2*	35.2	-67.403		8.66667	8.33333	1.04	0.961538	1	0.818182	0.727273	0.909091	0.636364	0.909091	0.848485	0.818182	1.03704	0.964286
312	312.01	AT3G14067.1 | Symbols: | subtilase family protein | chr3:4658428-4660761 REVERSE	-	81.7	-67.8852		14	15.6667	0.893617	1.11905	0.761905	0.714286	0.619048	0.857143	0.666667	0.809524	0.698413	0.777778	0.897959	1.11364
313	313.01	AT5G14030.1 | Symbols: | translocon-associated protein beta (TRAPB) family protein | chr5:4526880-4528255 FORWARD	4*	21	-34.9067		11	18.6667	0.589286	1.69697	2.4	2.6	2.4	5.2	3.6	2.8	2.46667	3.86667	0.637931	1.56757
314	314.01	AT3G46230.1 | Symbols: | ATHSP17.4 (Arabidopsis thaliana heat shock protein 17.4) | chr3:16995248-16995718 REVERSE	-	17.4	-83.9915		13.6667	14	0.97619	1.02439	3	2.33333	2.16667	2.5	2.16667	2.33333	2.5	2.33333	1.07143	0.933333
314	314.02	AT2G29500.1 | Symbols: | 17.6 kDa class I small heat shock protein (HSP17.6B-CI) | chr2:12640356-12640817 REVERSE	-	17.5	-10.4872		4.33333	2.33333	1.85714	0.538462	0.625	0.625	0.5	0.25	0.375	0.25	0.583333	0.291667	2	0.5
315	315.01	AT3G11830.1 | Symbols: | chaperonin, putative | chr3:3732740-3736162 FORWARD	-	59.6	-118.491		13.6667	15.6667	0.87234	1.14634	0.6	0.56	0.64	0.64	0.68	0.72	0.6	0.68	0.882353	1.13333
316	316.01	AT5G45280.2 | Symbols: | pectinacetylesterase, putative | chr5:18364089-18366715 FORWARD	-	41.9	-80.6572		7	15.6667	0.446809	2.2381	0.588235	0.411765	0.411765	0.882353	1.11765	0.941176	0.470588	0.980392	0.48	2.08333
316	316.02	AT4G19410.1 | Symbols: | pectinacetylesterase, putative | chr4:10582199-10584777 REVERSE	-	42	-48.7618		4.33333	9.33333	0.464286	2.15385	0.333333	0.277778	0.166667	0.611111	0.5	0.555556	0.259259	0.555556	0.466667	2.14286
317	317.01	AT5G64250.2 | Symbols: | 2-nitropropane dioxygenase family / NPD family | chr5:25714849-25716171 REVERSE	-	36	-99.4525		14.6667	14.3333	1.02326	0.977273	0.875	0.875	1.0625	0.8125	1	0.875	0.9375	0.895833	1.04651	0.955556
318	318.01	AT2G21490.1 | Symbols: LEA | LEA (DEHYDRIN LEA) | chr2:9213289-9214120 REVERSE	-	19.2	-145.242		12.3333	16.3333	0.755102	1.32432	6	4.33333	3	11.6667	3.33333	2	4.44444	5.66667	0.784314	1.275
319	319.01	AT3G58610.1 | Symbols: | ketol-acid reductoisomerase | chr3:21682538-21685616 FORWARD	2*	63.7	-109.792		17.6667	11	1.60606	0.622642	1.05263	1	0.947368	0.421053	0.789474	0.526316	1	0.578947	1.72727	0.578947
320	320.01	AT5G43600.1 | Symbols: | N-carbamyl-L-amino acid hydrolase, putative | chr5:17529878-17532507 FORWARD	-	51.4	-105.19		13.3333	15	0.888889	1.125	0.777778	0.5	1.05556	0.944444	0.722222	0.888889	0.777778	0.851852	0.913043	1.09524
321	321.01	AT1G18500.1 | Symbols: MAML-4, IPMS1 | IPMS1/MAML-4 (METHYLTHIOALKYLMALATE SYNTHASE-LIKE 4); 2-isopropylmalate synthase | chr1:6369340-6372854 FORWARD	-	68.5	-103.121		14	14.3333	0.976744	1.02381	0.551724	0.482759	0.448276	0.655172	0.551724	0.37931	0.494253	0.528736	0.934783	1.06977
322	322.01	AT3G05600.1 | Symbols: | epoxide hydrolase, putative | chr3:1623491-1624710 REVERSE	-	37.1	-51.8176		7.33333	10	0.733333	1.36364	0.533333	0.466667	0.533333	0.8	0.6	0.666667	0.511111	0.688889	0.741936	1.34783
322	322.02	AT4G02340.1 | Symbols: | epoxide hydrolase, putative | chr4:1035722-1037403 FORWARD	-	36.5	-42.9302		3.33333	8.33333	0.4	2.5	0.307692	0.153846	0.307692	0.769231	0.692308	0.538462	0.25641	0.666667	0.384615	2.6
323	323.01	AT3G20630.1 | Symbols: TTN6, ATUBP14, UBP14 | UBP14 (UBIQUITIN-SPECIFIC PROTEASE 14); ubiquitin-specific protease | chr3:7203007-7208346 REVERSE	-	88.2	-107.458		9.33333	19	0.491228	2.03571	0.375	0.28125	0.34375	0.75	0.59375	0.625	0.333333	0.65625	0.507937	1.96875
324	324.01	AT1G27950.1 | Symbols: | lipid transfer protein-related | chr1:9740727-9741978 FORWARD	-	19.7	-37.6811		14	14.3333	0.976744	1.02381	2.28571	1.71429	2	2.28571	2	1.85714	2	2.04762	0.976744	1.02381
325	325.01	AT4G21580.1 | Symbols: | oxidoreductase, zinc-binding dehydrogenase family protein | chr4:11475834-11477526 FORWARD	-	34.4	-80.5		12	16.3333	0.734694	1.36111	0.588235	0.647059	0.941177	0.941176	1.11765	1.05882	0.72549	1.03922	0.698113	1.43243
326	326.01	AT1G10630.1 | Symbols: ATARFA1F | ATARFA1F; GTP binding / phospholipase activator/ protein binding | chr1:3513190-3514231 REVERSE	8*	20.5	-61.1308		11	17.3333	0.634615	1.57576	1.28571	1.71429	1.71429	2.57143	2.14286	2.85714	1.57143	2.52381	0.622642	1.60606
327	327.01	AT3G11930.2 | Symbols: | universal stress protein (USP) family protein | chr3:3776377-3777399 FORWARD	2*	21.4	-59.2673		15.3333	12.6667	1.21053	0.826087	2.42857	2.14286	2.42857	1.71429	2.28571	2	2.33333	2	1.16667	0.857143
328	328.01	AT3G56150.1 | Symbols: ATEIF3C-1, EIF3C-1, ATTIF3C1, TIF3C1, EIF3C | EIF3C (EUKARYOTIC TRANSLATION INITIATION FACTOR 3) | chr3:20844769-20847799 REVERSE	-	102.8	-106.723		8.66667	19.3333	0.448276	2.23077	0.225	0.25	0.225	0.525	0.575	0.45	0.233333	0.516667	0.451613	2.21429
329	329.01	AT3G46740.1 | Symbols: TOC75-III | TOC75-III (translocon outer membrane complex 75-III); P-P-bond-hydrolysis-driven protein transmembrane transporter | chr3:17227089-17230281 REVERSE	-	89	-136.572		12	16	0.75	1.33333	0.4	0.342857	0.342857	0.514286	0.457143	0.485714	0.361905	0.485714	0.745098	1.34211
330	330.01	AT5G22810.1 | Symbols: | GDSL-motif lipase, putative | chr5:7621571-7623370 FORWARD	-	36.6	-69.8381		16.3333	11.6667	1.4	0.714286	2.09091	1.09091	1.54545	1	1.09091	1.27273	1.57576	1.12121	1.40541	0.711538
331	331.01	AT1G12780.1 | Symbols: UGE1 | UGE1 (UDP-D-GLUCOSE/UDP-D-GALACTOSE 4-EPIMERASE 1); UDP-glucose 4-epimerase/ protein dimerization | chr1:4356122-4358118 REVERSE	-	39	-56.115		4	9.33333	0.428571	2.33333	0.4375	0.25	0.1875	0.5625	0.5625	0.75	0.291667	0.625	0.466667	2.14286
331	331.02	AT1G63180.1 | Symbols: UGE3 | UGE3 (UDP-D-GLUCOSE/UDP-D-GALACTOSE 4-EPIMERASE 3); UDP-glucose 4-epimerase/ protein dimerization | chr1:23431224-23433049 REVERSE	-	38.8	-58.7442		5.33333	7	0.761905	1.3125	0.5	0.3125	0.3125	0.4375	0.375	0.5625	0.375	0.458333	0.818182	1.22222
331	331.03	AT4G10960.1 | Symbols: UGE5 | UGE5 (UDP-D-GLUCOSE/UDP-D-GALACTOSE 4-EPIMERASE 5); UDP-glucose 4-epimerase/ protein dimerization | chr4:6716079-6718468 REVERSE	-	38.5	-43.0079		4.33333	5.66667	0.764706	1.30769	0.466667	0.2	0.266667	0.4	0.4	0.4	0.311111	0.4	0.777778	1.28571
332	332.01	AT5G28840.1 | Symbols: GME | GME (GDP-D-MANNOSE 3',5'-EPIMERASE); GDP-mannose 3,5-epimerase/ NAD binding / catalytic | chr5:10862476-10864028 REVERSE	-	42.6	-82.841		15.3333	12.3333	1.24324	0.804348	0.95	0.75	0.7	0.8	0.5	0.6	0.8	0.633333	1.26316	0.791667
333	333.01	AT5G10160.1 | Symbols: | beta-hydroxyacyl-ACP dehydratase, putative | chr5:3185820-3187160 FORWARD	-	24	-42.6472		9.33333	14	0.666667	1.5	0.833333	0.916667	0.833333	1.41667	1.08333	1.25	0.861111	1.25	0.688889	1.45161
333	333.02	AT2G22230.1 | Symbols: | beta-hydroxyacyl-ACP dehydratase, putative | chr2:9457122-9458507 FORWARD	-	24.1	-27.2911		6.33333	9.66667	0.655172	1.52632	0.777778	0.777778	0.777778	1.11111	1	1.22222	0.777778	1.11111	0.7	1.42857
334	334.01	AT4G39680.1 | Symbols: | SAP domain-containing protein | chr4:18414598-18416932 REVERSE	2*	69.3	-103.906		10.3333	17	0.607843	1.64516	0.387097	0.387097	0.387097	0.806452	0.548387	0.451613	0.387097	0.602151	0.642857	1.55556
335	335.01	AT5G39720.1 | Symbols: AIG2L | AIG2L (AVIRULENCE INDUCED GENE 2 LIKE PROTEIN) | chr5:15916901-15917745 FORWARD	-	19	-77.4121		12.6667	14.6667	0.863636	1.15789	2.6	3	2.2	3	2.8	3	2.6	2.93333	0.886364	1.12821
336	336.01	AT3G54940.3 | Symbols: | cysteine proteinase, putative | chr3:20365380-20367104 FORWARD	-	40.2	-63.5789		5.33333	21.6667	0.246154	4.0625	0.6	0.6	0.6	2.7	2.6	2.2	0.6	2.5	0.24	4.16667
337	337.01	AT1G70840.1 | Symbols: MLP31 | MLP31 (MLP-LIKE PROTEIN 31) | chr1:26716832-26717676 REVERSE	-	19	-70.1024		15	12	1.25	0.8	1.81818	1.36364	1.27273	1.18182	1.18182	1.18182	1.48485	1.18182	1.25641	0.795918
338	338.01	AT4G01870.1 | Symbols: | tolB protein-related | chr4:808473-810431 REVERSE	-	72.7	-114.247		8.66667	18.3333	0.472727	2.11538	0.375	0.416667	0.375	0.75	0.791667	0.791667	0.388889	0.777778	0.5	2
339	339.01	AT1G29370.1 | Symbols: | kinase-related | chr1:10278066-10283010 REVERSE	-	90.7	-104.924		6.33333	18.6667	0.339286	2.94737	0.625	0.375	0.3125	1.4375	1.0625	1.125	0.4375	1.20833	0.362069	2.7619
339	339.02	AT1G29350.1 | Symbols: | similar to kinase-related [Arabidopsis thaliana] (TAIR:AT1G29370.1); similar to unnamed protein product [Vitis vinifera] (GB:CAO66902.1); contains InterPro domain Protein of unknown function DUF1296 (InterPro:IPR009719) | chr1:10268747-10273599 REVERSE	-	90.7	-107.443		6.33333	17.6667	0.358491	2.78947	0.5625	0.375	0.3125	1.375	1	1.0625	0.416667	1.14583	0.363636	2.75
340	340.01	AT1G51710.1 | Symbols: UBP6 | UBP6 (UBIQUITIN-SPECIFIC PROTEASE 6); ubiquitin-specific protease | chr1:19179473-19183562 REVERSE	-	53.6	-98.0488		9.66667	17	0.568627	1.75862	0.578947	0.421053	0.578947	0.947368	1.10526	0.68421	0.526316	0.912281	0.576923	1.73333
341	341.01	AT1G74790.1 | Symbols: | catalytic | chr1:28102573-28105334 FORWARD	-	75.1	-66.5121		5.33333	20	0.266667	3.75	0.2	0.25	0.4	1.05	0.95	1.05	0.283333	1.01667	0.278689	3.58824
341	341.02	AT5G62630.1 | Symbols: HIPL2 | HIPL2 (HIPL2 PROTEIN PRECURSOR); catalytic | chr5:25160945-25163616 REVERSE	-	75.5	-8.67162		1.66667	2.33333	0.714286	1.4	0.0416667	0.0833333	0.125	0.125	0.0833333	0.0833333	0.0833333	0.0972222	0.857143	1.16667
342	342.01	AT1G17100.1 | Symbols: | SOUL heme-binding family protein | chr1:5844759-5845532 FORWARD	-	25.3	-73.8029		8.66667	18	0.481481	2.07692	1.11111	0.888889	0.888889	2.22222	1.88889	2	0.962963	2.03704	0.472727	2.11538
343	343.01	AT5G42740.1 | Symbols: | glucose-6-phosphate isomerase, cytosolic (PGIC) | chr5:17153308-17157850 FORWARD	-	61.6	-89.413		12	14.6667	0.818182	1.22222	0.576923	0.423077	0.5	0.615385	0.615385	0.615385	0.5	0.615385	0.8125	1.23077
344	344.01	AT3G51260.1 | Symbols: PAD1 | PAD1 (20S PROTEASOME ALPHA SUBUNIT PAD1); peptidase | chr3:19042065-19043725 FORWARD	-	27.2	-56.1327		9.66667	17	0.568627	1.75862	0.692308	0.769231	0.769231	1.38462	1.53846	1.46154	0.74359	1.46154	0.508772	1.96552
345	345.01	AT3G25800.1 | Symbols: PR 65, PR65, PDF1 | PDF1 (65 KDA REGULATORY SUBUNIT OF PROTEIN PHOSPHATASE 2A); protein phosphatase type 2A regulator | chr3:9424059-9427020 REVERSE	-	65.5	-90.9143		9.66667	11	0.878788	1.13793	0.375	0.458333	0.416667	0.541667	0.541667	0.458333	0.416667	0.513889	0.810811	1.23333
345	345.02	AT1G13320.1 | Symbols: PP2AA3, PR65 | PP2AA3/PR65 (PROTEIN PHOSPHATASE 2A SUBUNIT A3); protein phosphatase type 2A regulator | chr1:4563689-4567345 REVERSE	-	65.4	-51.026		6	6.66667	0.9	1.11111	0.28	0.28	0.2	0.24	0.32	0.28	0.253333	0.28	0.904762	1.10526
345	345.03	AT1G25490.1 | Symbols: REGA, PR65, ATB BETA BETA, EER1, RCN1 | RCN1 (ROOTS CURL IN NPA); protein phosphatase type 2A regulator | chr1:8951687-8954886 FORWARD	-	65.4	-48.6125		3.33333	6.66667	0.5	2	0.148148	0.111111	0.111111	0.259259	0.222222	0.259259	0.123457	0.246914	0.5	2
346	346.01	AT2G43750.1 | Symbols: ACS1, CPACS1, ATCS-B, OASB | OASB (O-ACETYLSERINE (THIOL) LYASE B); cysteine synthase | chr2:18136681-18139399 REVERSE	-	41.5	-97.7844		12.6667	9.66667	1.31034	0.763158	0.68421	0.526316	0.789474	0.631579	0.526316	0.473684	0.666667	0.54386	1.22581	0.815789
346	346.02	AT3G59760.1 | Symbols: ATCS-C, OASC | OASC (O-ACETYLSERINE (THIOL) LYASE ISOFORM C); cysteine synthase | chr3:22083096-22086322 REVERSE	2*	46	-29.5477		4.66667	4	1.16667	0.857143	0.272727	0.136364	0.227273	0.227273	0.181818	0.272727	0.212121	0.227273	0.933333	1.07143
347	347.01	AT4G35450.1 | Symbols: AFT, AKR2A, AKR2 | AKR2 (ANKYRIN REPEAT-CONTAINING PROTEIN 2); protein binding | chr4:16839867-16841764 FORWARD	3*	36.9	-76.3113		11	14.6667	0.75	1.33333	1.09091	1.09091	0.818182	1.36364	1.18182	1.45455	1	1.33333	0.75	1.33333
347	347.02	AT2G17390.1 | Symbols: AKR2B | AKR2B; protein binding / transcription regulator | chr2:7562952-7564825 FORWARD	-	36.8	-24.3141		6.33333	9.33333	0.678571	1.47368	0.6	0.7	0.6	1.2	0.7	0.9	0.633333	0.933333	0.678571	1.47368
348	348.01	AT3G13300.1 | Symbols: VCS | VCS (VARICOSE); nucleotide binding | chr3:4304092-4309956 FORWARD	2*	145.5	-86.2858		9	17.3333	0.519231	1.92593	0.169492	0.169492	0.20339	0.423729	0.271186	0.271186	0.180791	0.322034	0.561404	1.78125
349	349.01	AT3G13930.1 | Symbols: | dihydrolipoamide S-acetyltransferase, putative | chr3:4596247-4600150 FORWARD	-	58.3	-65.2353		10.3333	13.6667	0.756098	1.32258	0.416667	0.583333	0.541667	0.708333	0.666667	0.416667	0.513889	0.597222	0.860465	1.16216
349	349.02	AT1G54220.1 | Symbols: | dihydrolipoamide S-acetyltransferase, putative | chr1:20250127-20253875 REVERSE	2*	58.3	-14.8248		3.33333	4.33333	0.769231	1.3	0.148148	0.148148	0.0740741	0.148148	0.185185	0.148148	0.123457	0.160494	0.769231	1.3
350	350.01	AT5G57870.1 | Symbols: | eukaryotic translation initiation factor 4F, putative / eIF-4F, putative | chr5:23456981-23460659 FORWARD	-	85.4	-96.0405		9.66667	16.6667	0.58	1.72414	0.295455	0.181818	0.272727	0.454545	0.363636	0.386364	0.25	0.401515	0.622642	1.60606
351	351.01	AT1G44575.1 | Symbols: PSBS, NPQ4 | NPQ4 (NONPHOTOCHEMICAL QUENCHING) | chr1:16874208-16875634 FORWARD	-	27.9	-39.2		19.3333	7	2.7619	0.362069	1.72727	1.81818	1.90909	0.636364	0.727273	0.636364	1.81818	0.666667	2.72727	0.366667
352	352.01	AT5G42080.1 | Symbols: ADL1A, AG68, DRP1A | ADL1 (ARABIDOPSIS DYNAMIN-LIKE PROTEIN); GTP binding | chr5:16837889-16841764 REVERSE	-	68	-105.711		9	17	0.529412	1.88889	0.277778	0.333333	0.222222	0.472222	0.388889	0.555556	0.277778	0.472222	0.588235	1.7
353	353.01	AT5G08570.1 | Symbols: | pyruvate kinase, putative | chr5:2778434-2780301 FORWARD	-	54.8	-61.9724		12.3333	10	1.23333	0.810811	0.684211	0.684211	0.736842	0.631579	0.631579	0.473684	0.701754	0.578947	1.21212	0.825
353	353.02	AT5G63680.1 | Symbols: | pyruvate kinase, putative | chr5:25507733-25509756 FORWARD	-	54.9	-46.6904		7.66667	7	1.09524	0.913043	0.363636	0.363636	0.454545	0.363636	0.363636	0.318182	0.393939	0.348485	1.13043	0.884615
353	353.03	AT5G56350.1 | Symbols: | pyruvate kinase, putative | chr5:22837480-22839755 REVERSE	-	54.3	-19.931		1	3.33333	0.3	3.33333	0.0555556	0.0555556	0.0555556	0.166667	0.111111	0.277778	0.0555556	0.185185	0.3	3.33333
354	354.01	AT2G25890.1 | Symbols: | glycine-rich protein / oleosin | chr2:11044513-11044962 FORWARD	-	16.1	-30.1737		5.33333	20.3333	0.262295	3.8125	3	1.66667	1	8.66667	7	7	1.88889	7.55556	0.25	4
355	355.01	AT3G10920.1 | Symbols: MEE33, MSD1 | MSD1 (MANGANESE SUPEROXIDE DISMUTASE 1); manganese superoxide dismutase | chr3:3418020-3419586 FORWARD	2*	25.3	-64.807		13.3333	12.3333	1.08108	0.925	2.85714	1.71429	1.57143	1.71429	2	1.85714	2.04762	1.85714	1.10256	0.906977
356	356.01	AT3G57290.1 | Symbols: TIF3E1, ATEIF3E-1, INT-6, ATINT6, INT6, EIF3E | EIF3E (eukaryotic translation initiation factor 3E) | chr3:21207765-21210052 REVERSE	-	51.6	-80.6698		11	14.6667	0.75	1.33333	0.37037	0.407407	0.444444	0.703704	0.592593	0.37037	0.407407	0.555556	0.733333	1.36364
357	357.01	AT1G19570.1 | Symbols: DHAR1 | DHAR1 (DEHYDROASCORBATE REDUCTASE); glutathione dehydrogenase (ascorbate) | chr1:6773453-6774404 REVERSE	-	23.5	-81.8425		15	10.6667	1.40625	0.711111	1.26667	1	1	1	0.733333	0.6	1.08889	0.777778	1.4	0.714286
358	358.01	AT3G20250.1 | Symbols: APUM5 | APUM5 (ARABIDOPSIS PUMILIO 5); RNA binding | chr3:7059104-7062666 REVERSE	-	106.8	-81.3243		8.33333	9.66667	0.862069	1.16	0.162791	0.232558	0.255814	0.255814	0.27907	0.232558	0.217054	0.255814	0.848485	1.17857
358	358.02	AT2G29140.1 | Symbols: APUM3 | APUM3 (ARABIDOPSIS PUMILIO 3); RNA binding | chr2:12538469-12542137 FORWARD	-	105.8	-30.4127		4.66667	3	1.55556	0.642857	0.135135	0.108108	0.162162	0.0810811	0.135135	0.0540541	0.135135	0.0900901	1.5	0.666667
359	359.01	AT5G61510.1 | Symbols: | NADP-dependent oxidoreductase, putative | chr5:24754310-24756201 REVERSE	-	43.9	-70.212		12.6667	12.6667	1	1	0.85	0.55	0.5	0.7	0.55	0.75	0.633333	0.666667	0.95	1.05263
360	360.01	AT5G62490.1 | Symbols: ATHVA22B | ATHVA22B (Arabidopsis thaliana HVA22 homologue B) | chr5:25107432-25108571 FORWARD	-	18.7	-66.7415		7.66667	17.6667	0.433962	2.30435	1	0.7	0.6	1.7	1.9	1.7	0.766667	1.76667	0.433962	2.30435
361	361.01	AT1G47710.1 | Symbols: | (ATSERPIN1); cysteine protease inhibitor/ serine-type endopeptidase inhibitor | chr1:17560711-17562501 FORWARD	-	42.5	-62.4373		9.33333	16	0.583333	1.71429	0.529412	0.588235	0.588235	1.11765	1	1.05882	0.568627	1.05882	0.537037	1.86207
362	362.01	AT1G74960.1 | Symbols: KAS2, FAB1 | FAB1 (FATTY ACID BIOSYNTHESIS 1); fatty-acid synthase | chr1:28156225-28159609 REVERSE	2*	57.5	-91.1255		15.3333	10	1.53333	0.652174	1.30769	1.38462	1.15385	1	0.769231	0.846154	1.28205	0.871795	1.47059	0.68
363	363.01	AT3G04840.1 | Symbols: | 40S ribosomal protein S3A (RPS3aA) | chr3:1329757-1331424 FORWARD	-	29.7	-56.4819		5.33333	15.6667	0.340426	2.9375	0.230769	0.615385	0.384615	1.23077	1.15385	1.23077	0.410256	1.20513	0.340426	2.9375
363	363.02	AT4G34670.1 | Symbols: | 40S ribosomal protein S3A (RPS3aB) | chr4:16548729-16550227 FORWARD	-	29.7	-52.5346		6	11.3333	0.529412	1.88889	0.285714	0.642857	0.428571	0.857143	0.714286	0.928571	0.452381	0.833333	0.542857	1.84211
364	364.01	AT2G14170.1 | Symbols: ALDH6B2 | ALDH6B2 (Aldehyde dehydrogenase 6B2); 3-chloroallyl aldehyde dehydrogenase | chr2:5984809-5988981 REVERSE	-	65.8	-66.3191		13.6667	11.3333	1.20588	0.829268	0.772727	0.772727	0.636364	0.727273	0.545455	0.454545	0.727273	0.575758	1.26316	0.791667
365	365.01	AT1G47260.1 | Symbols: GAMMA CA2, APFI | APFI; carbonate dehydratase | chr1:17323824-17325787 REVERSE	-	30	-77.4485		6.66667	14	0.47619	2.1	0.6	0.466667	0.266667	1.26667	1	0.8	0.444444	1.02222	0.434783	2.3
365	365.02	AT5G66510.1 | Symbols: GAMMA CA3 | GAMMA CA3 (GAMMA CARBONIC ANHYDRASE 3); carbonate dehydratase | chr5:26567242-26568722 REVERSE	-	27.7	-24.5995		1	2.66667	0.375	2.66667	0.181818	0	0.0909091	0.363636	0.181818	0.454545	0.0909091	0.333333	0.272727	3.66667
365	365.03	AT1G19580.1 | Symbols: GAMMA CA1 | GAMMA CA1 (GAMMA CARBONIC ANHYDRASE 1); carbonate dehydratase | chr1:6774928-6777083 FORWARD	-	29.9	-11.1341		1	2	0.5	2	0.272727	0	0	0.181818	0.181818	0.272727	0.0909091	0.212121	0.428571	2.33333
366	366.01	AT4G11600.1 | Symbols: PHGPX, LSC803, ATGPX6 | ATGPX6 (GLUTATHIONE PEROXIDASE 6); glutathione peroxidase | chr4:7010015-7011324 REVERSE	-	25.5	-54.8374		9	16	0.5625	1.77778	1.11111	1.22222	0.888889	2	1.44444	2.22222	1.07407	1.88889	0.568627	1.75862
367	367.01	AT1G48990.1 | Symbols: | glycine-rich protein / oleosin | chr1:18125138-18125647 FORWARD	-	18.4	-30.4334		12.6667	12	1.05556	0.947368	2	2.5	2.33333	2.66667	2	1.83333	2.27778	2.16667	1.05128	0.95122
368	368.01	AT2G37660.1 | Symbols: | binding / catalytic/ coenzyme binding | chr2:15802559-15804055 REVERSE	-	34.8	-93.7933		12	12.6667	0.947368	1.05556	0.923077	1	0.923077	1.07692	0.846154	1.07692	0.948718	1	0.948718	1.05405
369	369.01	AT1G06950.1 | Symbols: ATTIC110, TIC110 | ATTIC110/TIC110 (TRANSLOCON AT THE INNER ENVELOPE MEMBRANE OF CHLOROPLASTS 110) | chr1:2130302-2135562 REVERSE	-	111.9	-84.9855		10.3333	14	0.738095	1.35484	0.195652	0.26087	0.26087	0.391304	0.26087	0.304348	0.23913	0.318841	0.75	1.33333
370	370.01	AT5G54960.1 | Symbols: PDC2 | PDC2 (PYRUVATE DECARBOXYLASE-2); pyruvate decarboxylase | chr5:22328084-22329907 REVERSE	-	65.7	-76.2038		12	9.33333	1.28571	0.777778	0.666667	0.777778	0.666667	0.611111	0.555556	0.5	0.703704	0.555556	1.26667	0.789474
370	370.02	AT4G33070.1 | Symbols: | pyruvate decarboxylase, putative | chr4:15952522-15954679 REVERSE	-	66.1	-18.1215		1.66667	4	0.416667	2.4	0.0625	0.125	0.125	0.1875	0.25	0.3125	0.104167	0.25	0.416667	2.4
371	371.01	AT2G19520.1 | Symbols: ACG1, MSI4, NFC4, NFC04, ATMSI4, FVE | FVE | chr2:8463088-8466317 FORWARD	-	55.6	-97.5719		12.3333	11.6667	1.05714	0.945946	0.833333	0.555556	0.722222	0.722222	0.555556	0.722222	0.703704	0.666667	1.05556	0.947368
372	372.01	AT4G13360.1 | Symbols: | catalytic | chr4:7775129-7777697 FORWARD	-	46.1	-67.5506		11.6667	12.3333	0.945946	1.05714	0.571429	0.47619	0.666667	0.666667	0.761905	0.333333	0.571429	0.587302	0.972973	1.02778
373	373.01	AT1G04080.1 | Symbols: PRP39 | PRP39; binding | chr1:1051802-1056549 FORWARD	-	85.1	-115.101		10.3333	13.6667	0.756098	1.32258	0.451613	0.258064	0.290323	0.548387	0.387097	0.516129	0.333333	0.483871	0.688889	1.45161
374	374.01	AT5G10730.1 | Symbols: | binding / catalytic/ coenzyme binding | chr5:3390823-3392948 REVERSE	-	30.9	-63.0937		8.33333	15.6667	0.531915	1.88	0.647059	0.470588	0.529412	0.941176	1	1	0.54902	0.980392	0.56	1.78571
375	375.01	AT4G37550.1 | Symbols: | formamidase, putative / formamide amidohydrolase, putative | chr4:17643678-17645723 FORWARD	-	49.5	-76.2521		17	7	2.42857	0.411765	0.764706	1.23529	1.11765	0.411765	0.411765	0.411765	1.03922	0.411765	2.52381	0.396226
376	376.01	AT3G54760.1 | Symbols: | dentin sialophosphoprotein-related | chr3:20280637-20283015 REVERSE	-	86	-107.024		11.6667	12	0.972222	1.02857	0.461538	0.461538	0.461538	0.653846	0.423077	0.346154	0.461538	0.474359	0.972973	1.02778
377	377.01	AT2G27020.1 | Symbols: PAG1 | PAG1 (20S proteasome alpha subunit G1); peptidase | chr2:11535593-11537936 REVERSE	-	27.3	-58.182		12	11.6667	1.02857	0.972222	0.8125	0.875	0.6875	0.875	0.5625	0.875	0.791667	0.770833	1.02703	0.973684
378	378.01	AT1G29150.1 | Symbols: RPN6, ATS9 | ATS9 (19S PROTEOSOME SUBUNIT 9) | chr1:10181226-10182485 FORWARD	-	46.6	-81.3043		13.3333	10.3333	1.29032	0.775	0.894737	0.736842	0.631579	0.684211	0.526316	0.578947	0.754386	0.596491	1.26471	0.790698
379	379.01	AT2G21390.1 | Symbols: | coatomer protein complex, subunit alpha, putative | chr2:9159508-9163657 FORWARD	-	136.2	-112.273		2.66667	20	0.133333	7.5	0.0634921	0.0476191	0.0634921	0.412698	0.333333	0.253968	0.0582011	0.333333	0.174603	5.72727
379	379.02	AT1G62020.1 | Symbols: | coatomer protein complex, subunit alpha, putative | chr1:22923479-22927393 FORWARD	-	136.3	-80.3063		2	15	0.133333	7.5	0.0655738	0.0327869	0.0491803	0.327869	0.278689	0.163934	0.0491803	0.256831	0.191489	5.22222
380	380.01	AT4G17170.1 | Symbols: AtRABB1c, AtRab2A, AT-RAB2 | AT-RAB2 (Arabidopsis Rab GTPase homolog B1c); GTP binding | chr4:9644919-9646231 REVERSE	-	23.1	-57.4255		6	12.3333	0.486486	2.05556	0.4	0.333333	0.533333	0.733333	1	0.8	0.422222	0.844444	0.5	2
380	380.02	AT4G35860.1 | Symbols: ATRABB1B, ATGB2, ATRAB2C | ATGB2/ATRAB2C/ATRABB1B (GTP-BINDING 2); GTP binding | chr4:16987121-16988842 REVERSE	-	23.1	-65.5657		4	13	0.307692	3.25	0.230769	0.307692	0.461538	0.923077	1.23077	0.923077	0.333333	1.02564	0.325	3.07692
381	381.01	AT1G50200.1 | Symbols: ACD, ALATS | ALATS (ALANYL-TRNA SYNTHETASE); ATP binding / alanine-tRNA ligase/ ligase, forming aminoacyl-tRNA and related compounds / nucleic acid binding | chr1:18595097-18601979 REVERSE	-	110.3	-68.4842		8.33333	15	0.555556	1.8	0.275	0.25	0.25	0.475	0.425	0.35	0.258333	0.416667	0.62	1.6129
382	382.01	AT3G22110.1 | Symbols: PAC1 | PAC1 (20S proteasome alpha subunit C1); peptidase | chr3:7792826-7793578 REVERSE	-	27.4	-68.8934		8.33333	15	0.555556	1.8	0.5	0.571429	0.928571	1	1.14286	1.07143	0.666667	1.07143	0.622222	1.60714
383	383.01	AT5G23540.1 | Symbols: | 26S proteasome regulatory subunit, putative | chr5:7937775-7939342 FORWARD	2*	34.2	-38.9172		10	13.3333	0.75	1.33333	0.818182	1.09091	1	1	1.45455	1.27273	0.969697	1.24242	0.780488	1.28125
384	384.01	AT1G74020.1 | Symbols: SS2 | SS2 (STRICTOSIDINE SYNTHASE 2); strictosidine synthase | chr1:27838950-27840938 REVERSE	-	35.2	-61.8154		12.6667	10.6667	1.1875	0.842105	1.36364	1.09091	1.09091	1.27273	1.09091	0.727273	1.18182	1.0303	1.14706	0.871795
385	385.01	AT3G22200.1 | Symbols: HER1, POP2, GABA-T | POP2 (POLLEN-PISTIL INCOMPATIBILITY 2); 4-aminobutyrate transaminase | chr3:7835293-7838870 FORWARD	-	55.1	-78.7822		14	9.33333	1.5	0.666667	0.684211	0.947368	0.631579	0.684211	0.473684	0.473684	0.754386	0.54386	1.3871	0.72093
386	386.01	AT1G70770.1 | Symbols: | similar to unknown protein [Arabidopsis thaliana] (TAIR:AT1G23170.1); similar to hypothetical protein [Vitis vinifera] (GB:CAN67931.1); contains domain PTHR13448 (PTHR13448) | chr1:26692284-26694847 REVERSE	-	66.7	-67.8052		8.66667	14.3333	0.604651	1.65385	0.333333	0.37037	0.333333	0.481481	0.555556	0.592593	0.345679	0.54321	0.636364	1.57143
387	387.01	AT5G63860.1 | Symbols: UVR8 | UVR8 (UVB-RESISTANCE 8) | chr5:25572047-25575813 REVERSE	-	47	-90.1159		13	10	1.3	0.769231	0.772727	0.590909	0.636364	0.5	0.545455	0.454545	0.666667	0.5	1.33333	0.75
388	388.01	AT2G42520.1 | Symbols: | DEAD box RNA helicase, putative | chr2:17712460-17715822 FORWARD	-	67.5	-60.6554		6	9.66667	0.62069	1.61111	0.178571	0.178571	0.285714	0.428571	0.285714	0.357143	0.214286	0.357143	0.6	1.66667
388	388.02	AT3G58510.1 | Symbols: | DEAD box RNA helicase, putative (RH11) | chr3:21651585-21654441 FORWARD	3*	65.9	-80.3819		4.66667	9.66667	0.482759	2.07143	0.148148	0.185185	0.222222	0.481481	0.222222	0.407407	0.185185	0.37037	0.5	2
389	389.01	AT5G27640.1 | Symbols: EIF3B, ATEIF3B-1, EIF3B-1, ATTIF3B1, TIF3B1 | TIF3B1 (EUKARYOTIC TRANSLATION INITIATION FACTOR 3B); nucleic acid binding / translation initiation factor | chr5:9781210-9784762 REVERSE	2*	81.7	-92.7817		7.33333	15.3333	0.478261	2.09091	0.387097	0.193548	0.290323	0.516129	0.483871	0.516129	0.290323	0.505376	0.574468	1.74074
390	390.01	AT3G11710.1 | Symbols: | lysyl-tRNA synthetase, putative / lysine--tRNA ligase, putative | chr3:3702365-3705619 REVERSE	-	70.7	-96.9742		9.33333	13.3333	0.7	1.42857	0.357143	0.321429	0.357143	0.571429	0.535714	0.5	0.345238	0.535714	0.644444	1.55172
391	391.01	AT4G04910.1 | Symbols: NSF | NSF (N-ETHYLMALEIMIDE SENSITIVE FACTOR); ATP binding / binding / nucleoside-triphosphatase/ nucleotide binding | chr4:2489694-2495664 REVERSE	-	81.3	-125.022		6.66667	16	0.416667	2.4	0.222222	0.222222	0.222222	0.444444	0.5	0.416667	0.222222	0.453704	0.489796	2.04167
392	392.01	AT5G20720.1 | Symbols: CPN10, CHCPN10, ATCPN21, CPN21, CPN20 | CPN20 (CHAPERONIN 20); calmodulin binding | chr5:7015017-7016356 FORWARD	2*	26.7	-106.646		13	9.66667	1.34483	0.74359	1.16667	1.25	1	0.75	0.916667	0.916667	1.13889	0.861111	1.32258	0.756098
393	393.01	AT3G12390.1 | Symbols: | nascent polypeptide associated complex alpha chain protein, putative / alpha-NAC, putative | chr3:3942351-3943602 FORWARD	-	21.9	-54.3833		8.33333	14.3333	0.581395	1.72	1.11111	0.888889	1	1.88889	1.66667	1.44444	1	1.66667	0.6	1.66667
394	394.01	AT5G42270.1 | Symbols: FTSH5, VAR1 | VAR1 (VARIEGATED 1); ATP-dependent peptidase/ ATPase/ metallopeptidase | chr5:16919887-16922330 FORWARD	-	75.1	-103.182		14.6667	8	1.83333	0.545455	0.590909	0.681818	0.772727	0.363636	0.363636	0.409091	0.681818	0.378788	1.8	0.555556
395	395.01	AT5G36210.1 | Symbols: | serine-type peptidase | chr5:14265432-14270502 REVERSE	-	81.1	-65.2061		11.6667	11	1.06061	0.942857	0.393939	0.333333	0.333333	0.424242	0.30303	0.333333	0.353535	0.353535	1	1
396	396.01	AT3G44110.1 | Symbols: ATJ, ATJ3 | ATJ3 (Arabidopsis thaliana DnaJ homologue 3) | chr3:15880102-15882046 REVERSE	-	46.3	-60.5885		7	14	0.5	2	0.533333	0.666667	0.4	0.933333	1	0.933333	0.533333	0.955556	0.55814	1.79167
396	396.02	AT5G22060.1 | Symbols: ATJ2 | ATJ2 (Arabidopsis thaliana DnaJ homologue 2) | chr5:7303801-7305671 REVERSE	-	46.3	-32.2471		3	6.33333	0.473684	2.11111	0.133333	0.4	0.2	0.466667	0.533333	0.4	0.244444	0.466667	0.52381	1.90909
397	397.01	AT4G38630.1 | Symbols: MCB1, ATMCB1, MBP1, RPN10 | RPN10 (REGULATORY PARTICLE NON-ATPASE 10) | chr4:18057351-18059453 REVERSE	-	40.6	-81.1701		11.3333	11	1.0303	0.970588	0.909091	1.09091	1.18182	1.18182	1	0.818182	1.06061	1	1.06061	0.942857
398	398.01	AT1G18070.1 | Symbols: | EF-1-alpha-related GTP-binding protein, putative | chr1:6214229-6218204 REVERSE	2*	59.1	-65.1309		7.66667	14.6667	0.522727	1.91304	0.45	0.4	0.45	0.7	0.85	0.9	0.433333	0.816667	0.530612	1.88462
399	399.01	AT2G37970.1 | Symbols: SOUL-1 | SOUL-1; binding | chr2:15898105-15898782 FORWARD	-	24.8	-66.531		12.3333	10	1.23333	0.810811	0.916667	1.25	1.16667	1.16667	0.833333	1	1.11111	1	1.11111	0.9
400	400.01	AT1G28200.1 | Symbols: FIP1 | FIP1 (FH INTERACTING PROTEIN 1) | chr1:9850382-9852287 REVERSE	-	27.9	-57.351		9	13	0.692308	1.44444	1	0.615385	0.692308	1.38462	0.846154	0.846154	0.769231	1.02564	0.75	1.33333
401	401.01	AT1G13020.1 | Symbols: | eukaryotic translation initiation factor, putative (EIF4B5) | chr1:4440925-4443518 REVERSE	-	59.2	-66.5077		7.33333	8.66667	0.846154	1.18182	0.266667	0.2	0.266667	0.333333	0.333333	0.233333	0.244444	0.3	0.814815	1.22727
401	401.02	AT3G26400.1 | Symbols: EIF4B1 | EIF4B1 (eukaryotic translation initiation factor 4B1) | chr3:9667853-9670318 FORWARD	-	57.6	-51.2817		2.33333	4.66667	0.5	2	0.0625	0.0625	0.09375	0.1875	0.21875	0.03125	0.0729167	0.145833	0.5	2
402	402.01	AT1G12840.1 | Symbols: ATVHA-C, DET3 | DET3 (DE-ETIOLATED 3) | chr1:4375582-4378218 FORWARD	-	42.5	-45.3205		9	13	0.692308	1.44444	0.5	0.272727	0.5	0.5	0.727273	0.681818	0.424242	0.636364	0.666667	1.5
403	403.01	AT1G04690.1 | Symbols: KV-BETA1, KAB1 | KAB1 (POTASSIUM CHANNEL BETA SUBUNIT); potassium channel | chr1:1313661-1315419 FORWARD	-	36.4	-57.6169		10.3333	11.6667	0.885714	1.12903	0.733333	0.666667	1	0.933333	1	0.733333	0.8	0.888889	0.9	1.11111
404	404.01	AT1G54010.1 | Symbols: | myrosinase-associated protein, putative | chr1:20162522-20164415 REVERSE	-	43	-63.4949		14	8	1.75	0.571429	1.2	0.8	0.933333	0.533333	0.6	0.466667	0.977778	0.533333	1.83333	0.545455
405	405.01	AT4G14030.1 | Symbols: SBP1 | selenium-binding protein, putative | chr4:8098116-8100160 REVERSE	-	53.9	-75.6225		8.33333	8	1.04167	0.96	0.318182	0.5	0.318182	0.363636	0.318182	0.454545	0.378788	0.378788	1	1
405	405.02	AT4G14040.1 | Symbols: EDA38, SBP2 | EDA38 (embryo sac development arrest 38); selenium binding | chr4:8100686-8102823 REVERSE	-	53.8	-55.697		5	4.33333	1.15385	0.866667	0.181818	0.272727	0.227273	0.363636	0.136364	0.181818	0.227273	0.227273	1	1
406	406.01	AT1G11860.1 | Symbols: | aminomethyltransferase, putative | chr1:4001800-4003244 FORWARD	2*	44.3	-63.4126		12.6667	9	1.40741	0.710526	0.789474	0.736842	0.631579	0.526316	0.421053	0.473684	0.719298	0.473684	1.51852	0.658537
407	407.01	AT4G20860.1 | Symbols: | FAD-binding domain-containing protein | chr4:11172737-11174329 FORWARD	-	60.3	-30.2185		10	6	1.66667	0.6	0.413793	0.310345	0.310345	0.275862	0.172414	0.206897	0.344828	0.218391	1.57895	0.633333
407	407.02	AT5G44360.1 | Symbols: | FAD-binding domain-containing protein | chr5:17889327-17890925 REVERSE	-	60.4	-23.2078		4	5	0.8	1.25	0.178571	0.142857	0.107143	0.214286	0.107143	0.25	0.142857	0.190476	0.75	1.33333
408	408.01	AT4G24220.1 | Symbols: AWI31, VEP1 | VEP1 (VEIN PATTERNING 1); binding / catalytic | chr4:12565229-12566484 FORWARD	2*	44.1	-82.7543		11.3333	10.3333	1.09677	0.911765	0.823529	0.529412	0.647059	0.882353	0.529412	0.529412	0.666667	0.647059	1.0303	0.970588
409	409.01	AT1G01910.1 | Symbols: | anion-transporting ATPase, putative | chr1:313595-315831 REVERSE	3*	39.6	-41.7373		6.66667	5.66667	1.17647	0.85	0.461538	0.538462	0.538462	0.461538	0.461538	0.461538	0.512821	0.461538	1.11111	0.9
409	409.02	AT3G10350.1 | Symbols: | anion-transporting ATPase family protein | chr3:3208315-3210683 FORWARD	-	44.6	-48.9026		7.33333	4.66667	1.57143	0.636364	0.411765	0.352941	0.647059	0.411765	0.235294	0.235294	0.470588	0.294118	1.6	0.625
410	410.01	AT3G19920.1 | Symbols: | similar to unknown protein [Arabidopsis thaliana] (TAIR:AT5G64230.1); similar to unnamed protein product [Vitis vinifera] (GB:CAO44392.1) | chr3:6929846-6931777 REVERSE	-	45.1	-108.707		15.6667	6	2.61111	0.382979	0.9	0.75	0.85	0.25	0.35	0.35	0.833333	0.316667	2.63158	0.38
411	411.01	AT1G59610.1 | Symbols: CF1, ADL3 | ADL3 (ARABIDOPSIS DYNAMIN-LIKE 3) | chr1:21897078-21904445 FORWARD	-	100	-106.158		4.66667	16.6667	0.28	3.57143	0.106383	0.148936	0.0851064	0.404255	0.446808	0.276596	0.113475	0.375887	0.301887	3.3125
412	412.01	AT4G39690.1 | Symbols: | similar to unknown [Populus trichocarpa] (GB:ABK94999.1); contains domain PTHR15415 (PTHR15415) | chr4:18417749-18421627 FORWARD	-	70.4	-113.51		9.33333	12	0.777778	1.28571	0.382353	0.205882	0.264706	0.529412	0.294118	0.264706	0.284314	0.362745	0.783784	1.27586
413	413.01	AT4G37000.1 | Symbols: ATRCCR, ACD2 | ACD2 (ACCELERATED CELL DEATH 2) | chr4:17442621-17443756 FORWARD	-	36.3	-69.6924		11.6667	9.66667	1.2069	0.828571	0.684211	0.473684	0.68421	0.578947	0.473684	0.578947	0.614035	0.54386	1.12903	0.885714
414	414.01	AT1G20225.1 | Symbols: | similar to unknown protein [Arabidopsis thaliana] (TAIR:AT1G76020.1); similar to unknown [Solanum tuberosum] (GB:ABB55396.1); contains InterPro domain Thioredoxin-like fold (InterPro:IPR012336) | chr1:7007957-7009309 REVERSE	-	26	-61.1811		11.6667	9.66667	1.2069	0.828571	0.933333	0.733333	0.733333	0.466667	0.8	0.733333	0.8	0.666667	1.2	0.833333
415	415.01	AT1G62640.1 | Symbols: KAS III | KAS III (3-KETOACYL-ACYL CARRIER PROTEIN SYNTHASE III); 3-oxoacyl-[acyl-carrier-protein] synthase | chr1:23196167-23198402 FORWARD	2*	42.7	-81.0274		13	8.33333	1.56	0.641026	1.125	0.75	0.75	0.6875	0.375	0.625	0.875	0.5625	1.55556	0.642857
416	416.01	AT1G07040.1 | Symbols: | similar to unknown protein [Arabidopsis thaliana] (TAIR:AT1G27030.1); similar to unnamed protein product [Vitis vinifera] (GB:CAO41035.1) | chr1:2161224-2163034 REVERSE	-	40.5	-76.2976		10.6667	10.6667	1	1	0.65	0.4	0.55	0.45	0.5	0.65	0.533333	0.533333	1	1
417	417.01	AT2G22780.1 | Symbols: PMDH1 | PMDH1 (PEROXISOMAL NAD-MALATE DEHYDROGENASE 1); malate dehydrogenase | chr2:9697075-9699003 REVERSE	-	37.4	-83.0176		7.66667	13.6667	0.560976	1.78261	0.642857	0.428571	0.785714	1.21429	0.857143	1.07143	0.619048	1.04762	0.590909	1.69231
418	418.01	AT5G54430.1 | Symbols: | universal stress protein (USP) family protein | chr5:22114789-22116919 REVERSE	-	26.1	-43.5212		5.33333	11.3333	0.470588	2.125	0.545455	0.545455	0.545455	1	1.09091	1	0.545455	1.0303	0.529412	1.88889
418	418.02	AT4G27320.1 | Symbols: | universal stress protein (USP) family protein | chr4:13678866-13680723 REVERSE	-	28	-26.1405		1	4.33333	0.230769	4.33333	0.166667	0	0.166667	0.333333	0.416667	0.333333	0.111111	0.361111	0.307692	3.25
419	419.01	AT1G53280.1 | Symbols: | DJ-1 family protein | chr1:19868610-19871009 REVERSE	-	46.9	-89.1312		11.6667	9.33333	1.25	0.8	0.736842	0.578947	0.578947	0.526316	0.526316	0.421053	0.631579	0.491228	1.28571	0.777778
420	420.01	AT4G23630.1 | Symbols: BTI1 | BTI1 (VIRB2-INTERACTING PROTEIN 1) | chr4:12318080-12319584 FORWARD	-	30.4	-43.2064		2	19	0.105263	9.5	0.166667	0.166667	0.666667	4	3	2.83333	0.333333	3.27778	0.101695	9.83333
421	421.01	AT4G36600.1 | Symbols: | late embryogenesis abundant domain-containing protein / LEA domain-containing protein | chr4:17263726-17264974 FORWARD	-	36.3	-52.064		8.33333	12.3333	0.675676	1.48	0.9	0.9	0.8	1.1	1.3	1.3	0.866667	1.23333	0.702703	1.42308
422	422.01	AT2G17200.1 | Symbols: | ubiquitin family protein | chr2:7489215-7492172 REVERSE	-	57.9	-72.7624		7.33333	8.66667	0.846154	1.18182	0.538462	0.538462	0.615385	0.538462	0.769231	0.692308	0.564103	0.666667	0.846154	1.18182
422	422.02	AT2G17190.1 | Symbols: | ubiquitin family protein | chr2:7485354-7488443 REVERSE	-	57.2	-61.2174		6.33333	8.33333	0.76	1.31579	0.384615	0.692308	0.538462	0.692308	0.615385	0.615385	0.538462	0.641026	0.84	1.19048
423	423.01	AT4G27520.1 | Symbols: | plastocyanin-like domain-containing protein | chr4:13750674-13751825 REVERSE	-	35	-35.9485		8.33333	12.3333	0.675676	1.48	0.538462	0.846154	0.692308	1.15385	0.923077	0.846154	0.692308	0.974359	0.710526	1.40741
424	424.01	AT2G30200.1 | Symbols: | [acyl-carrier-protein] S-malonyltransferase/ binding / catalytic/ transferase | chr2:12890239-12892559 REVERSE	-	41.4	-55.7563		10.6667	10	1.06667	0.9375	0.611111	0.555556	0.611111	0.666667	0.5	0.5	0.592593	0.555556	1.06667	0.9375
425	425.01	AT2G41260.1 | Symbols: ATM17, M17 | M17 | chr2:17213619-17214570 FORWARD	2*	23.8	-57.7007		6	14.6667	0.409091	2.44444	1.6	0.8	1.2	3.4	2.4	3	1.2	2.93333	0.409091	2.44444
426	426.01	AT5G66420.2 | Symbols: | similar to tm-1^GCR26 protein [Solanum lycopersicum] (GB:BAF75725.1); similar to unnamed protein product [Vitis vinifera] (GB:CAO48327.1); similar to hypothetical protein [Thellungiella halophila] (GB:ABB45848.1); contains InterPro domain Protein of unknown function UPF0261 (InterPro:IPR010647) | chr5:26539119-26542212 REVERSE	-	80.6	-74.5748		8.66667	12	0.722222	1.38462	0.333333	0.296296	0.37037	0.592593	0.37037	0.481481	0.333333	0.481481	0.692308	1.44444
427	427.01	AT4G28510.1 | Symbols: ATPHB1 | ATPHB1 (PROHIBITIN 1) | chr4:14084976-14086378 REVERSE	-	31.6	-39.6465		5.66667	9	0.62963	1.58824	0.333333	0.333333	0.466667	0.6	0.8	0.533333	0.377778	0.644444	0.586207	1.70588
427	427.02	AT2G20530.1 | Symbols: ATPHB6 | ATPHB6 (PROHIBITIN 6) | chr2:8849381-8850868 FORWARD	2*	31.5	-33.1463		4.66667	7.33333	0.636364	1.57143	0.461538	0.230769	0.384615	0.615385	0.923077	0.461538	0.358974	0.666667	0.538462	1.85714
427	427.03	AT1G03860.1 | Symbols: ATPHB2 | ATPHB2 (PROHIBITIN 2) | chr1:979610-981156 REVERSE	2*	31.7	-33.7472		4.66667	6.33333	0.736842	1.35714	0.285714	0.285714	0.428571	0.428571	0.714286	0.428571	0.333333	0.52381	0.636364	1.57143
428	428.01	AT2G32060.1 | Symbols: | 40S ribosomal protein S12 (RPS12C) | chr2:13646305-13647181 REVERSE	3*	15.2	-41.3577		4.66667	8	0.583333	1.71429	0.571429	0.571429	1	1.14286	1.14286	1.28571	0.714286	1.19048	0.6	1.66667
428	428.02	AT1G15930.1 | Symbols: | 40S ribosomal protein S12 (RPS12A) | chr1:5471696-5472735 FORWARD	2*	15.3	-49.6324		3	8	0.375	2.66667	0.571429	0.571429	0.285714	0.714286	1.28571	1.57143	0.47619	1.19048	0.4	2.5
429	429.01	AT5G14450.1 | Symbols: | GDSL-motif lipase/hydrolase family protein | chr5:4658491-4660037 FORWARD	-	43.5	-63.5812		10.3333	10.3333	1	1	0.588235	0.647059	0.647059	0.764706	0.529412	0.529412	0.627451	0.607843	1.03226	0.96875
430	430.01	AT4G13430.1 | Symbols: | aconitase family protein / aconitate hydratase family protein | chr4:7804190-7807785 REVERSE	-	54.9	-82.7772		10.6667	10	1.06667	0.9375	0.590909	0.545455	0.454545	0.590909	0.363636	0.545455	0.530303	0.5	1.06061	0.942857
431	431.01	AT4G02510.1 | Symbols: TOC86, PPI2, TOC160, ATTOC159, TOC159 | TOC159 (PLASMID PROTEIN IMPORT 2) | chr4:1104766-1109360 FORWARD	-	160.6	-150.981		0	20.3333	0	/	0	0	0	0.455882	0.220588	0.264706	0	0.313726	0	#DIV/0!
432	432.01	AT5G63620.1 | Symbols: | oxidoreductase, zinc-binding dehydrogenase family protein | chr5:25483606-25485522 REVERSE	2*	45.4	-75.9985		12	8	1.5	0.666667	0.875	0.8125	0.6875	0.5625	0.6875	0.375	0.791667	0.541667	1.46154	0.684211
433	433.01	AT1G13060.1 | Symbols: PBE1 | PBE1 (20S proteasome beta subunit E1); peptidase | chr1:4452639-4454661 FORWARD	-	29.6	-70.2137		8.66667	9	0.962963	1.03846	1	1.1	0.6	0.8	0.9	1.1	0.9	0.933333	0.964286	1.03704
433	433.02	AT3G26340.1 | Symbols: | 20S proteasome beta subunit E, putative | chr3:9651837-9653809 REVERSE	-	29.4	-55.1099		5	6.33333	0.789474	1.26667	0.6	0.8	0.2	0.5	0.8	0.8	0.533333	0.7	0.761905	1.3125
434	434.01	AT3G54400.1 | Symbols: | aspartyl protease family protein | chr3:20151269-20153577 REVERSE	-	45.4	-55.0597		12.6667	7.33333	1.72727	0.578947	1	0.857143	0.928571	0.571429	0.5	0.5	0.928571	0.52381	1.77273	0.564103
435	435.01	AT4G16660.1 | Symbols: | heat shock protein 70, putative / HSP70, putative | chr4:9377247-9381254 FORWARD	-	96.5	-67.8274		7	13	0.538462	1.85714	0.230769	0.307692	0.346154	0.730769	0.423077	0.461538	0.294872	0.538462	0.547619	1.82609
436	436.01	AT5G60980.1 | Symbols: | nuclear transport factor 2 (NTF2) family protein / RNA recognition motif (RRM)-containing protein | chr5:24561214-24563253 FORWARD	2*	49.3	-77.7631		9	10.6667	0.84375	1.18519	0.3	0.5	0.55	0.65	0.75	0.3	0.45	0.566667	0.794118	1.25926
437	437.01	AT1G04560.1 | Symbols: | AWPM-19-like membrane family protein | chr1:1245069-1245887 FORWARD	-	19.8	-55.6774		5.66667	14	0.404762	2.47059	1.33333	2.66667	2.66667	5	6	6.66667	2.22222	5.88889	0.377359	2.65
438	438.01	AT3G06050.1 | Symbols: PRXIIF, ATPRXIIF | ATPRXIIF/PRXIIF (PEROXIREDOXIN IIF); antioxidant/ peroxidase | chr3:1826317-1827815 REVERSE	-	21.4	-56.9521		8.33333	11	0.757576	1.32	0.9	0.8	0.8	1.3	1.1	1.2	0.833333	1.2	0.694444	1.44
439	439.01	AT1G50480.1 | Symbols: THFS | THFS (10-FORMYLTETRAHYDROFOLATE SYNTHETASE); ATP binding / formate-tetrahydrofolate ligase | chr1:18705732-18708355 FORWARD	-	67.7	-75.9713		8.33333	11	0.757576	1.32	0.5	0.333333	0.333333	0.583333	0.375	0.458333	0.388889	0.472222	0.823529	1.21429
440	440.01	ATCG00500.1 | Symbols: ACCD | Encodes the carboxytransferase beta subunit of the Acetyl-CoA carboxylase (ACCase) complex in plastids. This complex catalyzes the carboxylation of acetyl-CoA to produce malonyl-CoA, the first committed step in fatty acid synthesis. | chrC:57075-58541 FORWARD	-	55.5	-49.3189		10.3333	9	1.14815	0.870968	0.47619	0.428571	0.619048	0.619048	0.380952	0.428571	0.507937	0.47619	1.06667	0.9375
441	441.01	AT4G15410.1 | Symbols: PUX5 | UBX domain-containing protein | chr4:8814868-8816596 FORWARD	-	44.9	-73.0117		7.33333	11.6667	0.628571	1.59091	0.388889	0.555556	0.5	0.888889	0.5	0.611111	0.481481	0.666667	0.722222	1.38462
442	442.01	AT4G10750.1 | Symbols: | HpcH/HpaI aldolase family protein | chr4:6618720-6619796 FORWARD	-	38.3	-41.1696		10.6667	8.33333	1.28	0.78125	1.16667	0.75	0.833333	0.833333	0.666667	0.583333	0.916667	0.694444	1.32	0.757576
443	443.01	AT1G75280.1 | Symbols: | isoflavone reductase, putative | chr1:28255691-28257016 FORWARD	-	33.6	-55.0075		8.33333	10.6667	0.78125	1.28	0.916667	0.666667	0.583333	0.75	1	1.16667	0.722222	0.972222	0.742857	1.34615
444	444.01	AT1G29900.1 | Symbols: CARB | CARB (CARBAMOYL PHOSPHATE SYNTHETASE B); ATP binding / carbamoyl-phosphate synthase | chr1:10468148-10471960 FORWARD	-	129.7	-63.4441		8.66667	10.3333	0.83871	1.19231	0.183673	0.204082	0.183673	0.265306	0.204082	0.22449	0.190476	0.231293	0.823529	1.21429
445	445.01	AT2G14260.2 | Symbols: PIP | PIP (proline iminopeptidase); prolyl aminopeptidase | chr2:6048523-6050557 REVERSE	-	37.3	-57.9777		9.33333	9.66667	0.965517	1.03571	0.588235	0.529412	0.588235	0.705882	0.588235	0.411765	0.568627	0.568627	1	1
446	446.01	AT2G26080.1 | Symbols: ATGLDP2 | ATGLDP2 (ARABIDOPSIS THALIANA GLYCINE DECARBOXYLASE P-PROTEIN 2); glycine dehydrogenase (decarboxylating) | chr2:11116408-11120864 REVERSE	-	113.6	-54.4959		5.66667	11	0.515152	1.94118	0.121212	0.181818	0.242424	0.424242	0.363636	0.272727	0.181818	0.353535	0.514286	1.94444
446	446.02	AT4G33010.1 | Symbols: ATGLDP1 | ATGLDP1 (ARABIDOPSIS THALIANA GLYCINE DECARBOXYLASE P-PROTEIN 1); glycine dehydrogenase (decarboxylating) | chr4:15926855-15931153 REVERSE	-	112.7	-52.2086		4.33333	10.3333	0.419355	2.38462	0.114286	0.142857	0.142857	0.428571	0.257143	0.228571	0.133333	0.304762	0.4375	2.28571
447	447.01	AT5G05780.1 | Symbols: RPN8A, AE3, ATHMOV34 | AE3/ATHMOV34 (ASYMMETRIC LEAVES ENHANCER 3, ASYMMETRIC LEAVES ENHANCER3) | chr5:1735863-1738177 FORWARD	-	34.6	-65.2558		8	8.66667	0.923077	1.08333	1.11111	1	0.555556	1	1.22222	0.666667	0.888889	0.962963	0.923077	1.08333
447	447.02	AT3G11270.1 | Symbols: MEE34 | MEE34 (maternal effect embryo arrest 34) | chr3:3528995-3531323 FORWARD	-	35	-55.4327		5.33333	7.66667	0.695652	1.4375	0.6	0.6	0.4	0.5	1.2	0.7	0.533333	0.8	0.666667	1.5
448	448.01	AT1G14940.1 | Symbols: | major latex protein-related / MLP-related | chr1:5154770-5155507 REVERSE	-	17.8	-48.7075		8.33333	5.33333	1.5625	0.64	2.42857	0.571429	0.714286	0.142857	1	1.28571	1.2381	0.809524	1.52941	0.653846
448	448.02	AT1G14930.1 | Symbols: | major latex protein-related / MLP-related | chr1:5152460-5153030 REVERSE	-	17.8	-19.9976		2.33333	3	0.777778	1.28571	0.625	0.375	0	0.375	0	0.75	0.333333	0.375	0.888889	1.125
449	449.01	AT1G03090.2 | Symbols: MCCA | MCCA (3-methylcrotonyl-CoA carboxylase 1) | chr1:739715-743819 FORWARD	-	80.3	-89.7633		11	7.66667	1.43478	0.69697	0.366667	0.333333	0.466667	0.266667	0.266667	0.266667	0.388889	0.266667	1.45833	0.685714
450	450.01	AT1G69800.1 | Symbols: | CBS domain-containing protein | chr1:26278079-26279768 REVERSE	-	47.7	-79.0797		10	8.66667	1.15385	0.866667	1.07692	0.615385	0.615385	0.692308	0.538462	0.769231	0.769231	0.666667	1.15385	0.866667
451	451.01	AT4G24830.1 | Symbols: | arginosuccinate synthase family | chr4:12793095-12795867 REVERSE	-	53.7	-71.1567		12.3333	6.33333	1.94737	0.513514	0.392857	0.5	0.535714	0.214286	0.285714	0.25	0.47619	0.25	1.90476	0.525
452	452.01	AT5G09900.1 | Symbols: EMB2107, RPN5A, MSA | EMB2107/MSA/RPN5A (EMBRYO DEFECTIVE 2107) | chr5:3089463-3092435 REVERSE	-	50.7	-71.861		9	9.66667	0.931034	1.07407	0.47619	0.47619	0.428571	0.52381	0.52381	0.380952	0.460317	0.47619	0.966667	1.03448
453	453.01	AT5G17020.1 | Symbols: ATCRM1, ATXPO1, XPO1, XPO1A | XPO1A (exportin 1A); protein transporter | chr5:5594907-5602470 FORWARD	-	123	-56.9954		6.33333	11	0.575758	1.73684	0.121951	0.146341	0.195122	0.292683	0.243902	0.292683	0.154472	0.276423	0.558824	1.78947
453	453.02	AT3G03110.1 | Symbols: CRM1B, XPO1B | XPO1B (exportin 1B); protein transporter | chr3:708973-716886 FORWARD	-	123	-23.2433		1.33333	4	0.333333	3	0.027027	0.0540541	0.027027	0.0810811	0.108108	0.135135	0.036036	0.108108	0.333333	3
454	454.01	AT3G10410.1 | Symbols: SCPL49 | SCPL49 (serine carboxypeptidase-like 49); serine carboxypeptidase | chr3:3235523-3238068 REVERSE	-	57.2	-60.8533		7.33333	6.33333	1.15789	0.863636	1.2	0.6	0.7	0.9	0.5	0.8	0.833333	0.733333	1.13636	0.88
454	454.02	AT3G45010.1 | Symbols: SCPL48 | SCPL48 (serine carboxypeptidase-like 48); serine carboxypeptidase | chr3:16477313-16479830 FORWARD	-	56.8	-32.1962		2	3.33333	0.6	1.66667	0.1	0.1	0.1	0.25	0.1	0.3	0.1	0.216667	0.461538	2.16667
455	455.01	AT2G24270.1 | Symbols: ALDH11A3 | ALDH11A3 (Aldehyde dehydrogenase 11A3); 3-chloroallyl aldehyde dehydrogenase/ glyceraldehyde-3-phosphate dehydrogenase (NADP+) | chr2:10334405-10336681 REVERSE	2*	52.9	-78.2026		7.66667	11	0.69697	1.43478	0.304348	0.304348	0.434783	0.608696	0.478261	0.434783	0.347826	0.507246	0.685714	1.45833
456	456.01	AT2G38230.1 | Symbols: ATPDX1.1 | ATPDX1.1 (PYRIDOXINE BIOSYNTHESIS 1.1); protein heterodimerization | chr2:16018553-16019482 FORWARD	-	32.8	-43.6463		4.33333	11	0.393939	2.53846	0.5	0.583333	0.583333	1	0.916667	0.916667	0.555556	0.944444	0.588235	1.7
456	456.02	AT5G01410.1 | Symbols: ATPDX1.3, RSR4, PDX1.3, PDX1 | PDX1 (PYRIDOXINE BIOSYNTHESIS 1.3); protein heterodimerization/ protein homodimerization | chr5:172575-173504 REVERSE	-	33.1	-37.9433		3.33333	7	0.47619	2.1	0.4	0.6	0.5	0.6	0.6	0.9	0.5	0.7	0.714286	1.4
457	457.01	AT5G56680.1 | Symbols: EMB2755, SYNC1 | SYNC1 (EMBRYO DEFECTIVE 2755); ATP binding / aminoacyl-tRNA ligase/ asparagine-tRNA ligase/ aspartate-tRNA ligase/ nucleic acid binding / nucleotide binding | chr5:22953871-22956067 FORWARD	-	63.6	-56.9481		8.66667	9.66667	0.896552	1.11538	0.48	0.4	0.32	0.56	0.4	0.4	0.4	0.453333	0.882353	1.13333
458	458.01	AT5G08280.1 | Symbols: HEMC | HEMC (HYDROXYMETHYLBILANE SYNTHASE); hydroxymethylbilane synthase | chr5:2663764-2665597 REVERSE	-	40.9	-58.4801		10.3333	8	1.29167	0.774194	0.722222	0.666667	0.388889	0.5	0.333333	0.5	0.592593	0.444444	1.33333	0.75
459	459.01	AT3G29320.1 | Symbols: | glucan phosphorylase, putative | chr3:11254108-11258824 FORWARD	-	108.4	-56.8851		4.66667	5.33333	0.875	1.14286	0.195122	0.097561	0.195122	0.146341	0.170732	0.0731707	0.162602	0.130081	1.25	0.8
459	459.02	AT3G46970.1 | Symbols: ATPHS2, PHS2 | ATPHS2/PHS2 (ALPHA-GLUCAN PHOSPHORYLASE 2); phosphorylase/ transferase, transferring glycosyl groups | chr3:17312610-17317096 REVERSE	-	95	-49.3597		3	6	0.5	2	0.0789474	0.105263	0.0526316	0.236842	0.157895	0.0789474	0.0789474	0.157895	0.5	2
460	460.01	AT5G27470.1 | Symbols: | seryl-tRNA synthetase / serine--tRNA ligase | chr5:9695090-9697157 FORWARD	-	51.5	-87.4182		9.66667	8.66667	1.11538	0.896552	0.45	0.55	0.45	0.4	0.4	0.55	0.483333	0.45	1.07407	0.931034
461	461.01	AT5G45620.1 | Symbols: | 26S proteasome regulatory subunit, putative (RPN9) | chr5:18518817-18521095 FORWARD	-	44	-50.5917		5.66667	8	0.708333	1.41176	0.466667	0.333333	0.4	0.666667	0.466667	0.533333	0.4	0.555556	0.72	1.38889
461	461.02	AT4G19006.1 | Symbols: | 26S proteasome regulatory subunit, putative (RPN9) | chr4:10409360-10411358 REVERSE	-	43.9	-31.4996		4.66667	3.66667	1.27273	0.785714	0.4	0.333333	0.333333	0.266667	0.266667	0.266667	0.355556	0.266667	1.33333	0.75
462	462.01	AT1G71250.1 | Symbols: | GDSL-motif lipase/hydrolase family protein | chr1:26863787-26865244 FORWARD	-	41.1	-67.2227		8.33333	10	0.833333	1.2	0.923077	0.538462	0.692308	0.615385	0.846154	1	0.717949	0.820513	0.875	1.14286
463	463.01	AT4G11150.1 | Symbols: EMB2448, TUFF, VHA-E1, TUF | TUF (VACUOLAR ATP SYNTHASE SUBUNIT E1) | chr4:6800087-6801692 FORWARD	-	26	-46.8674		6	12	0.5	2	0.846154	0.153846	0.538462	1	0.846154	1.15385	0.512821	1	0.512821	1.95
464	464.01	AT4G35630.1 | Symbols: PSAT | PSAT (phosphoserine aminotransferase); phosphoserine transaminase | chr4:16904210-16905502 FORWARD	-	47.2	-52.2498		11	4.33333	2.53846	0.393939	0.571429	0.47619	0.619048	0.190476	0.190476	0.285714	0.555556	0.222222	2.5	0.4
464	464.02	AT2G17630.1 | Symbols: | phosphoserine aminotransferase, putative | chr2:7673719-7674987 FORWARD	-	46.5	-40.756		7	2.66667	2.625	0.380952	0.368421	0.368421	0.473684	0.105263	0.210526	0.157895	0.403509	0.157895	2.55556	0.391304
465	465.01	AT4G14160.1 | Symbols: | transport protein, putative | chr4:8167569-8173021 FORWARD	2*	85.2	-63.8192		6.66667	11.3333	0.588235	1.7	0.380952	0.333333	0.285714	0.714286	0.285714	0.666667	0.333333	0.555556	0.6	1.66667
466	466.01	AT3G07390.1 | Symbols: AIR12 | AIR12 (Auxin-Induced in Root cultures 12); extracellular matrix structural constituent | chr3:2365458-2366279 FORWARD	-	27.8	-23.9416		11.6667	6.33333	1.84211	0.542857	1.875	1.25	1.25	1.25	1	0.25	1.45833	0.833333	1.75	0.571429
467	467.01	AT2G35490.1 | Symbols: | plastid-lipid associated protein PAP, putative | chr2:14919388-14920876 REVERSE	-	40.4	-51.6188		10.6667	7.33333	1.45455	0.6875	0.692308	0.846154	0.923077	0.769231	0.692308	0.230769	0.820513	0.564103	1.45455	0.6875
468	468.01	AT3G53430.1 | Symbols: | 60S ribosomal protein L12 (RPL12B) | chr3:19820873-19821373 REVERSE	-	17.9	-36.1027		5.33333	9.33333	0.571429	1.75	0.857143	0.571429	1	1.71429	1.28571	1.14286	0.809524	1.38095	0.586207	1.70588
468	468.02	AT5G60670.1 | Symbols: | 60S ribosomal protein L12 (RPL12C) | chr5:24398292-24398792 REVERSE	-	17.8	-24.0118		4	7	0.571429	1.75	0.857143	0.571429	0.571429	1.42857	1	0.857143	0.666667	1.09524	0.608696	1.64286
469	469.01	AT4G33650.1 | Symbols: ADL2 | ADL2 (ARABIDOPSIS DYNAMIN-LIKE 2); GTP binding / GTPase | chr4:16161076-16166590 FORWARD	-	89.5	-62.378		5.33333	10.3333	0.516129	1.9375	0.0851064	0.12766	0.170213	0.297872	0.170213	0.191489	0.12766	0.219858	0.580645	1.72222
469	469.02	AT2G14120.1 | Symbols: | dynamin-like protein 2b (ADL2b) | chr2:5961335-5967097 REVERSE	2*	86.5	-43.1539		4.66667	5.66667	0.823529	1.21429	0.108696	0.0869565	0.152174	0.108696	0.152174	0.108696	0.115942	0.123188	0.941176	1.0625
470	470.01	AT4G21150.1 | Symbols: | ribophorin II (RPN2) family protein | chr4:11278656-11283609 FORWARD	-	74.5	-39.3346		2	15.6667	0.12766	7.83333	0.0606061	0.0606061	0.0606061	0.727273	0.424242	0.454545	0.0606061	0.535354	0.113208	8.83333
471	471.01	AT5G12040.1 | Symbols: | carbon-nitrogen hydrolase family protein | chr5:3885163-3887773 FORWARD	-	40.2	-63.3481		9	8.66667	1.03846	0.962963	0.6875	0.6875	0.5	0.5625	0.5	0.625	0.625	0.5625	1.11111	0.9
472	472.01	AT4G23850.1 | Symbols: | long-chain-fatty-acid--CoA ligase / long-chain acyl-CoA synthetase | chr4:12403730-12408273 REVERSE	-	74.4	-79.727		2.33333	15.3333	0.152174	6.57143	0.0740741	0.0740741	0.148148	0.666667	0.740741	0.444444	0.0987654	0.617284	0.16	6.25
473	473.01	AT1G14810.1 | Symbols: | semialdehyde dehydrogenase family protein | chr1:5102679-5104628 REVERSE	-	40.6	-70.2635		8.66667	9	0.962963	1.03846	1.18182	0.454545	0.727273	0.727273	0.818182	1	0.787879	0.848485	0.928571	1.07692
474	474.01	AT1G56330.1 | Symbols: ATSARA1B, ATSAR1, SAR1 | SAR1 (SECRETION-ASSOCIATED RAS); GTP binding | chr1:21090510-21092143 REVERSE	-	21.9	-47.1377		7	10.6667	0.65625	1.52381	0.692308	0.461538	0.461538	0.692308	1	1	0.538462	0.897436	0.6	1.66667
475	475.01	AT4G38680.1 | Symbols: CSDP2, GRP2 | CSDP2/GRP2 (COLD SHOCK DOMAIN PROTEIN 2, GLYCINE RICH PROTEIN 2); nucleic acid binding | chr4:18072234-18072845 REVERSE	-	19.1	-32.3038		7	10.6667	0.65625	1.52381	1	1	0.875	1.25	1.25	1.5	0.958333	1.33333	0.71875	1.3913
476	476.01	AT2G21160.1 | Symbols: | translocon-associated protein alpha (TRAP alpha) family protein | chr2:9075509-9077288 FORWARD	-	28.1	-19.0883		9	8.66667	1.03846	0.962963	1.6	2.2	1.8	2.2	1.8	1.2	1.86667	1.73333	1.07692	0.928571
477	477.01	AT4G31300.1 | Symbols: PBA1 | PBA1 (20S proteasome beta subunit A 1); peptidase | chr4:15188933-15190941 FORWARD	2*	25.1	-43.3957		8.66667	8.66667	1	1	1.11111	0.888889	1.22222	1.11111	1	1	1.07407	1.03704	1.03571	0.965517
478	478.01	AT4G27585.1 | Symbols: | band 7 family protein | chr4:13766990-13769838 REVERSE	-	44.9	-58.2052		9	8.33333	1.08	0.925926	0.454545	0.409091	0.454545	0.545455	0.454545	0.318182	0.439394	0.439394	1	1
479	479.01	AT5G19440.1 | Symbols: | cinnamyl-alcohol dehydrogenase, putative (CAD) | chr5:6556495-6558125 FORWARD	-	35.5	-92.2292		6.33333	11	0.575758	1.73684	0.428571	0.428571	0.571429	0.785714	0.928571	0.714286	0.47619	0.809524	0.588235	1.7
480	480.01	AT5G46070.1 | Symbols: | GTP binding / GTPase | chr5:18700695-18705624 FORWARD	-	122.6	-68.5366		8.33333	9	0.925926	1.08	0.272727	0.204545	0.204545	0.295455	0.181818	0.136364	0.227273	0.204545	1.11111	0.9
481	481.01	AT2G33040.1 | Symbols: | ATP synthase gamma chain, mitochondrial (ATPC) | chr2:14026055-14028124 REVERSE	-	35.3	-53.2784		6.66667	10.6667	0.625	1.6	0.411765	0.352941	0.529412	0.647059	0.764706	0.529412	0.431373	0.647059	0.666667	1.5
482	482.01	AT3G20000.1 | Symbols: TOM40 | TOM40 (translocase of the outer mitochondrial membrane 40); voltage-gated anion channel | chr3:6967691-6970253 FORWARD	-	34.1	-72.4503		8.66667	8.66667	1	1	1	0.777778	1.11111	1.22222	1	1	0.962963	1.07407	0.896552	1.11538
483	483.01	AT5G40770.1 | Symbols: ATPHB3 | ATPHB3 (PROHIBITIN 3) | chr5:16332817-16333849 REVERSE	-	30.3	-62.4115		6.33333	11	0.575758	1.73684	0.375	0.375	0.5	0.75	0.6875	0.6875	0.416667	0.708333	0.588235	1.7
484	484.01	AT1G18100.1 | Symbols: E12A11 | E12A11; phosphatidylethanolamine binding | chr1:6228042-6230103 REVERSE	-	19	-49.8052		6.66667	10.6667	0.625	1.6	0.777778	0.666667	0.777778	1	0.888889	1.88889	0.740741	1.25926	0.588235	1.7
485	485.01	AT3G15090.1 | Symbols: | oxidoreductase, zinc-binding dehydrogenase family protein | chr3:5076854-5078877 FORWARD	-	39.3	-70.727		10.3333	7	1.47619	0.677419	0.705882	0.529412	0.705882	0.470588	0.411765	0.352941	0.647059	0.411765	1.57143	0.636364
486	486.01	AT4G25100.1 | Symbols: FSD1 | FSD1 (FE SUPEROXIDE DISMUTASE 1); iron superoxide dismutase | chr4:12884659-12886511 REVERSE	3*	23.7	-48.0808		7.33333	10	0.733333	1.36364	1.125	1.125	0.875	1	1.75	1.25	1.04167	1.33333	0.78125	1.28
487	487.01	AT4G19810.1 | Symbols: | glycosyl hydrolase family 18 protein | chr4:10764161-10765763 REVERSE	-	41	-62.078		7.66667	9.33333	0.821429	1.21739	0.9	0.7	0.7	0.9	1.1	0.9	0.766667	0.966667	0.793103	1.26087
488	488.01	AT1G12230.1 | Symbols: | transaldolase, putative | chr1:4148048-4150706 FORWARD	-	43.9	-48.1964		8.33333	8.66667	0.961538	1.04	0.529412	0.470588	0.470588	0.411765	0.588235	0.529412	0.490196	0.509804	0.961538	1.04
489	489.01	AT1G54780.1 | Symbols: | thylakoid lumen 18.3 kDa protein | chr1:20443200-20444620 FORWARD	-	31	-44.4857		10.6667	6.33333	1.68421	0.59375	0.785714	0.857143	0.857143	0.428571	0.642857	0.357143	0.833333	0.47619	1.75	0.571429
490	490.01	AT2G01470.1 | Symbols: ATSEC12, STL2P | STL2P (SEC12P-LIKE PROTEIN); nucleotide binding | chr2:212214-214434 REVERSE	-	42.7	-68.2698		7.33333	9.66667	0.758621	1.31818	0.380952	0.380952	0.333333	0.761905	0.380952	0.285714	0.365079	0.47619	0.766667	1.30435
491	491.01	AT1G53850.1 | Symbols: PAE1 | PAE1 (20S proteasome alpha subunit E1); peptidase | chr1:20107799-20109460 REVERSE	2*	25.9	-57.5894		5.66667	10.3333	0.548387	1.82353	0.642857	0.357143	0.357143	0.642857	0.785714	1	0.452381	0.809524	0.558824	1.78947
491	491.02	AT3G14290.1 | Symbols: PAE2 | PAE2 (20S proteasome alpha subunit E2); peptidase | chr3:4764371-4766388 FORWARD	-	25.9	-57.3852		5	9.33333	0.535714	1.86667	0.5	0.357143	0.357143	0.571429	0.714286	0.857143	0.404762	0.714286	0.566667	1.76471
492	492.01	AT3G54960.1 | Symbols: ATPDIL1-3 | ATPDIL1-3 (PDI-LIKE 1-3); thiol-disulfide exchange intermediate | chr3:20374491-20377799 REVERSE	-	64.1	-77.5522		5.66667	11.3333	0.5	2	0.24	0.32	0.24	0.6	0.4	0.44	0.266667	0.48	0.555556	1.8
493	493.01	AT3G17940.1 | Symbols: | aldose 1-epimerase family protein | chr3:6143713-6145250 REVERSE	-	37.1	-86.0301		9.33333	7.66667	1.21739	0.821429	1.1	1.3	0.9	1.1	0.8	0.6	1.1	0.833333	1.32	0.757576
494	494.01	AT3G20820.1 | Symbols: | leucine-rich repeat family protein | chr3:7280936-7282033 FORWARD	-	39.7	-51.1426		11	6	1.83333	0.545455	0.928571	0.928571	0.571429	0.5	0.428571	0.357143	0.809524	0.428571	1.88889	0.529412
495	495.01	AT2G21660.1 | Symbols: GR-RBP7, GRP7, CCR2, ATGRP7 | ATGRP7 (COLD, CIRCADIAN RHYTHM, AND RNA BINDING 2); RNA binding / double-stranded DNA binding / single-stranded DNA binding | chr2:9272557-9273396 REVERSE	-	16.8	-56.1021		3	8.66667	0.346154	2.88889	0.3	0.3	0.3	0.8	0.7	1.1	0.3	0.866667	0.346154	2.88889
495	495.02	AT4G39260.1 | Symbols: GR-RBP8, ATGRP8, CCR1 | ATGRP8/GR-RBP8 (COLD, CIRCADIAN RHYTHM, AND RNA BINDING 1, GLYCINE-RICH PROTEIN 8); RNA binding | chr4:18274160-18274952 REVERSE	-	16.5	-31.8649		1.33333	5	0.266667	3.75	0.222222	0.111111	0.111111	0.222222	0.555556	0.888889	0.148148	0.555556	0.266667	3.75
496	496.01	AT3G62360.1 | Symbols: | carbohydrate binding | chr3:23083995-23091430 REVERSE	-	132.7	-69.9621		8	8.66667	0.923077	1.08333	0.170213	0.234043	0.106383	0.276596	0.170213	0.12766	0.170213	0.191489	0.888889	1.125
497	497.01	AT5G27540.1 | Symbols: EMB2473 | EMB2473 (EMBRYO DEFECTIVE 2473); GTP binding | chr5:9722819-9727115 FORWARD	2*	72.2	-81.8365		7.33333	9.33333	0.785714	1.27273	0.257143	0.114286	0.314286	0.314286	0.2	0.342857	0.228571	0.285714	0.8	1.25
498	498.01	AT4G16210.1 | Symbols: | enoyl-CoA hydratase/isomerase family protein | chr4:9176879-9177993 REVERSE	-	28.7	-65.9737		7	9.66667	0.724138	1.38095	0.4375	0.625	0.6875	0.875	0.6875	0.4375	0.583333	0.666667	0.875	1.14286
499	499.01	AT3G55260.1 | Symbols: HEXO1, ATHEX2 | ATHEX2/HEXO1 (BETA-HEXOSAMINIDASE 1); beta-N-acetylhexosaminidase/ hexosaminidase/ hydrolase, hydrolyzing O-glycosyl compounds | chr3:20500294-20503835 FORWARD	-	61.1	-29.5487		6	4.33333	1.38462	0.722222	0.222222	0.388889	0.5	0.333333	0.277778	0.166667	0.37037	0.259259	1.42857	0.7
499	499.02	AT1G65590.1 | Symbols: HEXO3, ATHEX1 | ATHEX1/HEXO3 (BETA-HEXOSAMINIDASE 3); beta-N-acetylhexosaminidase/ hexosaminidase | chr1:24389659-24394652 FORWARD	-	59.9	-28.2337		3	4.33333	0.692308	1.44444	0.166667	0.125	0.125	0.208333	0.166667	0.208333	0.138889	0.194444	0.714286	1.4
500	500.01	AT1G11360.1 | Symbols: | universal stress protein (USP) family protein | chr1:3822171-3822899 REVERSE	2*	26.4	-62.0411		8.33333	8.33333	1	1	0.7	0.9	1	0.8	0.9	1	0.866667	0.9	0.962963	1.03846
501	501.01	AT2G44060.1 | Symbols: | late embryogenesis abundant family protein / LEA family protein | chr2:18233998-18235064 FORWARD	2*	35.9	-64.4552		8	8.66667	0.923077	1.08333	0.611111	0.388889	0.5	0.666667	0.5	0.388889	0.5	0.518519	0.964286	1.03704
502	502.01	AT1G62750.1 | Symbols: ATSCO1, ATSCO1/CPEF-G, SCO1 | ATSCO1/ATSCO1/CPEF-G/SCO1 (SNOWY COTYLEDON1); translation elongation factor/ translation factor, nucleic acid binding | chr1:23237287-23239986 REVERSE	-	85.9	-71.8538		10	6.66667	1.5	0.666667	0.333333	0.305556	0.277778	0.222222	0.166667	0.222222	0.305556	0.203704	1.5	0.666667
503	503.01	AT1G26400.1 | Symbols: | FAD-binding domain-containing protein | chr1:9133278-9134861 REVERSE	-	58.6	-46.8877		5.66667	11	0.515152	1.94118	0.214286	0.214286	0.25	0.357143	0.464286	0.464286	0.22619	0.428571	0.527778	1.89474
504	504.01	AT1G24510.1 | Symbols: | T-complex protein 1 epsilon subunit, putative / TCP-1-epsilon, putative / chaperonin, putative | chr1:8685492-8688089 REVERSE	-	59.2	-69.4926		7	9.66667	0.724138	1.38095	0.391304	0.347826	0.304348	0.565217	0.391304	0.391304	0.347826	0.449275	0.774194	1.29167
505	505.01	AT4G15390.1 | Symbols: | transferase family protein | chr4:8792941-8794281 REVERSE	-	48.6	-43.6074		11	5.33333	2.0625	0.484848	0.625	0.875	0.8125	0.5625	0.4375	0.125	0.770833	0.375	2.05556	0.486486
506	506.01	AT3G14310.1 | Symbols: ATPME3 | ATPME3 (Arabidopsis thaliana pectin methylesterase 3) | chr3:4772221-4775102 REVERSE	-	64.1	-52.6365		8.33333	8	1.04167	0.96	0.35	0.35	0.55	0.4	0.3	0.5	0.416667	0.4	1.04167	0.96
507	507.01	AT2G18960.1 | Symbols: PMA, OST2, AHA1 | AHA1 (ARABIDOPSIS H+ ATPASE 1); ATPase | chr2:8228940-8234350 FORWARD	-	104	-69.225		0.666667	15.6667	0.0425532	23.5	0.0238095	0	0.0238095	0.404762	0.452381	0.404762	0.015873	0.420635	0.0377358	26.5
508	508.01	AT2G13540.1 | Symbols: CBP80, ABH1 | ABH1 (ABA HYPERSENSITIVE 1) | chr2:5644135-5649895 FORWARD	-	96.4	-64.2181		7.33333	9	0.814815	1.22727	0.194444	0.222222	0.25	0.277778	0.277778	0.25	0.222222	0.268519	0.827586	1.20833
509	509.01	AT5G08380.1 | Symbols: ATAGAL1 | ATAGAL1 (ARABIDOPSIS THALIANA ALPHA-GALACTOSIDASE 1); alpha-galactosidase | chr5:2694852-2697617 REVERSE	-	45.6	-54.2568		10.6667	5.66667	1.88235	0.53125	0.761905	0.428571	0.52381	0.380952	0.285714	0.238095	0.571429	0.301587	1.89474	0.527778
510	510.01	AT5G38470.1 | Symbols: | DNA repair protein RAD23, putative | chr5:15421950-15424730 FORWARD	-	40	-41.1849		6.66667	9.66667	0.689655	1.45	0.7	0.7	0.6	1.1	0.8	1.1	0.666667	1	0.666667	1.5
511	511.01	AT4G38810.2 | Symbols: | calcium-binding EF hand family protein | chr4:18115601-18118854 REVERSE	-	41	-59.0319		8.66667	7.66667	1.13043	0.884615	1.42857	1	1.57143	0.857143	1.57143	1	1.33333	1.14286	1.16667	0.857143
512	512.01	AT4G33680.1 | Symbols: AGD2 | AGD2 (ABERRANT GROWTH AND DEATH 2); transaminase | chr4:16171850-16174633 REVERSE	-	50.3	-82.729		9.66667	6.66667	1.45	0.689655	0.764706	0.529412	0.529412	0.411765	0.470588	0.411765	0.607843	0.431373	1.40909	0.709677
513	513.01	AT4G35260.1 | Symbols: IDH1 | IDH1 (ISOCITRATE DEHYDROGENASE 1); isocitrate dehydrogenase (NAD+) | chr4:16774499-16776238 REVERSE	-	39.5	-57.3258		8	5.66667	1.41176	0.708333	0.714286	0.714286	0.428571	0.5	0.428571	0.285714	0.619048	0.404762	1.52941	0.653846
513	513.02	AT4G35650.1 | Symbols: | isocitrate dehydrogenase, putative / NAD+ isocitrate dehydrogenase, putative | chr4:16908589-16909978 FORWARD	-	39.8	-32.6815		5	4.66667	1.07143	0.933333	0.4	0.333333	0.266667	0.333333	0.266667	0.333333	0.333333	0.311111	1.07143	0.933333
513	513.03	AT2G17130.1 | Symbols: IDH2 | IDH2 (ISOCITRATE DEHYDROGENASE SUBUNIT 2); isocitrate dehydrogenase (NAD+) | chr2:7468144-7469548 REVERSE	2*	39.5	-39.3378		4	3.66667	1.09091	0.916667	0.266667	0.333333	0.2	0.266667	0.2	0.266667	0.266667	0.244444	1.09091	0.916667
514	514.01	AT1G31180.1 | Symbols: | 3-isopropylmalate dehydrogenase, chloroplast, putative | chr1:11142824-11144598 REVERSE	-	43.7	-54.3851		6.66667	3.33333	2	0.5	0.571429	0.357143	0.5	0.285714	0.214286	0.214286	0.47619	0.238095	2	0.5
514	514.02	AT1G80560.1 | Symbols: | 3-isopropylmalate dehydrogenase, chloroplast, putative | chr1:30292725-30295018 FORWARD	-	43.3	-42.3558		6.33333	2	3.16667	0.315789	0.466667	0.4	0.4	0.133333	0.133333	0.133333	0.422222	0.133333	3.16667	0.315789
515	515.01	AT4G27500.1 | Symbols: PPI1 | PPI1 (PROTON PUMP INTERACTOR 1) | chr4:13743620-13745906 FORWARD	-	68.7	-51.3569		1	15	0.0666667	15	0.0769231	0	0.115385	0.846154	0.461538	0.538462	0.0641026	0.615385	0.104167	9.6
516	516.01	AT2G43090.1 | Symbols: | aconitase C-terminal domain-containing protein | chr2:17926034-17926789 FORWARD	-	26.7	-48.7846		7	9	0.777778	1.28571	0.5	0.5	0.5	0.357143	0.714286	0.857143	0.5	0.642857	0.777778	1.28571
517	517.01	AT3G13860.1 | Symbols: | chaperonin, putative | chr3:4561711-4565140 REVERSE	-	60.3	-73.9016		8	8	1	1	0.233333	0.333333	0.266667	0.266667	0.333333	0.266667	0.277778	0.288889	0.961538	1.04
518	518.01	AT1G06220.1 | Symbols: MEE5 | MEE5 (maternal effect embryo arrest 5); translation elongation factor/ translation factor, nucleic acid binding | chr1:1900523-1904582 FORWARD	2*	110.2	-77.7791		6	10	0.6	1.66667	0.155556	0.133333	0.177778	0.355556	0.177778	0.155556	0.155556	0.22963	0.677419	1.47619
519	519.01	AT3G27300.1 | Symbols: G6PD5 | G6PD5 (GLUCOSE-6-PHOSPHATE DEHYDROGENASE 5); glucose-6-phosphate dehydrogenase | chr3:10084555-10087525 REVERSE	3*	59	-51.756		5.33333	6.66667	0.8	1.25	0.25	0.214286	0.178571	0.321429	0.214286	0.25	0.214286	0.261905	0.818182	1.22222
519	519.02	AT5G40760.1 | Symbols: G6PD6 | G6PD6 (GLUCOSE-6-PHOSPHATE DEHYDROGENASE 6); glucose-6-phosphate dehydrogenase | chr5:16328512-16331784 FORWARD	-	59	-40.4195		4.66667	5.66667	0.823529	1.21429	0.2	0.166667	0.166667	0.233333	0.233333	0.166667	0.177778	0.211111	0.842105	1.1875
520	520.01	AT3G51550.1 | Symbols: FER | FER (FERONIA); kinase/ protein kinase | chr3:19128856-19131543 REVERSE	-	98	-46.5474		4.66667	11.3333	0.411765	2.42857	0.181818	0.0909091	0.151515	0.363636	0.393939	0.30303	0.141414	0.353535	0.4	2.5
521	521.01	AT5G64080.1 | Symbols: | protease inhibitor/seed storage/lipid transfer protein (LTP) family protein | chr5:25662701-25663864 REVERSE	2*	17.9	-19.6546		10	5.66667	1.76471	0.566667	2.5	2.5	2.5	1.75	1.25	1.75	2.5	1.58333	1.57895	0.633333
522	522.01	AT1G25350.1 | Symbols: OVA9 | OVA9 (OVULE ABORTION 9); glutamine-tRNA ligase | chr1:8889267-8894192 REVERSE	-	91.1	-71.4797		6.66667	9	0.740741	1.35	0.147059	0.264706	0.235294	0.352941	0.323529	0.235294	0.215686	0.303922	0.709677	1.40909
523	523.01	AT2G25940.1 | Symbols: ALPHAVPE, ALPHA-VPE | ALPHA-VPE (ALPHA-VACUOLAR PROCESSING ENZYME); cysteine-type endopeptidase | chr2:11070574-11073098 REVERSE	-	52.5	-48.8738		7	8.66667	0.807692	1.2381	0.692308	0.538462	0.615385	0.692308	0.615385	0.769231	0.615385	0.692308	0.888889	1.125
524	524.01	AT3G52880.1 | Symbols: ATMDAR1 | ATMDAR1 (MONODEHYDROASCORBATE REDUCTASE 1); monodehydroascorbate reductase (NADH) | chr3:19612455-19615344 REVERSE	-	46.4	-52.5187		7	8.66667	0.807692	1.2381	0.52381	0.238095	0.333333	0.52381	0.333333	0.47619	0.365079	0.444444	0.821429	1.21739
525	525.01	AT5G13690.1 | Symbols: | alpha-N-acetylglucosaminidase family / NAGLU family | chr5:4415811-4420162 FORWARD	-	92.5	-44.4492		8.33333	7.33333	1.13636	0.88	0.272727	0.272727	0.212121	0.30303	0.121212	0.272727	0.252525	0.232323	1.08696	0.92
526	526.01	AT5G26830.1 | Symbols: | threonyl-tRNA synthetase / threonine--tRNA ligase (THRRS) | chr5:9437354-9441571 FORWARD	-	80.8	-56.3501		6.66667	9	0.740741	1.35	0.285714	0.2	0.142857	0.4	0.285714	0.228571	0.209524	0.304762	0.6875	1.45455
527	527.01	AT4G23100.1 | Symbols: GSH1, CAD2, PAD2, RML1 | RML1 (ROOT MERISTEMLESS 1); glutamate-cysteine ligase | chr4:12103469-12106762 REVERSE	-	58.4	-57.2757		9.33333	6.33333	1.47368	0.678571	0.411765	0.647059	0.764706	0.352941	0.352941	0.470588	0.607843	0.392157	1.55	0.645161
528	528.01	AT5G49650.1 | Symbols: | xylulose kinase, putative | chr5:20170124-20172800 FORWARD	-	61.2	-61.5839		8.66667	7	1.2381	0.807692	0.291667	0.333333	0.458333	0.291667	0.25	0.333333	0.361111	0.291667	1.2381	0.807692
529	529.01	AT4G24820.1 | Symbols: | 26S proteasome regulatory subunit, putative (RPN7) | chr4:12790481-12792609 REVERSE	2*	44.2	-63.2984		7.33333	8.33333	0.88	1.13636	0.529412	0.294118	0.529412	0.470588	0.411765	0.647059	0.45098	0.509804	0.884615	1.13043
530	530.01	AT3G56190.1 | Symbols: ASNAP, ALPHA-SNAP2 | ALPHA-SNAP2 (ALPHA-SOLUBLE NSF ATTACHMENT PROTEIN); soluble NSF attachment protein | chr3:20857098-20859335 REVERSE	-	32.7	-55.202		4	11.3333	0.352941	2.83333	0.222222	0.333333	0.166667	0.722222	0.777778	0.388889	0.240741	0.62963	0.382353	2.61538
531	531.01	AT1G05350.1 | Symbols: | thiF family protein | chr1:1560890-1564004 REVERSE	-	48.4	-74.0105		9.66667	5.66667	1.70588	0.586207	0.631579	0.473684	0.473684	0.315789	0.263158	0.315789	0.526316	0.298246	1.76471	0.566667
532	532.01	AT1G29310.1 | Symbols: | protein transport protein sec61, putative | chr1:10252648-10254512 FORWARD	3*	51.9	-30.6542		4.33333	11	0.393939	2.53846	0.272727	0.545455	0.454545	1	1.09091	1.09091	0.424242	1.06061	0.4	2.5
533	533.01	AT3G61440.1 | Symbols: ARATH;BSAS3;1, ATCYSC1 | ATCYSC1 (BETA-SUBSTITUTED ALA SYNTHASE 3;1); L-3-cyanoalanine synthase/ cysteine synthase | chr3:22746860-22748767 FORWARD	-	39.8	-38.7647		8	7.33333	1.09091	0.916667	0.625	0.4375	0.4375	0.6875	0.375	0.375	0.5	0.479167	1.04348	0.958333
534	534.01	AT4G09010.1 | Symbols: APX4 | APX4 (ASCORBATE PEROXIDASE 4); peroxidase | chr4:5777499-5779335 REVERSE	-	37.8	-38.0984		7.66667	7.66667	1	1	0.571429	0.5	0.571429	0.5	0.571429	0.642857	0.547619	0.571429	0.958333	1.04348
535	535.01	AT5G04590.1 | Symbols: SIR | SIR (sulfite reductase); sulfite reductase (ferredoxin) | chr5:1319405-1322299 FORWARD	-	71.8	-48.1365		7.33333	8	0.916667	1.09091	0.454545	0.318182	0.363636	0.454545	0.272727	0.363636	0.378788	0.363636	1.04167	0.96
536	536.01	AT5G20920.1 | Symbols: EMB1401, EIF2 BETA | EIF2 BETA (EMBRYO DEFECTIVE 1401) | chr5:7094996-7096663 REVERSE	2*	30.6	-61.2838		4.66667	10.6667	0.4375	2.28571	0.636364	0.454545	0.363636	0.909091	1.18182	1.09091	0.484849	1.06061	0.457143	2.1875
537	537.01	AT2G46520.1 | Symbols: | cellular apoptosis susceptibility protein, putative / importin-alpha re-exporter, putative | chr2:19103939-19106857 FORWARD	-	108.5	-61.1461		6.66667	8.66667	0.769231	1.3	0.2	0.125	0.2	0.275	0.25	0.225	0.175	0.25	0.7	1.42857
538	538.01	AT3G55200.1 | Symbols: | splicing factor, putative | chr3:20471510-20475338 FORWARD	2*	134.7	-69.8065		7.33333	8	0.916667	1.09091	0.186047	0.186047	0.162791	0.302326	0.162791	0.186047	0.178295	0.217054	0.821429	1.21739
539	539.01	AT1G21440.1 | Symbols: | mutase family protein | chr1:7502314-7504092 REVERSE	-	36.2	-52.1772		8	6.33333	1.26316	0.791667	0.733333	0.466667	0.4	0.466667	0.466667	0.466667	0.533333	0.466667	1.14286	0.875
539	539.02	AT1G77060.1 | Symbols: | mutase family protein | chr1:28956698-28958343 REVERSE	-	36.5	-12.6271		1.33333	0	/	0	0.2	0.1	0.1	0	0	0	0.133333	0	#DIV/0!	0
540	540.01	AT5G13520.1 | Symbols: | peptidase M1 family protein | chr5:4342120-4344574 REVERSE	-	69.1	-56.263		9.33333	6	1.55556	0.642857	0.590909	0.409091	0.590909	0.454545	0.181818	0.272727	0.530303	0.30303	1.75	0.571429
541	541.01	AT3G60190.1 | Symbols: ADL4, ADLP2, EDR3, DRP1E | ADL4/ADLP2/DRP1E/EDR3 (DYNAMIN-LIKE PROTEIN 4); GTP binding / GTPase | chr3:22255342-22258626 REVERSE	-	69.7	-71.7437		3.33333	10.3333	0.322581	3.1	0.121212	0.0909091	0.121212	0.30303	0.30303	0.363636	0.111111	0.323232	0.34375	2.90909
541	541.02	AT1G14830.1 | Symbols: ADL1C, ADL5 | ADL1C/ADL5 (DYNAMIN-LIKE PROTEIN 5); GTP binding / GTPase | chr1:5107694-5111465 REVERSE	-	68.6	-18.3853		0	2.33333	0	/	0	0	0	0.0322581	0.0645161	0.129032	0	0.0752688	0	#DIV/0!
542	542.01	AT3G51890.1 | Symbols: | protein binding / protein transporter/ structural molecule | chr3:19260663-19261804 REVERSE	-	26.9	-31.9075		6	4.33333	1.38462	0.722222	0.428571	0.428571	0.5	0.285714	0.357143	0.5	0.452381	0.380952	1.1875	0.842105
542	542.02	AT2G20760.1 | Symbols: | protein binding / protein transporter/ structural molecule | chr2:8950360-8952189 REVERSE	-	37.1	-32.7147		2	3.33333	0.6	1.66667	0.2	0.4	0.1	0.7	0.4	0.4	0.233333	0.5	0.466667	2.14286
543	543.01	AT3G53110.1 | Symbols: LOS4 | LOS4 (Low expression of osmotically responsive genes 1); ATP-dependent helicase | chr3:19698946-19701401 FORWARD	-	55.3	-82.8675		5	10	0.5	2	0.25	0.166667	0.291667	0.458333	0.416667	0.458333	0.236111	0.444444	0.53125	1.88235
544	544.01	AT2G27530.1 | Symbols: PGY1 | 60S ribosomal protein L10A (RPL10aB) | chr2:11770520-11771647 REVERSE	2*	24.3	-35.278		4.66667	8.33333	0.56	1.78571	0.75	0.5	0.625	1.375	0.875	1.25	0.625	1.16667	0.535714	1.86667
544	544.02	AT1G08360.1 | Symbols: | 60S ribosomal protein L10A (RPL10aA) | chr1:2636228-2637691 FORWARD	-	24.4	-29.3481		3	6.66667	0.45	2.22222	0.444444	0.222222	0.333333	0.888889	0.888889	0.666667	0.333333	0.814815	0.409091	2.44444
545	545.01	AT3G51840.1 | Symbols: ATSCX, ATG6, ACX4 | ACX4 (ACYL-COA OXIDASE 4); oxidoreductase | chr3:19236630-19239985 REVERSE	-	47.4	-46.0572		10.6667	4.33333	2.46154	0.40625	0.8	0.6	0.733333	0.2	0.4	0.333333	0.711111	0.311111	2.28571	0.4375
546	546.01	AT1G64520.1 | Symbols: RPN12A | RPN12A (REGULATORY PARTICLE NON-ATPASE 12A); peptidase | chr1:23960122-23961783 FORWARD	-	30.6	-69.806		6.33333	8.66667	0.730769	1.36842	0.357143	0.571429	0.428571	0.428571	0.785714	0.642857	0.452381	0.619048	0.730769	1.36842
547	547.01	AT1G06290.1 | Symbols: ATACX3, ACX3 | ACX3 (ACYL-COA OXIDASE 3); acyl-CoA oxidase | chr1:1922422-1926001 FORWARD	-	75.5	-53.6177		6	9	0.666667	1.5	0.25	0.111111	0.194444	0.277778	0.25	0.388889	0.185185	0.305556	0.606061	1.65
548	548.01	AT5G39410.1 | Symbols: | binding / catalytic | chr5:15785643-15787502 REVERSE	-	49.6	-74.075		7.66667	7.33333	1.04545	0.956522	0.347826	0.478261	0.26087	0.304348	0.304348	0.347826	0.362319	0.318841	1.13636	0.88
549	549.01	AT5G13030.1 | Symbols: | similar to hypothetical protein OsI_021963 [Oryza sativa (indica cultivar-group)] (GB:EAZ00731.1); similar to Os06g0320700 [Oryza sativa (japonica cultivar-group)] (GB:NP_001057514.1); similar to predicted protein [Physcomitrella patens subsp. patens] (GB:EDQ58930.1); contains InterPro domain Protein of unknown function UPF0061 (InterPro:IPR003846) | chr5:4133219-4136464 …	-	70.9	-63.34		7	8	0.875	1.14286	0.21875	0.28125	0.28125	0.3125	0.28125	0.21875	0.260417	0.270833	0.961538	1.04
550	550.01	AT3G54660.1 | Symbols: EMB2360, ATGR2 | GR (GLUTATHIONE REDUCTASE); glutathione-disulfide reductase | chr3:20241334-20244078 REVERSE	-	60.7	-55.9713		9.66667	5.33333	1.8125	0.551724	0.583333	0.458333	0.375	0.333333	0.166667	0.333333	0.472222	0.277778	1.7	0.588235
551	551.01	AT5G64260.1 | Symbols: | phosphate-responsive protein, putative | chr5:25721206-25722123 FORWARD	-	32.6	-26.0291		3.66667	11.3333	0.323529	3.09091	0.5	0.4	0.4	1.4	1.4	1.1	0.433333	1.3	0.333333	3
552	552.01	AT3G54470.1 | Symbols: | uridine 5'-monophosphate synthase / UMP synthase (PYRE-F) (UMPS) | chr3:20179263-20181223 REVERSE	-	51.7	-73.5917		9.33333	5.66667	1.64706	0.607143	0.318182	0.5	0.454545	0.318182	0.227273	0.272727	0.424242	0.272727	1.55556	0.642857
553	553.01	AT1G07370.1 | Symbols: PCNA1 | PCNA1 (PROLIFERATING CELLULAR NUCLEAR ANTIGEN); DNA binding / DNA polymerase processivity factor | chr1:2263202-2264380 FORWARD	-	29	-46.9344		8	6.66667	1.2	0.833333	0.625	0.5	0.5	0.4375	0.375	0.4375	0.541667	0.416667	1.3	0.769231
554	554.01	AT5G10860.1 | Symbols: | CBS domain-containing protein | chr5:3429174-3430143 REVERSE	-	22.6	-63.087		7.66667	7	1.09524	0.913043	0.714286	0.428571	0.5	0.428571	0.571429	0.5	0.547619	0.5	1.09524	0.913043
555	555.01	AT5G26780.1 | Symbols: SHM2 | SHM2 (SERINE HYDROXYMETHYLTRANSFERASE 2); glycine hydroxymethyltransferase | chr5:9418302-9421728 FORWARD	3*	57.2	-48.8776		6.66667	6.33333	1.05263	0.95	0.48	0.24	0.28	0.36	0.2	0.2	0.333333	0.253333	1.31579	0.76
555	555.02	AT4G37930.1 | Symbols: STM, SHMT1, SHM1 | SHM1 (SERINE HYDROXYMETHYLTRANSFERASE 1); glycine hydroxymethyltransferase/ poly(U) binding | chr4:17831885-17834736 REVERSE	-	57.3	-41.068		5	4	1.25	0.8	0.333333	0.208333	0.25	0.25	0.125	0.125	0.263889	0.166667	1.58333	0.631579
556	556.01	AT1G09620.1 | Symbols: | ATP binding / aminoacyl-tRNA ligase | chr1:3113079-3116457 REVERSE	-	123.2	-62.724		3	11.6667	0.257143	3.88889	0.195652	0	0.0217391	0.369565	0.23913	0.195652	0.0724638	0.268116	0.27027	3.7
557	557.01	AT3G07720.1 | Symbols: | kelch repeat-containing protein | chr3:2465445-2467039 FORWARD	-	35.6	-65.0086		6.33333	8.33333	0.76	1.31579	0.266667	0.533333	0.466667	0.466667	0.466667	0.733333	0.422222	0.555556	0.76	1.31579
558	558.01	AT1G22450.1 | Symbols: ATCOX6B2, COX6B | COX6B (CYTOCHROME C OXIDASE 6B); cytochrome-c oxidase | chr1:7925436-7926907 FORWARD	-	21.1	-51.4107		6	8.66667	0.692308	1.44444	0.555556	0.777778	0.666667	1.11111	0.888889	1	0.666667	1	0.666667	1.5
559	559.01	AT1G19140.1 | Symbols: | similar to unnamed protein product [Vitis vinifera] (GB:CAO65215.1); contains InterPro domain Ubiquinone biosynthesis protein COQ9; (InterPro:IPR012762); contains InterPro domain COQ9 (InterPro:IPR013718) | chr1:6611017-6612405 REVERSE	-	34.2	-47.612		7	7.66667	0.913043	1.09524	0.5	0.583333	0.75	0.666667	0.75	0.5	0.611111	0.638889	0.956522	1.04545
560	560.01	AT1G71220.1 | Symbols: EBS1 | EBS1 (EMS-MUTAGENIZED BRI1 SUPPRESSOR 1); UDP-glucose:glycoprotein glucosyltransferase/ transferase, transferring glycosyl groups / transferase, transferring hexosyl groups | chr1:26845326-26855392 FORWARD	-	181.5	-42.2138		2.66667	12	0.222222	4.5	0.0405405	0.0675676	0.0135135	0.22973	0.148649	0.148649	0.0405405	0.175676	0.230769	4.33333
561	561.01	AT2G42500.1 | Symbols: PP2A-4 | PP2A-4 (protein phosphatase 2A-4); protein serine/threonine phosphatase | chr2:17705177-17708304 REVERSE	2*	35.7	-52.9325		5.33333	5.66667	0.941176	1.0625	0.428571	0.357143	0.5	0.428571	0.5	0.357143	0.428571	0.428571	1	1
561	561.02	AT1G69960.1 | Symbols: PP2A | PP2A (SERINE/THREONINE PROTEIN PHOSPHATASE 2A); protein serine/threonine phosphatase | chr1:26352555-26354174 REVERSE	-	34.9	-20.9682		3	2	1.5	0.666667	0.333333	0.2	0.266667	0.133333	0.266667	0.0666667	0.266667	0.155556	1.71429	0.583333
561	561.03	AT4G26720.1 | Symbols: EP124, PPX-1, EP129, PPX1 | PPX1 (protein phosphatase x-1); protein serine/threonine phosphatase | chr4:13470403-13472160 REVERSE	-	34.6	-18.0629		1.66667	2.33333	0.714286	1.4	0.230769	0.0769231	0.153846	0.230769	0.230769	0.153846	0.153846	0.205128	0.75	1.33333
561	561.04	AT1G59830.1 | Symbols: PP2A-1 | PP2A-1 (protein phosphatase 2A-2); protein serine/threonine phosphatase | chr1:22024373-22025958 REVERSE	2*	34.9	-17.5606		1.66667	2	0.833333	1.2	0.1875	0.0625	0.1875	0.125	0.125	0.1875	0.145833	0.145833	1	1
562	562.01	AT1G53070.1 | Symbols: | legume lectin family protein | chr1:19782039-19782857 FORWARD	-	30.3	-35.9459		8	6.66667	1.2	0.833333	0.818182	1	0.636364	0.636364	0.636364	0.636364	0.818182	0.636364	1.28571	0.777778
563	563.01	AT4G04020.1 | Symbols: FIB | FIB (FIBRILLIN); structural molecule | chr4:1932159-1933544 FORWARD	-	34.8	-40.0006		3	4.66667	0.642857	1.55556	0.277778	0.0555556	0.166667	0.222222	0.166667	0.388889	0.166667	0.259259	0.642857	1.55556
563	563.02	AT4G22240.1 | Symbols: | plastid-lipid associated protein PAP, putative | chr4:11766102-11767239 REVERSE	-	33.5	-24.0367		3	4.33333	0.692308	1.44444	0.176471	0.176471	0.176471	0.352941	0.176471	0.294118	0.176471	0.27451	0.642857	1.55556
564	564.01	AT5G53530.1 | Symbols: | vacuolar protein sorting-associated protein 26, putative / VPS26, putative | chr5:21763501-21765382 REVERSE	-	35	-43.7779		7.66667	3.66667	2.09091	0.478261	0.470588	0.529412	0.352941	0.294118	0.176471	0.235294	0.45098	0.235294	1.91667	0.521739
564	564.02	AT4G27690.1 | Symbols: | vacuolar protein sorting-associated protein 26, putative / VPS26, putative | chr4:13824025-13826241 FORWARD	2*	35.1	-39.9458		6.33333	3.66667	1.72727	0.578947	0.411765	0.352941	0.352941	0.294118	0.176471	0.235294	0.372549	0.235294	1.58333	0.631579
565	565.01	AT1G71691.2 | Symbols: | GDSL-motif lipase/hydrolase family protein | chr1:26953057-26955142 REVERSE	-	41.6	-56.027		7.33333	7.33333	1	1	0.9	0.7	0.6	0.7	0.9	0.6	0.733333	0.733333	1	1
566	566.01	AT5G13560.1 | Symbols: | similar to unknown protein [Arabidopsis thaliana] (TAIR:AT2G37370.1); similar to unnamed protein product [Vitis vinifera] (GB:CAO18081.1); similar to unnamed protein product [Vitis vinifera] (GB:CAO41569.1) | chr5:4361582-4366321 REVERSE	-	76.5	-38.2845		4.33333	10	0.433333	2.30769	0.129032	0.129032	0.193548	0.419355	0.387097	0.258065	0.150538	0.354839	0.424242	2.35714
567	567.01	AT3G01340.1 | Symbols: | protein transport protein SEC13 family protein / WD-40 repeat family protein | chr3:127564-128472 REVERSE	2*	32.5	-40.0999		3.33333	5.33333	0.625	1.6	0.1875	0.3125	0.125	0.4375	0.3125	0.375	0.208333	0.375	0.555556	1.8
567	567.02	AT2G30050.1 | Symbols: | transducin family protein / WD-40 repeat family protein | chr2:12832617-12833525 FORWARD	-	32.5	-18.4845		2.66667	4.66667	0.571429	1.75	0.125	0.1875	0.1875	0.25	0.25	0.375	0.166667	0.291667	0.571429	1.75
568	568.01	AT2G21870.1 | Symbols: | Identical to Probable ATP synthase 24 kDa subunit, mitochondrial precursor [Arabidopsis Thaliana] (GB:Q9SJ12;GB:Q8LBN3); similar to unnamed protein product [Vitis vinifera] (GB:CAO71749.1) | chr2:9327536-9329698 REVERSE	-	27.5	-42.5466		6.66667	7.66667	0.869565	1.15	0.666667	0.5	0.666667	0.666667	0.666667	0.916667	0.611111	0.75	0.814815	1.22727
569	569.01	AT4G01050.1 | Symbols: | hydroxyproline-rich glycoprotein family protein | chr4:455874-458175 FORWARD	-	49.3	-32.2517		8	6.33333	1.26316	0.791667	0.421053	0.473684	0.421053	0.368421	0.315789	0.315789	0.438596	0.333333	1.31579	0.76
570	570.01	AT5G10560.1 | Symbols: | glycosyl hydrolase family 3 protein | chr5:3336336-3339352 REVERSE	-	87	-57.3606		8.66667	5.66667	1.52941	0.653846	0.314286	0.285714	0.171429	0.142857	0.171429	0.171429	0.257143	0.161905	1.58824	0.62963
571	571.01	AT2G19940.1 | Symbols: | semialdehyde dehydrogenase family protein | chr2:8620505-8622730 FORWARD	2*	39.5	-61.5414		8.33333	6	1.38889	0.72	0.611111	0.388889	0.444444	0.333333	0.444444	0.277778	0.481481	0.351852	1.36842	0.730769
572	572.01	AT4G25240.1 | Symbols: SKS1 | SKS1 (SKU5 SIMILAR 1); copper ion binding | chr4:12930549-12933573 FORWARD	-	65.7	-49.7123		8	6.33333	1.26316	0.791667	0.391304	0.347826	0.391304	0.304348	0.173913	0.347826	0.376812	0.275362	1.36842	0.730769
573	573.01	AT3G43270.1 | Symbols: | pectinesterase family protein | chr3:15233390-15236112 REVERSE	-	57.5	-30.5769		5.33333	7	0.761905	1.3125	0.285714	0.357143	0.5	0.571429	0.5	0.428571	0.380952	0.5	0.761905	1.3125
573	573.02	AT4G33220.1 | Symbols: | pectinesterase family protein | chr4:16024449-16026134 FORWARD	-	45.2	-27.5741		3.66667	6.66667	0.55	1.81818	0.1875	0.25	0.3125	0.5	0.375	0.375	0.25	0.416667	0.6	1.66667
574	574.01	AT3G16270.1 | Symbols: | binding | chr3:5513707-5516546 FORWARD	-	74.7	-52.3883		7	7.33333	0.954545	1.04762	0.296296	0.222222	0.407407	0.481481	0.222222	0.222222	0.308642	0.308642	1	1
575	575.01	AT3G18860.1 | Symbols: | transducin family protein / WD-40 repeat family protein | chr3:6501780-6508358 FORWARD	2*	84.1	-61.9929		5	9.33333	0.535714	1.86667	0.176471	0.117647	0.176471	0.294118	0.294118	0.264706	0.156863	0.284314	0.551724	1.8125
576	576.01	AT3G57890.1 | Symbols: | tubulin-specific chaperone C-related | chr3:21449248-21452672 FORWARD	-	62.6	-46.7043		6.33333	8	0.791667	1.26316	0.304348	0.217391	0.347826	0.434783	0.304348	0.347826	0.289855	0.362319	0.8	1.25
577	577.01	AT4G36760.1 | Symbols: APP1, ATAPP1 | ATAPP1 (aminopeptidase P1) | chr4:17326727-17329985 FORWARD	-	70.6	-72.475		5.33333	9	0.592593	1.6875	0.28	0.24	0.16	0.44	0.32	0.44	0.226667	0.4	0.566667	1.76471
578	578.01	AT2G25060.1 | Symbols: | plastocyanin-like domain-containing protein | chr2:10669387-10670009 FORWARD	-	19.4	-18.0304		8.66667	5.66667	1.52941	0.653846	1.28571	2	1.14286	0.571429	1	0.857143	1.47619	0.809524	1.82353	0.548387
579	579.01	AT2G22240.1 | Symbols: | inositol-3-phosphate synthase isozyme 2 / myo-inositol-1-phosphate synthase 2 / MI-1-P synthase 2 / IPS 2 | chr2:9458981-9461018 REVERSE	-	56.2	-51.9222		3.66667	6	0.611111	1.63636	0.333333	0	0.277778	0.388889	0.333333	0.277778	0.203704	0.333333	0.611111	1.63636
579	579.02	AT4G39800.1 | Symbols: MI-1-P SYNTHASE | MI-1-P SYNTHASE (Myo-inositol-1-phosphate synthase); inositol-3-phosphate synthase | chr4:18469653-18471887 REVERSE	-	56.4	-47.6231		2	6.33333	0.315789	3.16667	0.166667	0.0555556	0.111111	0.388889	0.222222	0.444444	0.111111	0.351852	0.315789	3.16667
580	580.01	AT4G34180.1 | Symbols: | cyclase family protein | chr4:16370064-16371387 REVERSE	-	28.3	-43.6383		5	6	0.833333	1.2	0.5	0.5	0.5	0.8	0.7	0.5	0.5	0.666667	0.75	1.33333
580	580.02	AT4G35220.1 | Symbols: | cyclase family protein | chr4:16752641-16753971 FORWARD	-	29.9	-14.5779		2.33333	3	0.777778	1.28571	0.272727	0.363636	0	0.363636	0.272727	0.363636	0.212121	0.333333	0.636364	1.57143
581	581.01	AT2G17980.1 | Symbols: ATSLY1 | ATSLY1; protein transporter | chr2:7831434-7833486 FORWARD	-	69	-70.4585		5	9	0.555556	1.8	0.178571	0.142857	0.214286	0.392857	0.25	0.357143	0.178571	0.333333	0.535714	1.86667
582	582.01	AT5G53560.1 | Symbols: B5 #2, ATB5-A | ATB5-A (Cytochrome b5 A) | chr5:21776854-21777579 FORWARD	-	15	-41.3621		5.66667	8.33333	0.68	1.47059	0.714286	0.714286	1	1	1.28571	1.28571	0.809524	1.19048	0.68	1.47059
583	583.01	AT5G48300.1 | Symbols: APS1, ADG1 | ADG1 (ADP GLUCOSE PYROPHOSPHORYLASE SMALL SUBUNIT 1); glucose-1-phosphate adenylyltransferase | chr5:19587552-19589783 FORWARD	-	56.5	-55.6449		7.33333	6.66667	1.1	0.909091	0.416667	0.333333	0.333333	0.333333	0.333333	0.291667	0.361111	0.319444	1.13043	0.884615
584	584.01	AT4G03050.2 | Symbols: AOP3 | AOP3 (2-oxoglutarate?dependent dioxygenase 3); oxidoreductase, acting on paired donors, with incorporation or reduction of molecular oxygen, 2-oxoglutarate as one donor, and incorporation of one atom each of oxygen into both donors | chr4:1344332-1346127 FORWARD	-	39.4	-59.2512		8.66667	5.33333	1.625	0.615385	0.642857	0.571429	0.642857	0.571429	0.357143	0.285714	0.619048	0.404762	1.52941	0.653846
585	585.01	AT3G55800.1 | Symbols: SBPASE | SBPASE (SEDOHEPTULOSE-BISPHOSPHATASE); phosphoric ester hydrolase/ sedoheptulose-bisphosphatase | chr3:20720619-20722400 FORWARD	-	42.3	-55.2814		9	5	1.8	0.555556	0.52381	0.380952	0.428571	0.238095	0.238095	0.285714	0.444444	0.253968	1.75	0.571429
586	586.01	AT1G77590.1 | Symbols: LACS9 | LACS9 (LONG CHAIN ACYL-COA SYNTHETASE 9); long-chain-fatty-acid-CoA ligase | chr1:29153395-29156670 REVERSE	-	76	-40.7159		2.66667	7.33333	0.363636	2.75	0.130435	0.0869565	0.130435	0.391304	0.26087	0.347826	0.115942	0.333333	0.347826	2.875
586	586.02	AT2G04350.1 | Symbols: | long-chain-fatty-acid--CoA ligase family protein / long-chain acyl-CoA synthetase family protein (LACS8) | chr2:1516083-1519175 FORWARD	2*	78.2	-22.0722		0.666667	5.33333	0.125	8	0	0	0.0689655	0.172414	0.172414	0.206897	0.0229885	0.183908	0.125	8
587	587.01	AT1G43670.1 | Symbols: | fructose-1,6-bisphosphatase, putative / D-fructose-1,6-bisphosphate 1-phosphohydrolase, putative / FBPase, putative | chr1:16470624-16472787 FORWARD	-	37.2	-69.2254		7.33333	6.66667	1.1	0.909091	0.785714	0.5	0.5	0.5	0.5	0.5	0.595238	0.5	1.19048	0.84
588	588.01	AT1G56450.1 | Symbols: PBG1 | PBG1 (20S proteasome beta subunit G1); peptidase | chr1:21145635-21147851 FORWARD	-	27.6	-58.6244		6.33333	7.66667	0.826087	1.21053	0.545455	0.545455	0.636364	0.818182	0.454545	1	0.575758	0.757576	0.76	1.31579
589	589.01	AT5G39140.1 | Symbols: | similar to unknown protein [Arabidopsis thaliana] (TAIR:AT5G39200.1) | chr5:15684401-15684989 REVERSE	2*	16.4	-7.37675		6.33333	7.33333	0.863636	1.15789	0.833333	0.333333	2.16667	1	2	1.66667	1.11111	1.55556	0.714286	1.4
590	590.01	AT3G04610.1 | Symbols: FLK | FLK (FLOWERING LOCUS KH DOMAIN); nucleic acid binding | chr3:1250768-1254278 REVERSE	-	63.3	-61.2709		5	8.66667	0.576923	1.73333	0.4	0.333333	0.4	0.666667	0.6	0.6	0.377778	0.622222	0.607143	1.64706
591	591.01	AT2G41220.1 | Symbols: GLU2 | GLU2 (Glutamate synthase) | chr2:17185012-17195466 FORWARD	-	177.5	-73.8672		5.33333	8.33333	0.64	1.5625	0.0684932	0.109589	0.0684932	0.164384	0.123288	0.0958904	0.0821918	0.127854	0.642857	1.55556
592	592.01	AT2G21720.1 | Symbols: | similar to unknown protein [Arabidopsis thaliana] (TAIR:AT5G23390.1); similar to hypothetical protein [Vitis vinifera] (GB:CAN79515.1); similar to unnamed protein product [Vitis vinifera] (GB:CAO67487.1); contains InterPro domain Protein of unknown function DUF639 (InterPro:IPR006927) | chr2:9280776-9283882 FORWARD	-	79.7	-20.9648		6.66667	7	0.952381	1.05	0.192308	0.346154	0.269231	0.307692	0.230769	0.384615	0.269231	0.307692	0.875	1.14286
593	593.01	AT5G66680.1 | Symbols: DGL1 | DGL1 (defective glycosylation 1); dolichyl-diphosphooligosaccharide-protein glycotransferase | chr5:26635066-26637807 REVERSE	-	48.6	-48.3313		3.66667	10	0.366667	2.72727	0.142857	0.380952	0.142857	0.52381	0.52381	0.428571	0.222222	0.492064	0.451613	2.21429
594	594.01	AT4G05420.1 | Symbols: DDB1A | DDB1A (UV-damaged DNA-binding protein 1A); DNA binding | chr4:2746285-2752660 FORWARD	-	121.1	-52.1295		6.33333	7.33333	0.863636	1.15789	0.302326	0.232558	0.0232558	0.255814	0.186047	0.139535	0.186047	0.193798	0.96	1.04167
595	595.01	AT1G06430.1 | Symbols: FTSH8 | FTSH8 (FtsH protease 8); ATP-dependent peptidase/ ATPase/ metallopeptidase/ zinc ion binding | chr1:1960213-1962524 REVERSE	-	73	-65.3443		7.66667	6	1.27778	0.782609	0.434783	0.347826	0.347826	0.217391	0.391304	0.347826	0.376812	0.318841	1.18182	0.846154
596	596.01	AT5G38530.1 | Symbols: | tryptophan synthase-related | chr5:15441327-15443524 FORWARD	-	55.6	-55.9367		8	5.66667	1.41176	0.708333	0.555556	0.444444	0.333333	0.5	0.166667	0.277778	0.444444	0.314815	1.41176	0.708333
597	597.01	AT1G74920.1 | Symbols: ALDH10A8 | ALDH10A8 (Aldehyde dehydrogenase 10A8); 3-chloroallyl aldehyde dehydrogenase | chr1:28142836-28146234 REVERSE	-	54.3	-55.2403		4.66667	6.66667	0.7	1.42857	0.263158	0.105263	0.368421	0.421053	0.421053	0.368421	0.245614	0.403509	0.608696	1.64286
597	597.02	AT3G48170.1 | Symbols: ALDH10A9 | ALDH10A9 (Aldehyde dehydrogenase 10A9); 3-chloroallyl aldehyde dehydrogenase | chr3:17797275-17800903 REVERSE	-	54.8	-12.5274		2.33333	2	1.16667	0.857143	0.117647	0.117647	0.176471	0.176471	0.117647	0.0588235	0.137255	0.117647	1.16667	0.857143
598	598.01	AT4G20830.1 | Symbols: | FAD-binding domain-containing protein | chr4:11155497-11157588 FORWARD	2*	63.4	-59.4443		5.66667	8	0.708333	1.41176	0.193548	0.193548	0.193548	0.258065	0.290323	0.258064	0.193548	0.268817	0.72	1.38889
599	599.01	AT3G60820.1 | Symbols: PBF1 | PBF1 (20S proteasome beta subunit F1); peptidase | chr3:22483013-22484784 REVERSE	2*	24.5	-57.4926		6	7.66667	0.782609	1.27778	0.666667	0.5	0.583333	0.75	0.666667	0.833333	0.583333	0.75	0.777778	1.28571
600	600.01	AT3G53990.1 | Symbols: | universal stress protein (USP) family protein | chr3:20000636-20001997 REVERSE	-	17.7	-63.4307		4.66667	9	0.518519	1.92857	0.888889	0.444444	0.222222	1	1.11111	1.11111	0.518519	1.07407	0.482759	2.07143
601	601.01	AT5G06760.1 | Symbols: | late embryogenesis abundant group 1 domain-containing protein / LEA group 1 domain-containing protein | chr5:2089755-2090314 REVERSE	-	16.1	-35.6155		4	9.33333	0.428571	2.33333	1.5	0.75	0.75	3.25	2	1.75	1	2.33333	0.428571	2.33333
602	602.01	AT3G52200.1 | Symbols: LTA3 | LTA3 (Dihydrolipoamide S-acetyltransferase 3); dihydrolipoyllysine-residue acetyltransferase | chr3:19371295-19377069 FORWARD	-	68.7	-49.4203		6	7.33333	0.818182	1.22222	0.193548	0.16129	0.225806	0.322581	0.258064	0.16129	0.193548	0.247312	0.782609	1.27778
603	603.01	AT4G14710.1 | Symbols: ATARD2 | ATARD2; acireductone dioxygenase [iron(II)-requiring]/ metal ion binding | chr4:8424892-8426355 REVERSE	5*	23.3	-29.9952		6.33333	7	0.904762	1.10526	0.428571	0.5	0.428571	0.5	0.571429	0.5	0.452381	0.52381	0.863636	1.15789
604	604.01	AT3G45300.1 | Symbols: ATIVD, IVD | IVD (ISOVALERYL-COA-DEHYDROGENASE) | chr3:16632644-16635833 REVERSE	-	44.7	-65.0077		9.33333	4	2.33333	0.428571	0.529412	0.470588	0.647059	0.235294	0.294118	0.176471	0.54902	0.235294	2.33333	0.428571
605	605.01	AT1G11650.2 | Symbols: ATRBP45B | ATRBP45B; RNA binding | chr1:3914895-3917941 FORWARD	-	44	-32.4267		6	7.33333	0.818182	1.22222	0.666667	0.777778	0.777778	1	1	0.666667	0.740741	0.888889	0.833333	1.2
606	606.01	AT4G26300.1 | Symbols: EMB1027 | EMB1027 (EMBRYO DEFECTIVE 1027); ATP binding / arginine-tRNA ligase | chr4:13308409-13313118 REVERSE	-	72.2	-51.9808		7	5.66667	1.23529	0.809524	0.354839	0.225806	0.16129	0.290323	0.129032	0.193548	0.247312	0.204301	1.21053	0.826087
606	606.02	AT1G66530.1 | Symbols: | arginyl-tRNA synthetase, putative / arginine--tRNA ligase, putative | chr1:24822727-24825940 REVERSE	-	66.3	-22.0354		4.66667	1.66667	2.8	0.357143	0.222222	0.222222	0.111111	0.111111	0.0740741	0.037037	0.185185	0.0740741	2.5	0.4
607	607.01	AT4G11420.1 | Symbols: ATEIF3A-1, EIF3A-1, ATTIF3A1, TIF3A1, EIF3A | EIF3A (eukaryotic translation initiation factor 3A) | chr4:6947829-6952048 REVERSE	-	114.1	-84.0928		1	12.3333	0.0810811	12.3333	0.0434783	0	0.0217391	0.413043	0.195652	0.195652	0.0217391	0.268116	0.0810811	12.3333
608	608.01	AT3G01480.1 | Symbols: CYP38 | CYP38 (CYCLOPHILIN 38); peptidyl-prolyl cis-trans isomerase | chr3:188576-190681 FORWARD	-	47.9	-55.0256		7.66667	5.66667	1.35294	0.73913	0.5	0.375	0.5625	0.5	0.3125	0.3125	0.479167	0.375	1.27778	0.782609
609	609.01	AT5G19220.1 | Symbols: APL1, ADG2 | ADG2 (ADPG PYROPHOSPHORYLASE 2); glucose-1-phosphate adenylyltransferase | chr5:6463933-6466777 REVERSE	-	57.5	-73.7231		11	2.33333	4.71429	0.212121	0.423077	0.423077	0.538462	0.0769231	0.0384615	0.192308	0.461538	0.102564	4.5	0.222222
610	610.01	AT3G06580.1 | Symbols: GALK, GAL1 | GAL1 (GALACTOSE KINASE 1); ATP binding / galactokinase | chr3:2049147-2051873 REVERSE	-	54.2	-62.4494		9	4.33333	2.07692	0.481481	0.47619	0.380952	0.428571	0.333333	0.142857	0.190476	0.428571	0.222222	1.92857	0.518519
611	611.01	AT5G34940.2 | Symbols: ATGUS3 | ATGUS3 (ARABIDOPSIS THALIANA GLUCURONIDASE 3); beta-glucuronidase | chr5:13253142-13255948 REVERSE	-	59.6	-42.8167		8	5.33333	1.5	0.666667	0.388889	0.5	0.444444	0.333333	0.333333	0.222222	0.444444	0.296296	1.5	0.666667
612	612.01	AT4G16143.1 | Symbols: | importin alpha-2, putative (IMPA-2) | chr4:9134736-9137147 REVERSE	-	49.4	-30.4819		4	6.33333	0.631579	1.58333	0.25	0.25	0.3125	0.375	0.5	0.375	0.270833	0.416667	0.65	1.53846
612	612.02	AT3G06720.1 | Symbols: ATKAP ALPHA, AT-IMP | AT-IMP (Arabidopsis thaliana importin alpha); protein transporter | chr3:2120565-2123561 FORWARD	2*	58.5	-38.1622		1.66667	4.66667	0.357143	2.8	0.0526316	0.157895	0.0526316	0.315789	0.263158	0.157895	0.0877193	0.245614	0.357143	2.8
613	613.01	AT1G67090.1 | Symbols: RBCS1A | RBCS1A; ribulose-bisphosphate carboxylase | chr1:25052128-25052912 REVERSE	-	20.1	-9.86487		8	1.66667	4.8	0.208333	0.666667	0.916667	0.75	0	0.166667	0.333333	0.777778	0.166667	4.66667	0.214286
613	613.02	AT5G38410.1 | Symbols: | ribulose bisphosphate carboxylase small chain 3B / RuBisCO small subunit 3B (RBCS-3B) (ATS3B) | chr5:15394731-15395536 REVERSE	4*	20.2	-9.5938		6.66667	0.333333	20	0.05	0.272727	0.909091	0.818182	0	0.0909091	0.0909091	0.666667	0.0606061	11	0.0909091
614	614.01	AT5G52240.1 | Symbols: ATMP1, ATMAPR5, MSBP1 | MSBP1 (MEMBRANE STEROID BINDING PROTEIN 1) | chr5:21230347-21231783 FORWARD	-	24.3	-37.69		2.66667	4.66667	0.571429	1.75	0.4	0.8	0.6	1.4	0.8	1	0.6	1.06667	0.5625	1.77778
614	614.02	AT3G48890.1 | Symbols: ATMAPR3, MSBP2, ATMP2 | ATMP2 (MEMBRANE STEROID BINDING PROTEIN 2); heme binding / transition metal ion binding | chr3:18140654-18142338 FORWARD	-	25.3	-22.1561		2.66667	3.66667	0.727273	1.375	0.666667	0.5	0.333333	0.833333	0.666667	0.333333	0.5	0.611111	0.818182	1.22222
615	615.01	AT4G34480.1 | Symbols: | glycosyl hydrolase family 17 protein | chr4:16481964-16483992 REVERSE	-	37.7	-30.9723		5.33333	7.66667	0.695652	1.4375	0.583333	0.5	0.416667	0.75	0.5	0.666667	0.5	0.638889	0.782609	1.27778
616	616.01	AT3G45970.1 | Symbols: EXPL1, ATEXPL1, ATHEXP BETA 2.1, ATEXLA1 | ATEXLA1 (ARABIDOPSIS THALIANA EXPANSIN-LIKE A1) | chr3:16907223-16908174 FORWARD	-	28.6	-34.184		2	11	0.181818	5.5	0.2	0.2	0.2	1.3	0.9	1.2	0.2	1.13333	0.176471	5.66667
617	617.01	AT2G31670.1 | Symbols: | similar to unknown protein [Arabidopsis thaliana] (TAIR:AT1G51360.1); similar to unknown [Populus trichocarpa] (GB:ABK93857.1); contains InterPro domain Dimeric alpha-beta barrel (InterPro:IPR011008); contains InterPro domain Stress responsive alpha-beta barrel (InterPro:IPR013097) | chr2:13479776-13480567 REVERSE	-	28.8	-49.3592		6	7	0.857143	1.16667	0.416667	0.583333	0.583333	0.666667	0.666667	0.5	0.527778	0.611111	0.863636	1.15789
618	618.01	AT5G25754.1 | Symbols: | similar to unknown protein [Arabidopsis thaliana] (TAIR:AT5G25757.1); similar to predicted protein [Physcomitrella patens subsp. patens] (GB:EDQ51676.1); similar to unknown protein [Oryza sativa (japonica cultivar-group)] (GB:AAT77307.1); similar to predicted protein [Physcomitrella patens subsp. patens] (GB:EDQ58057.1); contains domain TPR-like (SSF48452); contains domai…	2*	60	-36.8824		4.66667	8.33333	0.56	1.78571	0.0869565	0.26087	0.26087	0.391304	0.347826	0.347826	0.202899	0.362319	0.56	1.78571
619	619.01	AT3G01910.1 | Symbols: AT-SO, ATSO, SOX | SOX (SULFITE OXIDASE); sulfite oxidase | chr3:314926-317281 REVERSE	-	43.2	-70.4645		9.66667	3.33333	2.9	0.344828	0.47619	0.47619	0.47619	0.190476	0.142857	0.142857	0.47619	0.15873	3	0.333333
620	620.01	AT5G06060.1 | Symbols: | tropinone reductase, putative / tropine dehydrogenase, putative | chr5:1824067-1825834 REVERSE	-	28.2	-56.2605		8	5	1.6	0.625	0.769231	0.615385	0.615385	0.384615	0.384615	0.538462	0.666667	0.435897	1.52941	0.653846
621	621.01	AT5G26710.1 | Symbols: | glutamate-tRNA ligase, putative / glutamyl-tRNA synthetase, putatuve / GluRS, putative | chr5:9305676-9308250 FORWARD	-	80.9	-40.2669		4.66667	8.33333	0.56	1.78571	0.206897	0.103448	0.241379	0.275862	0.275862	0.37931	0.183908	0.310345	0.592593	1.6875
622	622.01	AT2G32920.1 | Symbols: ATPDIL2-3 | ATPDIL2-3 (PDI-LIKE 2-3); protein disulfide isomerase | chr2:13969579-13972483 REVERSE	-	47.6	-45.8082		6	7	0.857143	1.16667	0.428571	0.428571	0.571429	0.428571	0.928571	0.5	0.47619	0.619048	0.769231	1.3
623	623.01	AT4G33250.1 | Symbols: TIF3K1, ATTIF3K1, EIF3K | EIF3K (eukaryotic translation initiation factor 3K) | chr4:16039070-16040621 REVERSE	-	25.6	-41.0117		5.33333	7.66667	0.695652	1.4375	0.5	0.6	0.6	0.6	0.7	1	0.566667	0.766667	0.73913	1.35294
624	624.01	AT1G66250.1 | Symbols: | glycosyl hydrolase family 17 protein | chr1:24696726-24699079 FORWARD	-	54.1	-22.7211		5	8	0.625	1.6	0.545455	0.545455	0.363636	0.636364	0.818182	0.818182	0.484848	0.757576	0.64	1.5625
625	625.01	AT4G27450.1 | Symbols: | similar to unknown protein [Arabidopsis thaliana] (TAIR:AT3G15450.1); similar to unnamed protein product [Vitis vinifera] (GB:CAO39242.1); contains domain G3DSA:3.60.20.10 (G3DSA:3.60.20.10); contains domain SSF56235 (SSF56235) | chr4:13727671-13728689 REVERSE	-	27.5	-54.4936		4.33333	8.66667	0.5	2	0.3	0.5	0.5	1	0.6	1.1	0.433333	0.9	0.481481	2.07692
626	626.01	AT4G34740.1 | Symbols: CIA1, ATPURF2, ATD2, ATASE2 | ATASE2 (GLN PHOSPHORIBOSYL PYROPHOSPHATE AMIDOTRANSFERASE 2); amidophosphoribosyltransferase | chr4:16574899-16576584 REVERSE	-	60.9	-45.2328		5.33333	4.66667	1.14286	0.875	0.391304	0.217391	0.217391	0.217391	0.130435	0.304348	0.275362	0.217391	1.26667	0.789474
626	626.02	AT2G16570.1 | Symbols: ATASE1, ATASE | ATASE (GLN PHOSPHORIBOSYL PYROPHOSPHATE AMIDOTRANSFERASE 1); amidophosphoribosyltransferase | chr2:7187506-7189206 REVERSE	-	61.7	-39.5213		5	4.66667	1.07143	0.933333	0.421053	0.157895	0.210526	0.368421	0.157895	0.263158	0.263158	0.263158	1	1
627	627.01	AT3G19820.1 | Symbols: DIM, EVE1, DW1, DIM1, CBB1, DWF1 | DWF1 (DIMINUTO 1); catalytic | chr3:6879841-6881622 REVERSE	2*	65.3	-38.4052		2.33333	10.3333	0.225806	4.42857	0	0.192308	0.115385	0.5	0.538462	0.230769	0.102564	0.423077	0.242424	4.125
628	628.01	AT5G16390.1 | Symbols: CAC1A, BCCP, BCCP1, CAC1-A, BCCP-1, CAC1 | BCCP/BCCP-1/BCCP1/CAC1-A/CAC1A (BIOTIN CARBOXYL CARRIER, BIOTIN CARBOXYL CARRIER PROTEIN 1); biotin binding | chr5:5361101-5363023 REVERSE	2*	29.5	-22.0724		3.66667	6.66667	0.55	1.81818	0.666667	0.333333	0.333333	0.777778	0.777778	0.777778	0.444444	0.777778	0.571429	1.75
628	628.02	AT5G15530.1 | Symbols: BCCP2, CAC1-B | BCCP2 (biotin carboxyl carrier protein 2); biotin binding | chr5:5038958-5040440 FORWARD	-	27.2	-18.2676		3.33333	5.66667	0.588235	1.7	0.461538	0.153846	0.230769	0.461538	0.538462	0.461538	0.282051	0.487179	0.578947	1.72727
629	629.01	AT4G34490.1 | Symbols: CAP 1, CAP1, ATCAP1 | ATCAP1 (CYCLASE ASSOCIATED PROTEIN 1) | chr4:16484901-16487360 REVERSE	-	50.8	-54.207		8	4.66667	1.71429	0.583333	0.416667	0.375	0.333333	0.208333	0.166667	0.25	0.375	0.208333	1.8	0.555556
630	630.01	AT4G38350.1 | Symbols: | patched family protein | chr4:17958318-17966411 REVERSE	-	116.8	-46.8128		5.66667	7	0.809524	1.23529	0.0909091	0.212121	0.212121	0.242424	0.212121	0.242424	0.171717	0.232323	0.73913	1.35294
631	631.01	AT3G61240.1 | Symbols: | DEAD/DEAH box helicase, putative (RH12) | chr3:22677565-22680129 FORWARD	2*	56.6	-36.0972		4	6.66667	0.6	1.66667	0.208333	0.166667	0.166667	0.291667	0.25	0.291667	0.180556	0.277778	0.65	1.53846
631	631.02	AT2G45810.1 | Symbols: | DEAD/DEAH box helicase, putative | chr2:18866910-18869392 FORWARD	-	60.3	-34.978		4.66667	5.33333	0.875	1.14286	0.230769	0.192308	0.192308	0.192308	0.192308	0.230769	0.205128	0.205128	1	1
632	632.01	AT5G01500.1 | Symbols: | mitochondrial substrate carrier family protein | chr5:199016-201328 FORWARD	-	45	-26.8667		6.33333	6.33333	1	1	0.363636	0.272727	0.227273	0.318182	0.318182	0.318182	0.287879	0.318182	0.904762	1.10526
633	633.01	AT2G26740.1 | Symbols: ATSEH | ATSEH (Arabidopsis thaliana soluble epoxide hydrolase); epoxide hydrolase | chr2:11400226-11401335 REVERSE	-	36.3	-53.7794		4.66667	8	0.583333	1.71429	0.5	0.333333	0.333333	1	0.5	0.583333	0.388889	0.694444	0.56	1.78571
634	634.01	AT1G47540.1 | Symbols: | trypsin inhibitor, putative | chr1:17458142-17458586 REVERSE	2*	10.9	-13.3224		4.66667	8	0.583333	1.71429	1.5	0.75	1.25	2	2.25	1.75	1.16667	2	0.583333	1.71429
635	635.01	AT3G16110.1 | Symbols: ATPDIL1-6 | ATPDIL1-6 (PDI-LIKE 1-6); thiol-disulfide exchange intermediate | chr3:5460961-5463672 REVERSE	-	59.4	-49.0601		6	6.66667	0.9	1.11111	0.269231	0.192308	0.307692	0.307692	0.230769	0.230769	0.25641	0.25641	1	1
636	636.01	AT3G23570.1 | Symbols: | dienelactone hydrolase family protein | chr3:8458059-8459615 REVERSE	-	26.4	-54.9648		4.33333	8.33333	0.52	1.92308	0.555556	0.333333	0.555556	1.22222	0.888889	0.777778	0.481482	0.962963	0.5	2
637	637.01	AT1G16350.1 | Symbols: | inosine-5'-monophosphate dehydrogenase, putative | chr1:5590945-5592866 FORWARD	-	53.9	-70.5605		9.33333	3.33333	2.8	0.357143	0.470588	0.647059	0.529412	0.235294	0.235294	0.117647	0.54902	0.196078	2.8	0.357143
638	638.01	AT1G10840.1 | Symbols: TIF3H1 | TIF3H1 (EUKARYOTIC TRANSLATION INITIATION FACTOR 3 SUBUNIT H1); translation initiation factor | chr1:3607886-3610300 REVERSE	-	38.3	-42.636		3.66667	9	0.407407	2.45455	0.384615	0.230769	0.384615	0.769231	0.846154	0.538462	0.333333	0.717949	0.464286	2.15385
639	639.01	AT3G15180.1 | Symbols: | proteasome-related | chr3:5111959-5115810 FORWARD	-	56.6	-53.5084		7.33333	5.33333	1.375	0.727273	0.5	0.571429	0.5	0.357143	0.357143	0.5	0.52381	0.404762	1.29412	0.772727
640	640.01	AT3G16190.1 | Symbols: | isochorismatase hydrolase family protein | chr3:5489889-5491201 REVERSE	-	21.8	-34.4577		5	7.66667	0.652174	1.53333	0.428571	0.571429	1.28571	0.714286	1.57143	1.28571	0.761905	1.19048	0.64	1.5625
641	641.01	AT2G38530.1 | Symbols: LP2, LTP2 | LTP2 (LIPID TRANSFER PROTEIN 2); lipid binding | chr2:16135559-16136026 FORWARD	-	11.9	-23.5017		2	10.3333	0.193548	5.16667	0.5	0.5	0.5	2.75	2.75	2.25	0.5	2.58333	0.193548	5.16667
642	642.01	AT4G25130.1 | Symbols: | peptide methionine sulfoxide reductase, putative | chr4:12898812-12900008 REVERSE	-	28.5	-23.6714		5.66667	6.66667	0.85	1.17647	0.888889	0.555556	0.444444	0.555556	1	0.777778	0.62963	0.777778	0.809524	1.23529
643	643.01	AT5G57110.1 | Symbols: AT-ACA8 | ACA8 (AUTOINHIBITED CA2+ -ATPASE, ISOFORM 8); calcium-transporting ATPase/ calmodulin binding | chr5:23126955-23134083 REVERSE	2*	116	-47.4053		3.66667	8.66667	0.423077	2.36364	0.0263158	0.105263	0.184211	0.342105	0.184211	0.210526	0.105263	0.245614	0.428571	2.33333
644	644.01	AT1G80490.1 | Symbols: TPR1 | TPR1 (TOPLESS-RELATED 1) | chr1:30265986-30271338 REVERSE	2*	123.8	-26.8777		3	4.33333	0.692308	1.44444	0.0652174	0.0434783	0.0869565	0.130435	0.0869565	0.0652174	0.0652174	0.0942029	0.692308	1.44444
644	644.02	AT3G15880.1 | Symbols: WSIP2, TPR4 | TPR4/WSIP2 (TOPLESS-RELATED 4); protein binding | chr3:5364798-5371875 REVERSE	2*	123.9	-27.847		2	4	0.5	2	0.075	0.05	0.025	0.15	0.1	0.05	0.05	0.1	0.5	2
644	644.03	AT3G16830.1 | Symbols: TPR2 | TPR2 (TOPLESS-RELATED 2) | chr3:5731715-5737537 FORWARD	-	124.6	-11.569		1.33333	2	0.666667	1.5	0.0232558	0.0232558	0.0465116	0.0930233	0.0232558	0.0465116	0.0310078	0.0542636	0.571429	1.75
645	645.01	AT5G58490.1 | Symbols: | cinnamoyl-CoA reductase family | chr5:23660294-23661681 FORWARD	-	35.6	-48.5185		6.66667	5.66667	1.17647	0.85	0.333333	0.4	0.666667	0.4	0.4	0.466667	0.466667	0.422222	1.10526	0.904762
646	646.01	AT5G52840.1 | Symbols: | NADH-ubiquinone oxidoreductase-related | chr5:21430944-21432020 FORWARD	-	19.1	-41.844		4.66667	7.66667	0.608696	1.64286	0.555556	0.555556	0.555556	0.888889	1	1.11111	0.555556	1	0.555556	1.8
647	647.01	AT3G17770.1 | Symbols: | dihydroxyacetone kinase family protein | chr3:6081979-6085963 REVERSE	-	61.8	-38.3311		6	6.33333	0.947368	1.05556	0.272727	0.272727	0.272727	0.363636	0.318182	0.272727	0.272727	0.318182	0.857143	1.16667
648	648.01	AT4G04640.1 | Symbols: ATPC1 | ATPC1 (ATP synthase gamma chain 1) | chr4:2350759-2351880 REVERSE	-	40.8	-35.7066		7.33333	5	1.46667	0.681818	0.368421	0.421053	0.473684	0.526316	0.315789	0.105263	0.421053	0.315789	1.33333	0.75
649	649.01	AT3G20330.1 | Symbols: | aspartate carabmoyltransferase, chloroplast / aspartate transcarbamylase / ATCase (PYRB) | chr3:7090360-7091910 REVERSE	-	43	-45.3458		7.33333	5	1.46667	0.681818	0.565217	0.26087	0.217391	0.217391	0.217391	0.26087	0.347826	0.231884	1.5	0.666667
650	650.01	AT5G05010.1 | Symbols: | clathrin adaptor complexes medium subunit-related | chr5:1477138-1479873 FORWARD	2*	57.6	-58.8319		4.33333	8	0.541667	1.84615	0.238095	0.285714	0.238095	0.333333	0.47619	0.333333	0.253968	0.380952	0.666667	1.5
651	651.01	AT5G44720.1 | Symbols: | molybdenum cofactor sulfurase family protein | chr5:18060313-18062502 FORWARD	-	34.7	-47.3024		6	6.33333	0.947368	1.05556	0.461538	0.538462	0.461538	0.461538	0.538462	0.538462	0.487179	0.512821	0.95	1.05263
652	652.01	AT1G07080.1 | Symbols: | gamma interferon responsive lysosomal thiol reductase family protein / GILT family protein | chr1:2170068-2171860 FORWARD	-	29.6	-31.6567		6	6.33333	0.947368	1.05556	1	1.33333	0.833333	0.5	1.66667	1.33333	1.05556	1.16667	0.904762	1.10526
653	653.01	AT5G60160.1 | Symbols: | aspartyl aminopeptidase, putative | chr5:24241113-24244009 REVERSE	-	52.3	-56.1904		8.33333	4	2.08333	0.48	0.458333	0.291667	0.333333	0.125	0.166667	0.208333	0.361111	0.166667	2.16667	0.461538
654	654.01	AT4G38220.1 | Symbols: | aminoacylase, putative / N-acyl-L-amino-acid amidohydrolase, putative | chr4:17925245-17926913 FORWARD	2*	47.6	-60.0237		8.33333	4	2.08333	0.48	0.52381	0.380952	0.380952	0.285714	0.238095	0.0476191	0.428571	0.190476	2.25	0.444444
655	655.01	AT3G10690.1 | Symbols: | DNA gyrase subunit A family protein | chr3:3339617-3346248 REVERSE	-	104.4	-57.6219		5	7.33333	0.681818	1.46667	0.225806	0.129032	0.16129	0.387097	0.225806	0.16129	0.172043	0.258065	0.666667	1.5
656	656.01	AT3G57610.1 | Symbols: ATPURA | ATPURA; adenylosuccinate synthase | chr3:21345496-21347580 REVERSE	-	52.8	-52.0649		7.66667	4.66667	1.64286	0.608696	0.4	0.32	0.28	0.24	0.16	0.2	0.333333	0.2	1.66667	0.6
657	657.01	AT1G73080.1 | Symbols: PEPR1 | PEPR1 (PEP1 RECEPTOR 1); ATP binding / kinase/ protein binding / protein serine/threonine kinase | chr1:27488174-27491682 FORWARD	-	122.7	-41.6419		3.66667	8.66667	0.423077	2.36364	0.114286	0.0857143	0.142857	0.257143	0.314286	0.2	0.114286	0.257143	0.444444	2.25
658	658.01	AT2G20360.1 | Symbols: | binding / catalytic/ coenzyme binding | chr2:8793151-8796179 FORWARD	-	43.8	-62.1051		6	6.33333	0.947368	1.05556	0.473684	0.315789	0.315789	0.473684	0.473684	0.210526	0.368421	0.385965	0.954545	1.04762
659	659.01	AT3G02200.2 | Symbols: | proteasome family protein | chr3:406699-408926 FORWARD	-	46.7	-78.8904		6	6.33333	0.947368	1.05556	0.227273	0.363636	0.318182	0.227273	0.318182	0.318182	0.30303	0.287879	1.05263	0.95
660	660.01	AT3G18570.1 | Symbols: | glycine-rich protein / oleosin | chr3:6396078-6396578 REVERSE	-	18	-12.7283		5	7	0.714286	1.4	1.66667	2	1.66667	3	2	2.33333	1.77778	2.44444	0.727273	1.375
661	661.01	AT3G10020.1 | Symbols: | similar to Os12g0147200 [Oryza sativa (japonica cultivar-group)] (GB:NP_001066153.1); similar to unnamed protein product [Vitis vinifera] (GB:CAO15981.1); similar to Os11g0149200 [Oryza sativa (japonica cultivar-group)] (GB:NP_001065754.1) | chr3:3091230-3091679 REVERSE	-	16.7	-49.0958		7	5	1.4	0.714286	2.5	1.75	1.5	0.75	1.25	1.75	1.91667	1.25	1.53333	0.652174
662	662.01	AT3G52230.1 | Symbols: | similar to unknown [Populus trichocarpa] (GB:ABK93315.1) | chr3:19382303-19383375 FORWARD	-	16	-28.6958		4.33333	7.66667	0.565217	1.76923	0.222222	0.666667	0.666667	0.888889	1.11111	0.666667	0.518519	0.888889	0.583333	1.71429
663	663.01	AT5G42570.1 | Symbols: | similar to unknown protein [Arabidopsis thaliana] (TAIR:AT1G11905.1); similar to unnamed protein product [Vitis vinifera] (GB:CAO24012.1); contains InterPro domain B-cell receptor-associated 31-like; (InterPro:IPR008417) | chr5:17038687-17039725 REVERSE	-	24.5	-32.5097		1	11	0.0909091	11	0	0	0.25	1.08333	1.08333	1	0.0833333	1.05556	0.0789474	12.6667
664	664.01	AT5G23890.1 | Symbols: | similar to unknown protein [Arabidopsis thaliana] (TAIR:AT5G52410.2); similar to unnamed protein product [Vitis vinifera] (GB:CAO49433.1) | chr5:8058792-8063008 FORWARD	-	103.7	-59.4924		2	10	0.2	5	0.0833333	0.0833333	0.0555556	0.388889	0.25	0.222222	0.0740741	0.287037	0.258065	3.875
665	665.01	AT2G28190.1 | Symbols: CZSOD2, CSD2 | CSD2 (COPPER/ZINC SUPEROXIDE DISMUTASE 2); copper, zinc superoxide dismutase | chr2:12021625-12023380 FORWARD	-	22.2	-49.0768		8.33333	3.66667	2.27273	0.44	1.11111	0.777778	0.888889	0.444444	0.555556	0.222222	0.925926	0.407407	2.27273	0.44
666	666.01	AT3G60730.1 | Symbols: | pectinesterase family protein | chr3:22455930-22458201 FORWARD	-	57.7	-49.3485		3	9	0.333333	3	0.2	0.15	0.2	0.55	0.5	0.35	0.183333	0.466667	0.392857	2.54545
667	667.01	AT2G21270.1 | Symbols: | ubiquitin fusion degradation UFD1 family protein | chr2:9115207-9117093 FORWARD	2*	35.2	-42.8373		5.33333	6.66667	0.8	1.25	0.571429	0.428571	0.357143	0.642857	0.5	0.5	0.452381	0.547619	0.826087	1.21053
668	668.01	AT2G22420.1 | Symbols: | peroxidase 17 (PER17) (P17) | chr2:9520421-9521564 FORWARD	-	36.6	-46.3066		11	1	11	0.0909091	0.8125	0.5625	0.8125	0.0625	0	0.125	0.729167	0.0625	11.6667	0.0857143
669	669.01	AT3G12800.1 | Symbols: | short-chain dehydrogenase/reductase (SDR) family protein | chr3:4063470-4064764 REVERSE	-	31.7	-52.436		1.66667	10.3333	0.16129	6.2	0.0833333	0.25	0.166667	0.916667	0.75	0.916667	0.166667	0.861111	0.193548	5.16667
670	670.01	AT3G22630.1 | Symbols: PRCGB, PBD1 | PBD1 (PROTEASOME SUBUNIT PRGB); peptidase | chr3:8009716-8010781 REVERSE	-	22.4	-31.9039		4.33333	5.33333	0.8125	1.23077	0.625	0.625	0.5	0.75	1	0.625	0.583333	0.791667	0.736842	1.35714
670	670.02	AT4G14800.1 | Symbols: PBD2 | PBD2 (20S PROTEASOME BETA SUBUNIT 2); peptidase | chr4:8500393-8502053 FORWARD	-	21.9	-29.0636		2.33333	4.66667	0.5	2	0.272727	0.272727	0.181818	0.363636	0.545455	0.636364	0.242424	0.515152	0.470588	2.125
671	671.01	AT2G17420.1 | Symbols: ATNTRA, NTR2, NTRA | NTRA (NADPH-dependent thioredoxin reductase 2) | chr2:7571439-7573301 FORWARD	-	39.9	-39.1144		5.33333	4.66667	1.14286	0.875	0.454545	0.545455	0.454545	0.454545	0.454545	0.363636	0.484849	0.424242	1.14286	0.875
671	671.02	AT4G35460.1 | Symbols: TRB1, ATNTRB, NTRB, NTR1 | NTR1 (NADPH-dependent thioredoxin reductase 1) | chr4:16842223-16843745 FORWARD	-	39.5	-33.5886		3.33333	4.33333	0.769231	1.3	0.272727	0.272727	0.363636	0.454545	0.454545	0.272727	0.30303	0.393939	0.769231	1.3
672	672.01	AT2G24580.1 | Symbols: | sarcosine oxidase family protein | chr2:10452007-10453257 REVERSE	-	45.6	-65.0306		7.66667	4.33333	1.76923	0.565217	0.666667	0.466667	0.4	0.4	0.333333	0.133333	0.511111	0.288889	1.76923	0.565217
673	673.01	AT4G24800.1 | Symbols: | MA3 domain-containing protein | chr4:12782473-12784912 FORWARD	2*	77.3	-46.9857		6.33333	5.66667	1.11765	0.894737	0.192308	0.230769	0.307692	0.423077	0.192308	0.115385	0.24359	0.24359	1	1
674	674.01	AT3G14420.1 | Symbols: | (S)-2-hydroxy-acid oxidase, peroxisomal, putative / glycolate oxidase, putative / short chain alpha-hydroxy acid oxidase, putative | chr3:4821811-4823906 FORWARD	2*	40.2	-49.814		5.66667	4.66667	1.21429	0.823529	0.35	0.35	0.3	0.4	0.3	0.15	0.333333	0.283333	1.17647	0.85
674	674.02	AT3G14415.1 | Symbols: | (S)-2-hydroxy-acid oxidase, peroxisomal, putative / glycolate oxidase, putative / short chain alpha-hydroxy acid oxidase, putative | chr3:4818674-4820755 FORWARD	-	40.2	-47.6038		5.66667	4.33333	1.30769	0.764706	0.35	0.3	0.3	0.4	0.25	0.1	0.316667	0.25	1.26667	0.789474
675	675.01	AT5G42240.1 | Symbols: SCPL42 | SCPL42 (serine carboxypeptidase-like 42); serine carboxypeptidase | chr5:16905945-16908159 FORWARD	-	52.7	-35.941		7	5	1.4	0.714286	0.363636	0.272727	0.318182	0.318182	0.272727	0.227273	0.318182	0.272727	1.16667	0.857143
676	676.01	AT2G21250.1 | Symbols: | mannose 6-phosphate reductase (NADPH-dependent), putative | chr2:9110489-9112197 REVERSE	2*	34.9	-46.2834		5	6	0.833333	1.2	0.333333	0.466667	0.4	0.4	0.4	0.466667	0.4	0.422222	0.947368	1.05556
676	676.02	AT2G21260.1 | Symbols: | mannose 6-phosphate reductase (NADPH-dependent), putative | chr2:9112774-9114389 REVERSE	-	34.9	-32.9178		3.33333	3.66667	0.909091	1.1	0.133333	0.266667	0.266667	0.266667	0.2	0.333333	0.222222	0.266667	0.833333	1.2
677	677.01	AT3G49470.1 | Symbols: NACA2 | NACA2 (NASCENT POLYPEPTIDE-ASSOCIATED COMPLEX SUBUNIT ALPHA-LIKE PROTEIN 2) | chr3:18352057-18353258 FORWARD	-	23.6	-30.4835		2.33333	5	0.466667	2.14286	0.428571	0.142857	0.428571	0.857143	0.571429	0.857143	0.333333	0.761905	0.4375	2.28571
677	677.02	AT4G10480.1 | Symbols: | nascent polypeptide associated complex alpha chain protein, putative / alpha-NAC, putative | chr4:6478085-6479075 REVERSE	2*	23.1	-22.1121		2.33333	3.66667	0.636364	1.57143	0.714286	0	0.285714	0.571429	0.285714	0.714286	0.333333	0.52381	0.636364	1.57143
678	678.01	AT2G34460.1 | Symbols: | flavin reductase-related | chr2:14536714-14537811 FORWARD	-	30.4	-55.1708		6	5.66667	1.05882	0.944444	0.727273	0.727273	0.545455	0.545455	0.636364	0.454545	0.666667	0.545455	1.22222	0.818182
679	679.01	AT5G47880.1 | Symbols: ERF1, ERF1-1 | ERF1-1 (EUKARYOTIC RELEASE FACTOR 1-1); translation release factor | chr5:19403781-19405091 REVERSE	2*	48.6	-29.9427		5	4	1.25	0.8	0.333333	0.277778	0.333333	0.222222	0.166667	0.277778	0.314815	0.222222	1.41667	0.705882
679	679.02	AT1G12920.1 | Symbols: ERF1-2 | ERF1-2 (EUKARYOTIC RELEASE FACTOR 1-2); translation release factor | chr1:4396553-4397857 REVERSE	-	48.8	-25.5834		4.66667	2.66667	1.75	0.571429	0.3	0.2	0.2	0.1	0.1	0.2	0.233333	0.133333	1.75	0.571429
680	680.01	AT1G04170.1 | Symbols: EIF2 GAMMA | EIF2 GAMMA (eukaryotic translation initiation factor 2 gamma subunit); translation factor, nucleic acid binding | chr1:1097422-1099701 FORWARD	-	50.7	-39.5671		8	3.66667	2.18182	0.458333	0.647059	0.411765	0.411765	0.294118	0.294118	0.235294	0.490196	0.27451	1.78571	0.56
681	681.01	AT1G72550.1 | Symbols: | tRNA synthetase beta subunit family protein | chr1:27323609-27327570 REVERSE	2*	67.4	-53.4534		4.66667	7	0.666667	1.5	0.206897	0.137931	0.172414	0.37931	0.206897	0.206897	0.172414	0.264368	0.652174	1.53333
682	682.01	AT3G08030.1 | Symbols: | similar to unknown protein [Arabidopsis thaliana] (TAIR:AT2G41800.1); similar to unnamed protein product [Vitis vinifera] (GB:CAO40802.1); contains InterPro domain Protein of unknown function DUF642 (InterPro:IPR006946) | chr3:2564197-2565825 FORWARD	-	39	-61.1216		3	8.66667	0.346154	2.88889	0.0625	0.3125	0.1875	0.75	0.5	0.4375	0.1875	0.5625	0.333333	3
683	683.01	AT5G41970.1 | Symbols: | similar to unknown protein [Arabidopsis thaliana] (TAIR:AT3G49320.1); similar to unnamed protein product [Vitis vinifera] (GB:CAO62930.1); contains InterPro domain Metal-dependent protein hydrolase (InterPro:IPR003226) | chr5:16808426-16810189 FORWARD	-	42.2	-45.9058		5	6.33333	0.789474	1.26667	0.304348	0.0869565	0.26087	0.304348	0.304348	0.26087	0.217391	0.289855	0.75	1.33333
684	684.01	AT5G65720.1 | Symbols: ATNIFS1, NIFS1, NFS1, ATNFS1 | ATNFS1/ATNIFS1/NFS1/NIFS1 (ARABIOPSIS THALIANA NITROGEN FIXATION S HOMOLOG 1); cysteine desulfurase/ transaminase | chr5:26313575-26314936 FORWARD	-	50.2	-33.0438		6.66667	4.66667	1.42857	0.7	0.333333	0.380952	0.238095	0.380952	0.142857	0.142857	0.31746	0.222222	1.42857	0.7
685	685.01	AT3G48680.1 | Symbols: GAMMA CAL2 | GAMMA CAL2 (GAMMA CARBONIC ANHYDRASE-LIKE 2); acyltransferase/ transferase | chr3:18046092-18047758 FORWARD	-	27.9	-28.6064		4.66667	4	1.16667	0.857143	0.6	0.4	0.4	0.4	0.4	0.6	0.466667	0.466667	1	1
685	685.02	AT5G63510.1 | Symbols: GAMMA CAL1 | GAMMA CAL1 (GAMMA CARBONIC ANHYDRASE LIKE 1); carbonate dehydratase | chr5:25441280-25442838 FORWARD	-	27.5	-34.5967		3.66667	3	1.22222	0.818182	0.4	0.4	0.3	0.3	0.4	0.4	0.366667	0.366667	1	1
686	686.01	AT1G09500.1 | Symbols: | cinnamyl-alcohol dehydrogenase family / CAD family | chr1:3066813-3068486 FORWARD	2*	35.7	-36.6974		4	4	1	1	0.1875	0.3125	0.25	0.3125	0.25	0.25	0.25	0.270833	0.923077	1.08333
686	686.02	AT1G09490.1 | Symbols: | cinnamyl-alcohol dehydrogenase family / CAD family | chr1:3064174-3065817 FORWARD	-	35.5	-16.7918		2.66667	3	0.888889	1.125	0.25	0.166667	0.25	0.25	0.166667	0.333333	0.222222	0.25	0.888889	1.125
687	687.01	AT4G10320.1 | Symbols: | isoleucyl-tRNA synthetase, putative / isoleucine--tRNA ligase, putative | chr4:6397522-6404505 REVERSE	-	135.3	-71.5667		0.666667	10.6667	0.0625	16	0.0222222	0.0444444	0	0.288889	0.244444	0.244444	0.0222222	0.259259	0.0857143	11.6667
688	688.01	AT5G13450.1 | Symbols: | ATP synthase delta chain, mitochondrial, putative / H(+)-transporting two-sector ATPase, delta (OSCP) subunit, putative | chr5:4310561-4311944 REVERSE	-	26.2	-31.4887		7.33333	4	1.83333	0.545455	0.666667	0.666667	0.666667	0.25	0.5	0.333333	0.666667	0.361111	1.84615	0.541667
689	689.01	AT1G60940.1 | Symbols: SNRK2-10, SNRK2.10, SRK2B | SNRK2-10/SNRK2.10/SRK2B (SNF1-RELATED PROTEIN KINASE 2.10); kinase | chr1:22443063-22445561 REVERSE	2*	40.9	-38.7573		4.66667	5.66667	0.823529	1.21429	0.461538	0.461538	0.461538	0.384615	0.461538	0.538462	0.461538	0.461538	1	1
689	689.02	AT5G08590.1 | Symbols: ASK2, SNRK2-1, SNRK2.1, SRK2G | ASK2 (ARABIDOPSIS SERINE/THREONINE KINASE 2); kinase | chr5:2783538-2785870 FORWARD	2*	40.1	-17.1326		2.66667	3.33333	0.8	1.25	0.416667	0.166667	0.333333	0.25	0.333333	0.25	0.305556	0.277778	1.1	0.909091
690	690.01	AT1G15330.1 | Symbols: | CBS domain-containing protein | chr1:5274363-5275494 FORWARD	-	38.5	-60.455		8.66667	2.66667	3.25	0.307692	1.375	1.125	0.75	0.375	0.375	0.25	1.08333	0.333333	3.25	0.307692
691	691.01	AT3G11400.1 | Symbols: ATEIF3G1, EIF3G1 | EIF3G1 (eukaryotic translation initiation factor 3G1); RNA binding / translation initiation factor | chr3:3578542-3580372 FORWARD	-	32.6	-44.259		6	5.33333	1.125	0.888889	0.444444	0.388889	0.388889	0.444444	0.333333	0.277778	0.407407	0.351852	1.15789	0.863636
692	692.01	AT2G02560.1 | Symbols: ATCAND1, ETA2, TIP120, HVE, CAND1 | CAND1 (CULLIN-ASSOCIATED AND NEDDYLATION DISSOCIATED); binding | chr2:690344-697341 FORWARD	2*	134.7	-47.398		4.66667	6.66667	0.7	1.42857	0.0754717	0.113208	0.0943396	0.150943	0.113208	0.113208	0.0943396	0.125786	0.75	1.33333
693	693.01	AT2G43820.1 | Symbols: GT, UGT74F2 | GT/UGT74F2 (UDP-GLUCOSYLTRANSFERASE 74F2); UDP-glucosyltransferase/ UDP-glycosyltransferase/ transferase, transferring glycosyl groups / transferase, transferring hexosyl groups | chr2:18159356-18160792 FORWARD	-	50.6	-51.5028		4.33333	7	0.619048	1.61538	0.545455	0.272727	0.363636	0.545455	0.454545	0.909091	0.393939	0.636364	0.619048	1.61538
694	694.01	AT1G67730.1 | Symbols: YBR159 | YBR159; ketoreductase/ oxidoreductase | chr1:25395339-25397028 FORWARD	-	35.7	-31.2213		1	10.3333	0.0967742	10.3333	0	0.0625	0.125	0.9375	0.6875	0.4375	0.0625	0.6875	0.0909091	11
695	695.01	AT1G07750.1 | Symbols: | cupin family protein | chr1:2404297-2405860 REVERSE	-	38.2	-48.2546		5.66667	5.66667	1	1	0.75	0.416667	0.25	0.833333	0.416667	0.416667	0.472222	0.555556	0.85	1.17647
696	696.01	AT1G16730.1 | Symbols: | similar to unknown [Picea sitchensis] (GB:ABK21208.1) | chr1:5726610-5727305 REVERSE	-	21.6	-51.5793		5.66667	5.33333	1.0625	0.941176	0.636364	0.272727	0.636364	0.727273	0.363636	0.363636	0.515152	0.484848	1.0625	0.941176
697	697.01	AT5G21990.1 | Symbols: | tetratricopeptide repeat (TPR)-containing protein | chr5:7273398-7276321 FORWARD	-	60.6	-42.11		6	5	1.2	0.833333	0.212121	0.181818	0.151515	0.151515	0.151515	0.151515	0.181818	0.151515	1.2	0.833333
698	698.01	AT2G27040.1 | Symbols: OCP11, AGO4 | AGO4 (ARGONAUTE 4); nucleic acid binding | chr2:11543873-11548581 REVERSE	-	102.7	-44.388		4.33333	6.66667	0.65	1.53846	0.133333	0.0666667	0.2	0.177778	0.177778	0.111111	0.133333	0.155556	0.857143	1.16667
699	699.01	AT1G77090.1 | Symbols: | thylakoid lumenal 29.8 kDa protein | chr1:28965470-28966769 REVERSE	-	28.4	-36.3986		5	6	0.833333	1.2	0.583333	0.333333	0.416667	0.416667	0.583333	0.75	0.444444	0.583333	0.761905	1.3125
700	700.01	AT3G61220.1 | Symbols: | short-chain dehydrogenase/reductase (SDR) family protein | chr3:22674000-22675291 FORWARD	-	32.7	-34.7268		3.33333	6	0.555556	1.8	0.222222	0.166667	0.166667	0.444444	0.333333	0.277778	0.185185	0.351852	0.526316	1.9
700	700.02	AT1G01800.1 | Symbols: | short-chain dehydrogenase/reductase (SDR) family protein | chr1:293396-294888 FORWARD	-	31.6	-9.30261		1	1	1	1	0.0714286	0.0714286	0.0714286	0.0714286	0.142857	0	0.0714286	0.0714286	1	1
701	701.01	AT2G41530.1 | Symbols: ATSFGH | ATSFGH (ARABIDOPSIS THALIANA S-FORMYLGLUTATHIONE HYDROLASE); S-formylglutathione hydrolase/ hydrolase, acting on ester bonds | chr2:17330734-17332508 REVERSE	-	31.6	-27.688		4.66667	6.33333	0.736842	1.35714	0.545455	0.363636	0.454545	0.545455	0.636364	0.545455	0.454545	0.575758	0.789474	1.26667
702	702.01	AT5G40810.1 | Symbols: | cytochrome c1, putative | chr5:16357428-16359555 FORWARD	-	33.6	-44.7205		3.33333	5.33333	0.625	1.6	0.230769	0.307692	0.230769	0.461538	0.461538	0.461538	0.25641	0.461538	0.555556	1.8
702	702.02	AT3G27240.1 | Symbols: | cytochrome c1, putative | chr3:10057381-10059607 REVERSE	-	33.5	-52.4751		2.33333	5	0.466667	2.14286	0.142857	0.214286	0.142857	0.357143	0.428571	0.428571	0.166667	0.404762	0.411765	2.42857
703	703.01	AT4G21650.1 | Symbols: | subtilase family protein | chr4:11501326-11504668 REVERSE	-	81.3	-39.9296		11	0	/	0	0.48	0.4	0.64	0	0	0	0.506667	0	#DIV/0!	0
704	704.01	AT4G26900.1 | Symbols: HISHF, HISN4, AT-HF | AT-HF (ARABIDOPSIS THALIANA HISF PROTEIN) | chr4:13515520-13519614 FORWARD	-	64.1	-55.279		7.66667	3.33333	2.3	0.434783	0.216216	0.243243	0.189189	0.0810811	0.108108	0.108108	0.216216	0.0990991	2.18182	0.458333
705	705.01	AT5G24400.1 | Symbols: EMB2024 | EMB2024 (EMBRYO DEFECTIVE 2024); catalytic | chr5:8330535-8331787 REVERSE	-	35.5	-37.7775		4	7	0.571429	1.75	0.210526	0.263158	0.315789	0.421053	0.315789	0.368421	0.263158	0.368421	0.714286	1.4
706	706.01	AT3G16990.1 | Symbols: | TENA/THI-4 family protein | chr3:5795943-5796789 REVERSE	-	25	-49.6406		4.33333	6.66667	0.65	1.53846	0.461538	0.384615	0.307692	0.538462	0.615385	0.461538	0.384615	0.538462	0.714286	1.4
707	707.01	AT2G17265.1 | Symbols: HSK | HSK (HOMOSERINE KINASE); homoserine kinase | chr2:7515688-7516800 FORWARD	-	38.4	-54.1656		7.33333	3.66667	2	0.5	0.571429	0.571429	0.428571	0.214286	0.357143	0.214286	0.52381	0.261905	2	0.5
708	708.01	AT2G01250.1 | Symbols: | 60S ribosomal protein L7 (RPL7B) | chr2:132942-134263 REVERSE	-	28.1	-22.0412		2.33333	5.66667	0.411765	2.42857	0.333333	0.25	0	0.5	0.583333	0.583333	0.194444	0.555556	0.35	2.85714
708	708.02	AT2G44120.1 | Symbols: | 60S ribosomal protein L7 (RPL7C) | chr2:18256303-18257478 REVERSE	2*	27.8	-18.3395		1.66667	5.33333	0.3125	3.2	0.181818	0.181818	0.0909091	0.454545	0.636364	0.545455	0.151515	0.545455	0.277778	3.6
709	709.01	AT3G04790.1 | Symbols: | ribose 5-phosphate isomerase-related | chr3:1313371-1314201 FORWARD	-	29.2	-41.5321		4	7	0.571429	1.75	0.25	0.333333	0.416667	0.583333	0.583333	0.666667	0.333333	0.611111	0.545455	1.83333
710	710.01	AT1G52380.1 | Symbols: | Ran-binding protein 1 domain-containing protein / RanBP1 domain-containing protein | chr1:19513648-19514970 FORWARD	-	46.5	-34.1538		4.66667	6	0.777778	1.28571	0.277778	0.222222	0.277778	0.333333	0.333333	0.444444	0.259259	0.37037	0.7	1.42857
711	711.01	AT3G25520.1 | Symbols: ATL5, PGY3 | ATL5 (A. THALIANA RIBOSOMAL PROTEIN L5); structural constituent of ribosome | chr3:9270810-9272564 REVERSE	-	34.3	-35.0044		4.66667	6	0.777778	1.28571	0.666667	0.555556	0.444444	1.11111	0.555556	0.555556	0.555556	0.740741	0.75	1.33333
712	712.01	AT4G37210.1 | Symbols: | tetratricopeptide repeat (TPR)-containing protein | chr4:17512370-17514415 FORWARD	-	52.2	-55.9837		6.66667	4	1.66667	0.6	0.421053	0.210526	0.473684	0.315789	0.105263	0.210526	0.368421	0.210526	1.75	0.571429
713	713.01	AT5G58330.1 | Symbols: | malate dehydrogenase (NADP), chloroplast, putative | chr5:23597236-23599513 REVERSE	3*	48.2	-56.2457		7.66667	3	2.55556	0.391304	0.4	0.45	0.4	0.15	0.15	0.2	0.416667	0.166667	2.5	0.4
714	714.01	AT5G60790.1 | Symbols: ATGCN1 | ATGCN1 (Arabidopsis thaliana general control non-repressible 1) | chr5:24470986-24472993 REVERSE	-	66.7	-45.1139		2	8.33333	0.24	4.16667	0.0454545	0.0909091	0.136364	0.409091	0.454545	0.272727	0.0909091	0.378788	0.24	4.16667
715	715.01	AT2G42840.1 | Symbols: PDF1 | PDF1 (PROTODERMAL FACTOR 1) | chr2:17833404-17834503 REVERSE	-	32.1	-16.21		0	10.3333	0	/	0	0	0	2.75	2.75	2.5	0	2.66667	0	#DIV/0!
716	716.01	AT1G48850.1 | Symbols: EMB1144 | EMB1144 (EMBRYO DEFECTIVE 1144); chorismate synthase | chr1:18068822-18071624 REVERSE	-	47.2	-53.0811		5.66667	4.66667	1.21429	0.823529	0.25	0.5	0.375	0.375	0.3125	0.25	0.375	0.3125	1.2	0.833333
717	717.01	AT1G21880.2 | Symbols: LYM1 | LYM1 (LYSM DOMAIN GPI-ANCHORED PROTEIN 1 PRECURSOR) | chr1:7680678-7682515 FORWARD	-	43.4	-23.6725		5.33333	5	1.06667	0.9375	0.285714	1.14286	0.857143	0.857143	0.571429	0.714286	0.761905	0.714286	1.06667	0.9375
718	718.01	AT2G19480.1 | Symbols: NAP1;2, NFA2 | NAP1;2/NFA2 (NUCLEOSOME ASSEMBLY PROTEIN1;2); DNA binding | chr2:8445683-8448122 FORWARD	2*	43.4	-56.9584		3.66667	6.66667	0.55	1.81818	0.272727	0.454545	0.454545	0.727273	0.545455	0.545455	0.393939	0.606061	0.65	1.53846
719	719.01	AT4G11740.1 | Symbols: SAY1 | SAY1 | chr4:7071949-7075250 FORWARD	-	62.2	-61.9966		3.33333	7	0.47619	2.1	0.227273	0.0454545	0.272727	0.409091	0.272727	0.272727	0.181818	0.318182	0.571429	1.75
720	720.01	AT3G13235.1 | Symbols: | ubiquitin family protein | chr3:4271499-4274355 REVERSE	-	45.2	-56.7051		5.66667	4.66667	1.21429	0.823529	0.538462	0.307692	0.615385	0.230769	0.538462	0.307692	0.48718	0.358974	1.35714	0.736842
721	721.01	AT5G16760.1 | Symbols: | inositol 1,3,4-trisphosphate 5/6-kinase | chr5:5509893-5510852 FORWARD	-	36.1	-59.8722		3	7.33333	0.409091	2.44444	0.0952381	0.190476	0.190476	0.333333	0.380952	0.333333	0.15873	0.349206	0.454545	2.2
722	722.01	AT5G19820.1 | Symbols: EMB2734 | EMB2734 (EMBRYO DEFECTIVE 2734); lyase | chr5:6695733-6701249 REVERSE	-	123.6	-55.8124		4.33333	6	0.722222	1.38462	0.119048	0.119048	0.0952381	0.214286	0.119048	0.166667	0.111111	0.166667	0.666667	1.5
723	723.01	AT2G39730.1 | Symbols: RCA | RCA (RUBISCO ACTIVASE) | chr2:16578029-16580423 REVERSE	3*	51.9	-58.749		8.33333	2	4.16667	0.24	0.647059	0.529412	0.470588	0.117647	0.117647	0.176471	0.54902	0.137255	4	0.25
724	724.01	AT4G13780.1 | Symbols: | methionine--tRNA ligase, putative / methionyl-tRNA synthetase, putative / MetRS, putative | chr4:7993362-7998429 REVERSE	-	89.7	-46.1906		4.66667	5.66667	0.823529	1.21429	0.131579	0.131579	0.105263	0.157895	0.184211	0.131579	0.122807	0.157895	0.777778	1.28571
725	725.01	AT4G17830.1 | Symbols: | peptidase M20/M25/M40 family protein | chr4:9915929-9918062 FORWARD	-	48.1	-54.5532		6.66667	3.66667	1.81818	0.55	0.421053	0.263158	0.421053	0.315789	0.157895	0.105263	0.368421	0.192982	1.90909	0.52381
726	726.01	AT4G29680.1 | Symbols: | type I phosphodiesterase/nucleotide pyrophosphatase family protein | chr4:14538073-14539563 REVERSE	-	54.5	-41.9164		9	1.33333	6.75	0.148148	0.571429	0.785714	0.714286	0.142857	0.142857	0	0.690476	0.0952381	7.25	0.137931
727	727.01	AT5G64370.1 | Symbols: BETA-UP | BETA-UP (BETA-UREIDOPROPIONASE); beta-ureidopropionase | chr5:25756490-25758257 FORWARD	-	45.4	-52.558		7.33333	3	2.44444	0.409091	0.692308	0.461538	0.538462	0.230769	0.230769	0.230769	0.564103	0.230769	2.44444	0.409091
728	728.01	AT1G16770.1 | Symbols: | similar to unnamed protein product [Vitis vinifera] (GB:CAO41707.1) | chr1:5737893-5739103 FORWARD	-	36.1	-32.7502		5	5	1	1	0.5	0.3125	0.1875	0.625	0.1875	0.1875	0.333333	0.333333	1	1
729	729.01	AT5G03740.1 | Symbols: HDT3, HD2C | HD2C (HISTONE DEACETYLASE 2C); nucleic acid binding / zinc ion binding | chr5:981993-983960 FORWARD	-	31.7	-30.3753		3	7	0.428571	2.33333	0.538462	0	0.230769	0.769231	0.615385	0.538462	0.25641	0.641026	0.4	2.5
730	730.01	AT1G78920.1 | Symbols: AVPL1, AVP2 | AVP2 (ARABIDOPSIS VACUOLAR H+-PYROPHOSPHATASE 2) | chr1:29677233-29681654 FORWARD	2*	85	-39.5902		1	9	0.111111	9	0	0	0.12	0.44	0.4	0.4	0.04	0.413333	0.0967742	10.3333
731	731.01	AT2G17870.1 | Symbols: | cold-shock DNA-binding family protein | chr2:7771358-7772263 REVERSE	-	29.5	-50.3751		3.66667	6.33333	0.578947	1.72727	0.583333	0.333333	0.166667	0.583333	0.583333	0.416667	0.361111	0.527778	0.684211	1.46154
732	732.01	AT3G27925.1 | Symbols: DEG1, DEGP1 | DEGP1 (DEGP PROTEASE 1); serine-type peptidase | chr3:10367896-10370101 REVERSE	-	46.6	-46.5618		5.33333	4.66667	1.14286	0.875	0.5	0.25	0.375	0.3125	0.1875	0.375	0.375	0.291667	1.28571	0.777778
733	733.01	AT2G43590.1 | Symbols: | chitinase, putative | chr2:18088669-18089826 REVERSE	-	28.3	-40.4103		1.66667	8.33333	0.2	5	0.125	0.25	0.25	0.875	1.375	0.875	0.208333	1.04167	0.2	5
734	734.01	AT5G16550.1 | Symbols: | similar to unknown [Gossypium hirsutum] (GB:ABO31374.1) | chr5:5405529-5406644 FORWARD	-	26.5	-24.8037		4	6	0.666667	1.5	0.3	0.6	0.5	0.6	0.7	0.5	0.466667	0.6	0.777778	1.28571
735	735.01	AT5G13120.1 | Symbols: | peptidyl-prolyl cis-trans isomerase cyclophilin-type family protein | chr5:4162717-4164723 REVERSE	-	28.2	-38.026		3.66667	6.33333	0.578947	1.72727	0.5	0.4	0.3	0.7	0.7	0.7	0.4	0.7	0.571429	1.75
736	736.01	AT1G30600.1 | Symbols: | subtilase family protein | chr1:10841323-10844888 REVERSE	-	88.4	-53.0208		5.33333	4.66667	1.14286	0.875	0.241379	0.172414	0.241379	0.206897	0.137931	0.137931	0.218391	0.16092	1.35714	0.736842
737	737.01	AT5G03290.1 | Symbols: | isocitrate dehydrogenase, putative / NAD+ isocitrate dehydrogenase, putative | chr5:794042-795938 FORWARD	-	40.5	-44.8301		3.33333	5	0.666667	1.5	0.384615	0.153846	0.230769	0.538462	0.384615	0.230769	0.25641	0.384615	0.666667	1.5
737	737.02	AT3G09810.1 | Symbols: | isocitrate dehydrogenase, putative / NAD+ isocitrate dehydrogenase, putative | chr3:3008758-3011075 FORWARD	-	40.5	-32.0231		1.66667	4	0.416667	2.4	0.125	0.0625	0.125	0.375	0.1875	0.1875	0.104167	0.25	0.416667	2.4
738	738.01	AT4G23460.1 | Symbols: | beta-adaptin, putative | chr4:12243909-12248908 REVERSE	-	98.9	-51.6268		3.66667	6.33333	0.578947	1.72727	0.0857143	0.114286	0.114286	0.171429	0.2	0.257143	0.104762	0.209524	0.5	2
739	739.01	AT3G24503.1 | Symbols: ALDH1A, REF1, ALDH2C4 | ALDH2C4 (REDUCED EPIDERMAL FLUORESCENCE1); 3-chloroallyl aldehyde dehydrogenase/ aldehyde dehydrogenase (NAD) | chr3:8919739-8923036 REVERSE	-	54.2	-65.1438		3.66667	6.33333	0.578947	1.72727	0.153846	0.115385	0.192308	0.307692	0.192308	0.269231	0.153846	0.25641	0.6	1.66667
740	740.01	AT5G63190.1 | Symbols: | MA3 domain-containing protein | chr5:25363371-25365789 FORWARD	2*	77.4	-44.6062		4.33333	5.66667	0.764706	1.30769	0.151515	0.0909091	0.151515	0.272727	0.121212	0.151515	0.131313	0.181818	0.722222	1.38462
741	741.01	AT2G32080.1 | Symbols: PUR ALPHA-1 | PUR ALPHA-1 (purin-rich alpha 1); nucleic acid binding | chr2:13649793-13651113 REVERSE	2*	32.1	-27.3612		5	5	1	1	0.4	0.4	0.333333	0.4	0.466667	0.2	0.377778	0.355556	1.0625	0.941176
742	742.01	AT2G40660.1 | Symbols: | tRNA-binding region domain-containing protein | chr2:16973089-16975944 FORWARD	-	42	-55.094		5.33333	4.66667	1.14286	0.875	0.318182	0.181818	0.318182	0.227273	0.363636	0.136364	0.272727	0.242424	1.125	0.888889
743	743.01	AT1G06410.1 | Symbols: TPS7, ATTPSA, ATTPS7 | ATTPS7 (Arabidopsis thaliana trehalose-phosphatase/synthase 7); transferase, transferring glycosyl groups / trehalose-phosphatase | chr1:1955412-1958152 FORWARD	-	96.5	-31.438		1.66667	5	0.333333	3	0.0731707	0.0487805	0	0.170732	0.097561	0.097561	0.0406504	0.121951	0.333333	3
743	743.02	AT1G68020.1 | Symbols: TPS6, ATTPS6 | ATTPS6 (Arabidopsis thaliana trehalose phosphatase/synthase 6); transferase, transferring glycosyl groups / trehalose-phosphatase | chr1:25501156-25503258 FORWARD	2*	79.9	-14.5619		2.33333	3.33333	0.7	1.42857	0.0555556	0.0833333	0.0555556	0.111111	0.111111	0.111111	0.0648148	0.111111	0.583333	1.71429
743	743.03	AT2G18700.1 | Symbols: TPS11, ATTPSB, ATTPS11 | ATTPS11 (Arabidopsis thaliana trehalose phosphatase/synthase 11); transferase, transferring glycosyl groups | chr2:8116125-8118881 FORWARD	-	98.1	-7.65412		0.333333	1.33333	0.25	4	0.0222222	0	0	0.0444444	0	0.0444444	0.00740741	0.0296296	0.25	4
744	744.01	AT5G18900.1 | Symbols: | oxidoreductase, 2OG-Fe(II) oxygenase family protein | chr5:6304411-6306168 REVERSE	-	33	-38.3845		2	7.66667	0.26087	3.83333	0.0714286	0.0714286	0.285714	0.714286	0.571429	0.357143	0.142857	0.547619	0.26087	3.83333
745	745.01	AT2G24420.1 | Symbols: | DNA repair ATPase-related | chr2:10387227-10389704 FORWARD	2*	50.2	-30.2971		1.33333	8.33333	0.16	6.25	0.176471	0	0.0588235	0.470588	0.647059	0.411765	0.0784314	0.509804	0.153846	6.5
746	746.01	AT3G47800.1 | Symbols: | aldose 1-epimerase family protein | chr3:17645956-17647983 FORWARD	-	39.6	-31.5217		4.66667	5	0.933333	1.07143	0.5	0.416667	0.333333	0.25	0.583333	0.416667	0.416667	0.416667	1	1
747	747.01	AT4G29160.1 | Symbols: SNF7.1 | SNF7.1 | chr4:14381025-14382348 FORWARD	2*	24.2	-24.4657		2.66667	7	0.380952	2.625	0.375	0.375	0.5	0.875	0.875	1.125	0.416667	0.958333	0.434783	2.3
748	748.01	AT1G15950.1 | Symbols: IRX4, ATCCR1, CCR1 | CCR1 (CINNAMOYL COA REDUCTASE 1) | chr1:5478849-5481909 FORWARD	-	37.4	-46.7531		4.33333	5.33333	0.8125	1.23077	0.1875	0.25	0.375	0.4375	0.3125	0.25	0.270833	0.333333	0.8125	1.23077
749	749.01	AT4G27070.1 | Symbols: TSB2 | TSB2 (TRYPTOPHAN SYNTHASE BETA-SUBUNIT); tryptophan synthase | chr4:13586570-13588625 FORWARD	-	51.5	-27.1988		4	4	1	1	0.285714	0.190476	0.142857	0.190476	0.190476	0.238095	0.206349	0.206349	1	1
749	749.02	AT5G54810.1 | Symbols: TRPB, TRP2, TSB1 | TSB1 (TRYPTOPHAN SYNTHASE BETA-SUBUNIT) | chr5:22282031-22283964 REVERSE	-	50.8	-25.0248		4	3.66667	1.09091	0.916667	0.2	0.25	0.15	0.2	0.2	0.2	0.2	0.2	1	1
750	750.01	AT2G42740.1 | Symbols: RPL16A | RPL16A (ribosomal protein large subunit 16A); structural constituent of ribosome | chr2:17798871-17800023 FORWARD	5*	20.7	-23.2134		2.33333	7.33333	0.318182	3.14286	0.375	0.125	0.375	1.25	0.75	0.875	0.291667	0.958333	0.304348	3.28571
751	751.01	AT3G54050.1 | Symbols: | fructose-1,6-bisphosphatase, putative / D-fructose-1,6-bisphosphate 1-phosphohydrolase, putative / FBPase, putative | chr3:20027929-20029505 FORWARD	-	45	-45.5153		7	2.66667	2.625	0.380952	0.625	0.375	0.4375	0.25	0.125	0.1875	0.479167	0.1875	2.55556	0.391304
752	752.01	AT2G38700.1 | Symbols: ATMVD1, MVD1 | MVD1 (mevalonate diphosphate decarboxylase 1) | chr2:16187996-16190863 REVERSE	-	45.5	-45.1044		6.66667	3	2.22222	0.45	0.4375	0.5	0.3125	0.3125	0.125	0.125	0.416667	0.1875	2.22222	0.45
753	753.01	AT1G30630.1 | Symbols: | coatomer protein epsilon subunit family protein / COPE family protein | chr1:10858528-10860155 REVERSE	-	32.5	-64.3341		3.66667	6	0.611111	1.63636	0.363636	0.272727	0.363636	0.545455	0.545455	0.545455	0.333333	0.545455	0.611111	1.63636
754	754.01	AT5G07830.1 | Symbols: ATGUS2 | ATGUS2 (ARABIDOPSIS THALIANA GLUCURONIDASE 2); beta-glucuronidase | chr5:2504169-2506568 FORWARD	-	60.1	-44.6542		4.33333	5.33333	0.8125	1.23077	0.263158	0.210526	0.263158	0.315789	0.315789	0.210526	0.245614	0.280702	0.875	1.14286
755	755.01	AT3G63410.1 | Symbols: VTE3, APG1 | APG1 (ALBINO OR PALE GREEN MUTANT 1); methyltransferase | chr3:23426791-23427977 REVERSE	-	37.8	-43.6479		3	6.66667	0.45	2.22222	0.166667	0.166667	0.166667	0.388889	0.388889	0.388889	0.166667	0.388889	0.428571	2.33333
756	756.01	AT3G14130.1 | Symbols: | (S)-2-hydroxy-acid oxidase, peroxisomal, putative / glycolate oxidase, putative / short chain alpha-hydroxy acid oxidase, putative | chr3:4685851-4687859 REVERSE	-	39.8	-49.6972		4.33333	5.33333	0.8125	1.23077	0.307692	0.384615	0.384615	0.384615	0.384615	0.461538	0.358974	0.410256	0.875	1.14286
757	757.01	AT2G39990.1 | Symbols: EIF2 | EIF2 (eukaryotic translation initiation factor 2); translation initiation factor | chr2:16705410-16707007 REVERSE	-	31.8	-62.5672		2.33333	7.33333	0.318182	3.14286	0.181818	0.181818	0.272727	0.454545	0.727273	0.909091	0.212121	0.69697	0.304348	3.28571
758	758.01	AT3G01650.1 | Symbols: RGLG1 | RGLG1 (RING DOMAIN LIGASE1); protein binding / zinc ion binding | chr3:242741-245069 FORWARD	-	53.2	-46.4145		2	7.66667	0.26087	3.83333	0.2	0	0.2	0.666667	0.533333	0.466667	0.133333	0.555556	0.24	4.16667
759	759.01	AT2G27730.1 | Symbols: | Identical to Uncharacterized mitochondrial protein At2g27730 [Arabidopsis Thaliana] (GB:Q9ZUX4;GB:Q8LBD1); similar to hypothetical protein [Vitis vinifera] (GB:CAN62125.1); similar to unnamed protein product [Vitis vinifera] (GB:CAO48731.1); contains domain PD199948 (PD199948) | chr2:11827133-11827944 REVERSE	-	11.9	-11.9431		0.666667	8.66667	0.0769231	13	0	0.2	0.2	2.2	1.8	1.2	0.133333	1.73333	0.0769231	13
760	760.01	AT5G52420.1 | Symbols: | similar to unknown protein [Arabidopsis thaliana] (TAIR:AT5G23920.1); similar to unnamed protein product [Vitis vinifera] (GB:CAO49441.1) | chr5:21299043-21299771 FORWARD	-	26.6	-18.3325		4.66667	4.66667	1	1	0.625	0.75	0.5	0	0.875	0.875	0.625	0.583333	1.07143	0.933333
761	761.01	AT1G75950.1 | Symbols: ASK1, ATSKP1, SKP1A, UIP1, SKP1 | SKP1 (ARABIDOPSIS SKP1 HOMOLOGUE); ubiquitin-protein ligase | chr1:28520376-28521115 FORWARD	-	17.8	-27.7053		4	5.33333	0.75	1.33333	0.833333	0.666667	0.5	0.666667	1.16667	1.16667	0.666667	1	0.666667	1.5
762	762.01	AT2G23550.1 | Symbols: | hydrolase | chr2:10034893-10035847 REVERSE	2*	29.6	-21.4423		4.33333	5	0.866667	1.15385	0.357143	0.285714	0.285714	0.428571	0.285714	0.357143	0.309524	0.357143	0.866667	1.15385
763	763.01	AT2G35840.1 | Symbols: | sucrose-phosphatase 1 (SPP1) | chr2:15061031-15062855 FORWARD	2*	47.7	-34.3489		5	4.33333	1.15385	0.866667	0.380952	0.142857	0.285714	0.238095	0.285714	0.190476	0.269841	0.238095	1.13333	0.882353
764	764.01	AT4G09670.1 | Symbols: | oxidoreductase family protein | chr4:6107379-6109046 REVERSE	-	39.4	-43.2941		5.33333	4	1.33333	0.75	0.352941	0.294118	0.294118	0.235294	0.352941	0.176471	0.313726	0.254902	1.23077	0.8125
765	765.01	AT1G16460.1 | Symbols: ATMST2, MST2, ATRDH2 | ATRDH2 (ARABIDOPSIS THALIANA RHODANESE HOMOLOGUE 2); thiosulfate sulfurtransferase | chr1:5619842-5621975 REVERSE	3*	34.6	-38.7884		4.66667	4.66667	1	1	0.5	0.25	0.5	0.583333	0.25	0.333333	0.416667	0.388889	1.07143	0.933333
766	766.01	AT5G03820.1 | Symbols: | GDSL-motif lipase/hydrolase family protein | chr5:1015802-1017250 REVERSE	-	38.4	-50.7646		6.33333	3	2.11111	0.473684	0.666667	0.666667	0.888889	0.444444	0.222222	0.333333	0.740741	0.333333	2.22222	0.45
767	767.01	AT1G14610.1 | Symbols: VALRS, TWN2 | TWN2 (TWIN 2); ATP binding / aminoacyl-tRNA ligase | chr1:5008497-5014481 REVERSE	-	125.7	-55.6053		0	9.33333	0	/	0	0	0	0.24	0.2	0.16	0	0.2	0	#DIV/0!
768	768.01	AT4G35790.1 | Symbols: PLDDELTA, ATPLDDELTA | ATPLDDELTA (Arabidopsis thaliana phospholipase D delta); phospholipase D | chr4:16955778-16959879 REVERSE	2*	98.7	-50.5068		2	7.33333	0.272727	3.66667	0.0909091	0	0.0454545	0.227273	0.136364	0.136364	0.0454545	0.166667	0.272727	3.66667
769	769.01	AT3G12145.1 | Symbols: FLOR1, FLR1 | FLR1 (FLOR1); enzyme inhibitor | chr3:3874770-3875598 REVERSE	-	17.9	-30.3279		4.33333	5	0.866667	1.15385	1.25	1.25	0.75	1	1	2	1.08333	1.33333	0.8125	1.23077
770	770.01	AT2G29300.1 | Symbols: | tropinone reductase, putative / tropine dehydrogenase, putative | chr2:12595291-12596449 FORWARD	-	28.2	-36.1731		6	3.33333	1.8	0.555556	0.625	0.875	0.875	0.25	0.5	0.5	0.791667	0.416667	1.9	0.526316
771	771.01	AT1G65880.1 | Symbols: BZO1 | BZO1; benzoate-CoA ligase | chr1:24512296-24514400 REVERSE	-	64.8	-30.1047		4.66667	4.66667	1	1	0.333333	0.285714	0.0952381	0.285714	0.238095	0.142857	0.238095	0.222222	1.07143	0.933333
772	772.01	AT1G50370.1 | Symbols: | serine/threonine protein phosphatase, putative | chr1:18662562-18665340 FORWARD	-	34.7	-47.2759		4	5.33333	0.75	1.33333	0.307692	0.230769	0.384615	0.538462	0.307692	0.384615	0.307692	0.410256	0.75	1.33333
773	773.01	AT2G29450.1 | Symbols: ATGSTU1, AT103-1A, ATGSTU5 | ATGSTU5 (Arabidopsis thaliana Glutathione S-transferase (class tau) 5); glutathione transferase | chr2:12631851-12632643 REVERSE	-	25.9	-31.243		3.33333	6	0.555556	1.8	0.4	0.3	0.4	0.3	1	0.6	0.366667	0.633333	0.578947	1.72727
774	774.01	AT1G08110.1 | Symbols: | lactoylglutathione lyase, putative / glyoxalase I, putative | chr1:2535699-2537627 FORWARD	3*	20.8	-31.4751		4.66667	4.33333	1.07692	0.928571	0.545455	0.454545	0.454545	0.363636	0.454545	0.454545	0.484848	0.424242	1.14286	0.875
775	775.01	AT5G02770.1 | Symbols: | similar to unnamed protein product [Vitis vinifera] (GB:CAO18065.1) | chr5:628099-629166 REVERSE	-	22.7	-36.1209		4	5	0.8	1.25	0.75	0.375	0.5	0.75	0.625	0.5	0.541667	0.625	0.866667	1.15385
776	776.01	AT5G14040.1 | Symbols: | mitochondrial phosphate transporter | chr5:4531061-4532967 REVERSE	-	40	-21.7858		4.66667	4.33333	1.07692	0.928571	0.277778	0.277778	0.277778	0.222222	0.277778	0.388889	0.277778	0.296296	0.9375	1.06667
777	777.01	AT3G52300.1 | Symbols: ATPQ | ATPQ (ATP SYNTHASE D CHAIN, MITOCHONDRIAL); hydrogen ion transporting ATP synthase, rotational mechanism / hydrogen ion transporting ATPase, rotational mechanism | chr3:19407667-19409097 FORWARD	-	19.5	-27.5084		4	5	0.8	1.25	0.555556	0.444444	0.444444	0.777778	0.444444	0.666667	0.481481	0.62963	0.764706	1.30769
778	778.01	AT2G20140.1 | Symbols: | 26S protease regulatory complex subunit 4, putative | chr2:8699817-8701918 FORWARD	2*	49.2	-31.1989		3	6	0.5	2	0.0909091	0.181818	0.181818	0.272727	0.318182	0.272727	0.151515	0.287879	0.526316	1.9
779	779.01	AT4G28440.1 | Symbols: | DNA-binding protein-related | chr4:14060060-14060976 FORWARD	-	16.4	-36.1354		4	5	0.8	1.25	0.625	0.5	0.375	0.75	0.625	0.625	0.5	0.666667	0.75	1.33333
780	780.01	AT5G48810.1 | Symbols: B5 #3, ATB5-B | ATB5-B (Cytochrome b5 B) | chr5:19806475-19807406 REVERSE	-	15	-33.8453		2	7	0.285714	3.5	0.428571	0.428571	0.142857	0.857143	1	1.14286	0.333333	1	0.333333	3
781	781.01	AT2G21620.1 | Symbols: RD2 | RD2 (RESPONSIVE TO DESSICATION 2) | chr2:9255829-9257066 FORWARD	-	20.5	-52.092		2.66667	6.33333	0.421053	2.375	0.363636	0.363636	0.181818	0.363636	0.636364	0.818182	0.30303	0.606061	0.5	2
782	782.01	AT4G36210.3 | Symbols: | similar to unknown protein [Arabidopsis thaliana] (TAIR:AT2G18100.1); similar to unnamed protein product [Vitis vinifera] (GB:CAO48261.1); contains InterPro domain Protein of unknown function DUF726 (InterPro:IPR007941) | chr4:17130357-17134305 FORWARD	-	72.6	-21.1552		3.66667	5.33333	0.6875	1.45455	0.0714286	0.178571	0.142857	0.321429	0.142857	0.107143	0.130952	0.190476	0.6875	1.45455
783	783.01	AT1G30510.1 | Symbols: ATRFNR2 | ATRFNR2 (ROOT FNR 2); oxidoreductase | chr1:10807132-10808966 REVERSE	3*	42.5	-20.9155		3.33333	4	0.833333	1.2	0.157895	0.157895	0.263158	0.157895	0.263158	0.368421	0.192982	0.263158	0.733333	1.36364
783	783.02	AT4G05390.1 | Symbols: ATRFNR1 | ATRFNR1 (ROOT FNR 1); oxidoreductase | chr4:2738836-2740480 REVERSE	-	42.3	-22.8969		2.33333	2.66667	0.875	1.14286	0.0476191	0.142857	0.142857	0.142857	0.142857	0.190476	0.111111	0.15873	0.7	1.42857
784	784.01	AT3G28940.1 | Symbols: | avirulence-responsive protein, putative / avirulence induced gene (AIG) protein, putative | chr3:10969561-10970548 REVERSE	-	19.4	-32.6787		3.66667	5.33333	0.6875	1.45455	1	0.6	0.8	1.2	1.4	1.2	0.8	1.26667	0.631579	1.58333
785	785.01	AT2G35040.1 | Symbols: | AICARFT/IMPCHase bienzyme family protein | chr2:14772426-14775348 REVERSE	-	64.8	-38.8933		5	4	1.25	0.8	0.222222	0.259259	0.222222	0.185185	0.185185	0.148148	0.234568	0.17284	1.35714	0.736842
786	786.01	AT2G47390.1 | Symbols: | serine-type endopeptidase/ serine-type peptidase | chr2:19449348-19453323 REVERSE	-	106.1	-47.3128		3.33333	5.66667	0.588235	1.7	0.102564	0.102564	0.0769231	0.205128	0.153846	0.153846	0.0940171	0.17094	0.55	1.81818
787	787.01	AT1G03475.1 | Symbols: HEMF1, ATCPO-I, LIN2 | LIN2 (LESION INITIATION 2); coproporphyrinogen oxidase | chr1:869458-871176 REVERSE	-	40.6	-26.0186		5.33333	3.66667	1.45455	0.6875	0.294118	0.235294	0.411765	0.176471	0.294118	0.235294	0.313725	0.235294	1.33333	0.75
788	788.01	AT5G63570.1 | Symbols: GSA1 | GSA1 (GLUTAMATE-1-SEMIALDEHYDE-2,1-AMINOMUTASE); glutamate-1-semialdehyde 2,1-aminomutase | chr5:25469183-25470846 FORWARD	-	50.2	-30.3478		4.33333	4.66667	0.928571	1.07692	0.4	0.333333	0.266667	0.4	0.466667	0.133333	0.333333	0.333333	1	1
789	789.01	AT3G23490.1 | Symbols: CYN | CYN (CYANASE); cyanate hydratase | chr3:8423245-8424422 REVERSE	-	18.5	-34.5572		3.66667	5.33333	0.6875	1.45455	0.625	0.375	0.375	0.75	0.75	0.75	0.458333	0.75	0.611111	1.63636
790	790.01	AT5G47870.1 | Symbols: | similar to unknown protein [Arabidopsis thaliana] (TAIR:AT1G71310.2); similar to unknown protein [Arabidopsis thaliana] (TAIR:AT1G71310.1); similar to unknown [Populus trichocarpa] (GB:ABK95546.1) | chr5:19401781-19403034 REVERSE	-	21.3	-55.6852		3	6	0.5	2	0.3	0.3	0.3	0.7	0.6	0.6	0.3	0.633333	0.473684	2.11111
791	791.01	AT5G53470.1 | Symbols: ACBP, ACBP1 | ACBP1 (ACYL-COA BINDING PROTEIN) | chr5:21727723-21729617 FORWARD	-	37.4	-27.0871		4.33333	2.66667	1.625	0.615385	0.235294	0.235294	0.294118	0.294118	0.117647	0.117647	0.254902	0.176471	1.44444	0.692308
791	791.02	AT4G27780.1 | Symbols: ACBP2 | ACBP2 (ACYL-COA BINDING PROTEIN ACBP 2) | chr4:13847780-13849635 FORWARD	-	38.4	-23.5187		2.33333	2.66667	0.875	1.14286	0.166667	0.111111	0.111111	0.277778	0.111111	0.111111	0.12963	0.166667	0.777778	1.28571
792	792.01	AT1G64550.1 | Symbols: ATGCN3 | ATGCN3 (Arabidopsis thaliana general control non-repressible 3) | chr1:23972513-23977032 FORWARD	-	79.5	-31.3964		3.66667	5	0.733333	1.36364	0.111111	0.111111	0.185185	0.185185	0.185185	0.259259	0.135802	0.209877	0.647059	1.54545
793	793.01	AT5G13430.1 | Symbols: | ubiquinol-cytochrome C reductase iron-sulfur subunit, mitochondrial, putative / Rieske iron-sulfur protein, putative | chr5:4305417-4307402 REVERSE	2*	29.5	-34.8292		4	4.66667	0.857143	1.16667	0.384615	0.384615	0.384615	0.384615	0.384615	0.384615	0.384615	0.384615	1	1
794	794.01	AT1G30360.1 | Symbols: ERD4 | ERD4 (EARLY-RESPONSIVE TO DEHYDRATION 4) | chr1:10715874-10718781 FORWARD	-	81.8	-30.6911		2.33333	6.33333	0.368421	2.71429	0	0.0857143	0.142857	0.314286	0.171429	0.114286	0.0761905	0.2	0.380952	2.625
795	795.01	AT4G24040.1 | Symbols: ATTRE1, TRE1 | ATTRE1/TRE1 (TREHALASE 1); alpha,alpha-trehalase/ trehalase | chr4:12488252-12491070 FORWARD	-	71.2	-32.6214		4.33333	4.33333	1	1	0.227273	0.181818	0.181818	0.272727	0.227273	0.136364	0.19697	0.212121	0.928571	1.07692
796	796.01	AT1G31730.1 | Symbols: | epsilon-adaptin, putative | chr1:11359888-11363897 FORWARD	-	103.5	-64.7483		2.66667	6	0.444444	2.25	0.216216	0.0540541	0.108108	0.27027	0.162162	0.0810811	0.126126	0.171171	0.736842	1.35714
797	797.01	AT1G49740.1 | Symbols: | phospholipase C | chr1:18411396-18413136 FORWARD	-	39.7	-32.8306		2.33333	6.33333	0.368421	2.71429	0.333333	0.2	0.133333	0.6	0.466667	0.266667	0.222222	0.444444	0.5	2
798	798.01	AT5G16880.1 | Symbols: | VHS domain-containing protein / GAT domain-containing protein | chr5:5549661-5551277 FORWARD	3*	45.2	-30.8703		4.33333	4.33333	1	1	0.3125	0.375	0.25	0.4375	0.125	0.3125	0.3125	0.291667	1.07143	0.933333
799	799.01	AT1G79870.1 | Symbols: | oxidoreductase family protein | chr1:30049687-30050744 FORWARD	-	34.1	-32.437		3.66667	5	0.733333	1.36364	0.444444	0.444444	0.444444	0.777778	0.555556	0.555556	0.444444	0.62963	0.705882	1.41667
800	800.01	AT2G18570.1 | Symbols: | UDP-glucoronosyl/UDP-glucosyl transferase family protein | chr2:8070511-8071923 FORWARD	-	51.8	-32.5412		6	2.66667	2.25	0.444444	0.454545	0.636364	0.545455	0.272727	0.181818	0.272727	0.545455	0.242424	2.25	0.444444
801	801.01	AT5G16450.1 | Symbols: | dimethylmenaquinone methyltransferase family protein | chr5:5374360-5375345 FORWARD	2*	17.7	-22.8507		2.66667	3	0.888889	1.125	0.25	0.375	0.375	0.5	0.5	0.25	0.333333	0.416667	0.8	1.25
801	801.02	AT3G02770.1 | Symbols: | dimethylmenaquinone methyltransferase family protein | chr3:601024-601891 REVERSE	-	17.7	-23.0131		2	3.33333	0.6	1.66667	0.25	0.25	0.25	0.5	0.5	0.375	0.25	0.458333	0.545455	1.83333
802	802.01	AT3G04600.1 | Symbols: | tRNA synthetase class I (W and Y) family protein | chr3:1243158-1245964 FORWARD	3*	45.6	-39.2159		4.66667	4	1.16667	0.857143	0.173913	0.26087	0.173913	0.217391	0.130435	0.173913	0.202899	0.173913	1.16667	0.857143
803	803.01	AT4G32285.1 | Symbols: | epsin N-terminal homology (ENTH) domain-containing protein / clathrin assembly protein-related | chr4:15586009-15587916 FORWARD	2*	70.4	-37.197		1	7.66667	0.130435	7.66667	0.0645161	0.0645161	0.0645161	0.322581	0.193548	0.290323	0.0645161	0.268817	0.24	4.16667
804	804.01	AT5G38830.1 | Symbols: | tRNA synthetase class I (C) family protein | chr5:15562994-15565324 REVERSE	-	57.7	-43.9937		2.66667	6	0.444444	2.25	0.166667	0.0833333	0.125	0.291667	0.25	0.208333	0.125	0.25	0.5	2
805	805.01	AT3G06850.1 | Symbols: LTA1, DIN3, BCE2 | DIN3/LTA1 (DARK INDUCIBLE 3); alpha-ketoacid dehydrogenase | chr3:2158218-2160471 REVERSE	2*	52.6	-43.3374		6.33333	2.33333	2.71429	0.368421	0.454545	0.227273	0.181818	0.181818	0.0909091	0.0909091	0.287879	0.121212	2.375	0.421053
806	806.01	AT3G53900.1 | Symbols: | uracil phosphoribosyltransferase, putative / UMP pyrophosphorylase, putative / UPRTase, putative | chr3:19967892-19969677 REVERSE	2*	25.1	-33.9861		4.66667	4	1.16667	0.857143	0.352941	0.294118	0.176471	0.176471	0.235294	0.294118	0.27451	0.235294	1.16667	0.857143
807	807.01	AT1G30700.1 | Symbols: | FAD-binding domain-containing protein | chr1:10892605-10894419 FORWARD	-	59.4	-26.2815		4	4.66667	0.857143	1.16667	0.185185	0.185185	0.111111	0.185185	0.148148	0.185185	0.160494	0.17284	0.928571	1.07692
808	808.01	AT3G52500.1 | Symbols: | aspartyl protease family protein | chr3:19476622-19478031 REVERSE	-	50.9	-40.9963		5	3.66667	1.36364	0.733333	0.388889	0.277778	0.222222	0.277778	0.166667	0.166667	0.296296	0.203704	1.45455	0.6875
809	809.01	AT5G48480.1 | Symbols: | Identical to Uncharacterized protein At5g48480 [Arabidopsis Thaliana] (GB:Q9LV66); similar to unknown [Populus trichocarpa] (GB:ABK95611.1); contains domain SSF54593 (SSF54593) | chr5:19662040-19662884 FORWARD	-	17.5	-35.3256		3.66667	5	0.733333	1.36364	0.571429	0.571429	0.714286	0.571429	0.714286	0.857143	0.619048	0.714286	0.866667	1.15385
810	810.01	AT1G22430.1 | Symbols: | alcohol dehydrogenase, putative | chr1:7919224-7921583 FORWARD	2*	42.4	-26.808		4.66667	4	1.16667	0.857143	0.277778	0.222222	0.333333	0.277778	0.166667	0.222222	0.277778	0.222222	1.25	0.8
811	811.01	AT5G17530.1 | Symbols: | phosphoglucosamine mutase family protein | chr5:5778170-5781865 FORWARD	2*	62.7	-40.724		4.66667	4	1.16667	0.857143	0.173913	0.173913	0.26087	0.26087	0.0869565	0.173913	0.202899	0.173913	1.16667	0.857143
812	812.01	AT3G10130.1 | Symbols: | SOUL heme-binding family protein | chr3:3131127-3133163 REVERSE	-	34.9	-30.3084		4	4.33333	0.923077	1.08333	0.266667	0.333333	0.2	0.333333	0.266667	0.266667	0.266667	0.288889	0.923077	1.08333
813	813.01	AT3G63130.1 | Symbols: RANGAP1 | RANGAP1 (RAN GTPASE ACTIVATING PROTEIN 1); RAN GTPase activator | chr3:23336083-23337690 FORWARD	-	58.7	-40.8257		4.66667	3.66667	1.27273	0.785714	0.208333	0.25	0.166667	0.208333	0.125	0.166667	0.208333	0.166667	1.25	0.8
814	814.01	AT3G19450.1 | Symbols: ATCAD4, CAD, CAD-C, CAD4 | CAD4 (CINNAMYL ALCOHOL DEHYDROGENASE 4); cinnamyl-alcohol dehydrogenase | chr3:6744865-6747011 FORWARD	-	39	-51.0478		5	3.33333	1.5	0.666667	0.4375	0.3125	0.375	0.375	0.25	0.125	0.375	0.25	1.5	0.666667
815	815.01	AT1G31230.1 | Symbols: AK-HSDH I, AK-HSDH | AK-HSDH/AK-HSDH I (ASPARTATE KINASE-HOMOSERINE DEHYDROGENASE I); aspartate kinase/ homoserine dehydrogenase | chr1:11158725-11163036 REVERSE	-	99.2	-26.7652		3.66667	3.66667	1	1	0.12766	0.0425532	0.0638298	0.0851064	0.0851064	0.106383	0.0780142	0.0921986	0.846154	1.18182
815	815.02	AT4G19710.1 | Symbols: AK-HSDH II, AK-HSDH | AK-HSDH/AK-HSDH II; aspartate kinase/ homoserine dehydrogenase | chr4:10725239-10729288 FORWARD	2*	94.3	-12.7919		1.33333	1.66667	0.8	1.25	0.025641	0.025641	0.0512821	0.0512821	0.0512821	0.0512821	0.034188	0.0512821	0.666667	1.5
816	816.01	AT5G59880.1 | Symbols: ADF3 | ADF3 (ACTIN DEPOLYMERIZING FACTOR 3); actin binding | chr5:24137608-24138854 FORWARD	2*	15.8	-38.6955		3.33333	5	0.666667	1.5	0.75	0.75	1	1.25	1.25	1.5	0.833333	1.33333	0.625	1.6
817	817.01	AT5G06140.1 | Symbols: SNX1, ATSNX1 | phox (PX) domain-containing protein | chr5:1856213-1858753 REVERSE	-	46.4	-30.0743		4	4.33333	0.923077	1.08333	0.2	0.2	0.12	0.24	0.24	0.08	0.173333	0.186667	0.928571	1.07692
818	818.01	AT5G47810.1 | Symbols: | phosphofructokinase family protein | chr5:19373795-19375215 REVERSE	-	49.1	-48.3961		5	3.33333	1.5	0.666667	0.315789	0.263158	0.315789	0.315789	0.105263	0.210526	0.298246	0.210526	1.41667	0.705882
819	819.01	AT1G26560.1 | Symbols: | glycosyl hydrolase family 1 protein | chr1:9178500-9181713 FORWARD	-	58	-26.1488		3.33333	5	0.666667	1.5	0.227273	0.0909091	0.181818	0.272727	0.181818	0.272727	0.166667	0.242424	0.6875	1.45455
820	820.01	AT3G23640.1 | Symbols: HGL1 | HGL1 (HETEROGLYCAN GLUCOSIDASE 1); hydrolase, hydrolyzing O-glycosyl compounds | chr3:8502362-8509365 FORWARD	2*	110.7	-37.3176		2.33333	6	0.388889	2.57143	0.0571429	0.0857143	0.0857143	0.2	0.228571	0.114286	0.0761905	0.180952	0.421053	2.375
821	821.01	AT2G44040.1 | Symbols: | dihydrodipicolinate reductase family protein | chr2:18229061-18231074 REVERSE	-	37.4	-44.6147		4	4.33333	0.923077	1.08333	0.416667	0.25	0.333333	0.5	0.666667	0.333333	0.333333	0.5	0.666667	1.5
822	822.01	AT3G55010.1 | Symbols: ATPURM, PUR5 | ATPURM/PUR5; phosphoribosylformylglycinamidine cyclo-ligase | chr3:20397795-20399526 FORWARD	2*	41.4	-45.1354		4	4.33333	0.923077	1.08333	0.294118	0.235294	0.294118	0.294118	0.294118	0.352941	0.27451	0.313726	0.875	1.14286
823	823.01	AT3G10370.1 | Symbols: | glycerol-3-phosphate dehydrogenase, putative | chr3:3216507-3219032 FORWARD	-	68.3	-41.3592		3.66667	4.66667	0.785714	1.27273	0.148148	0.148148	0.111111	0.148148	0.222222	0.222222	0.135802	0.197531	0.6875	1.45455
824	824.01	AT5G19150.1 | Symbols: | carbohydrate kinase family | chr5:6426282-6428404 REVERSE	2*	39.2	-36.9186		5	3.33333	1.5	0.666667	0.3125	0.4375	0.25	0.25	0.25	0.1875	0.333333	0.229167	1.45455	0.6875
825	825.01	AT1G60420.1 | Symbols: | DC1 domain-containing protein | chr1:22265643-22267908 FORWARD	-	65	-44.6206		1	7.33333	0.136364	7.33333	0	0	0.115385	0.307692	0.307692	0.230769	0.0384615	0.282051	0.136364	7.33333
826	826.01	AT1G29250.1 | Symbols: | nucleic acid binding | chr1:10223447-10224578 REVERSE	-	14.5	-46.0833		0.666667	6.33333	0.105263	9.5	0.5	0	0	1	0.833333	1.33333	0.166667	1.05556	0.157895	6.33333
826	826.02	AT2G34160.1 | Symbols: | nucleic acid binding | chr2:14433362-14434299 FORWARD	-	14.5	-36.3656		0.333333	4.66667	0.0714286	14	0.166667	0	0	0.666667	0.5	1.16667	0.0555556	0.777778	0.0714286	14
827	827.01	AT3G02760.1 | Symbols: | histidyl-tRNA synthetase, putative / histidine--tRNA ligase, putative | chr3:597595-599445 REVERSE	-	54.4	-37.1535		3.66667	4.66667	0.785714	1.27273	0.153846	0.192308	0.153846	0.230769	0.192308	0.230769	0.166667	0.217949	0.764706	1.30769
828	828.01	AT3G28715.1 | Symbols: | H+-transporting two-sector ATPase, putative | chr3:10779262-10781587 FORWARD	-	40.7	-43.5813		3.33333	5	0.666667	1.5	0.3125	0.25	0.125	0.5	0.25	0.375	0.229167	0.375	0.611111	1.63636
829	829.01	AT4G29120.1 | Symbols: | 6-phosphogluconate dehydrogenase NAD-binding domain-containing protein | chr4:14350867-14351871 FORWARD	-	35.3	-47.3331		3	5.33333	0.5625	1.77778	0.210526	0.105263	0.263158	0.421053	0.263158	0.263158	0.192982	0.315789	0.611111	1.63636
830	830.01	AT2G30860.1 | Symbols: GLUTTR, ATGSTF7, ATGSTF9 | ATGSTF9 (Arabidopsis thaliana Glutathione S-transferase (class phi) 9); glutathione transferase | chr2:13146209-13147134 FORWARD	-	24.1	-32.621		6.33333	2	3.16667	0.315789	1.14286	0.857143	0.857143	0	0.571429	0.285714	0.952381	0.285714	3.33333	0.3
831	831.01	AT3G48580.1 | Symbols: | xyloglucan:xyloglucosyl transferase, putative / xyloglucan endotransglycosylase, putative / endo-xyloglucan transferase, putative | chr3:18018223-18019326 FORWARD	-	31.8	-36.9247		2.33333	6	0.388889	2.57143	0.181818	0.0909091	0.454545	0.636364	0.454545	0.545455	0.242424	0.545455	0.444444	2.25
832	832.01	AT3G04170.1 | Symbols: | germin-like protein, putative | chr3:1094772-1095623 REVERSE	-	24.3	-45.4467		0.333333	8	0.0416667	24	0.111111	0	0	1	0.666667	1	0.037037	0.888889	0.0416667	24
833	833.01	AT3G27430.2 | Symbols: PBB1 | PBB1 (20S proteasome beta subunit B 1); peptidase | chr3:10154147-10156289 FORWARD	-	29.5	-23.6395		3	5	0.6	1.66667	0.2	0.3	0.4	0.6	0.7	0.4	0.3	0.566667	0.529412	1.88889
834	834.01	AT5G05480.1 | Symbols: | similar to unknown protein [Arabidopsis thaliana] (TAIR:AT3G14920.1); similar to hypothetical protein [Vitis vinifera] (GB:CAN73340.1) | chr5:1622339-1624165 REVERSE	-	68.3	-26.5537		4.66667	3.33333	1.4	0.714286	0.227273	0.181818	0.227273	0.136364	0.181818	0.136364	0.212121	0.151515	1.4	0.714286
835	835.01	AT4G32920.1 | Symbols: | glycine-rich protein | chr4:15888156-15896009 REVERSE	-	153.7	-21.1061		3.33333	4.66667	0.714286	1.4	0.105263	0.0789474	0.0789474	0.210526	0.131579	0.0789474	0.0877193	0.140351	0.625	1.6
836	836.01	AT5G63980.1 | Symbols: ATSAL1, HOS2, FRY1, SAL1 | SAL1 (FIERY1); 3'(2'),5'-bisphosphate nucleotidase/ inositol or phosphatidylinositol phosphatase | chr5:25627066-25629028 FORWARD	-	43.4	-29.8485		4.33333	3.66667	1.18182	0.846154	0.235294	0.235294	0.294118	0.294118	0.235294	0.235294	0.254902	0.254902	1	1
837	837.01	AT5G42220.1 | Symbols: | ubiquitin family protein | chr5:16890190-16894683 FORWARD	-	92.4	-44.6438		2	6	0.333333	3	0.136364	0.136364	0	0.318182	0.272727	0.227273	0.0909091	0.272727	0.333333	3
838	838.01	AT4G35100.1 | Symbols: PIP3A, PIP2;7, SIMIP, PIP3 | PIP3 (PLASMA MEMBRANE INTRINSIC PROTEIN 3); water channel | chr4:16708677-16709963 FORWARD	-	29.6	-13.3526		2.33333	5.66667	0.411765	2.42857	0.2	0.6	0.6	1.4	1	1	0.466667	1.13333	0.411765	2.42857
839	839.01	AT4G04950.1 | Symbols: | thioredoxin family protein | chr4:2517880-2519922 REVERSE	-	53	-34.9015		5	3	1.66667	0.6	0.238095	0.238095	0.238095	0.0952381	0.142857	0.190476	0.238095	0.142857	1.66667	0.6
840	840.01	AT2G25280.1 | Symbols: | similar to unknown [Populus trichocarpa] (GB:ABK93585.1); contains InterPro domain Protein of unknown function DUF52 (InterPro:IPR002737) | chr2:10769718-10771710 REVERSE	-	32.5	-32.3314		3.66667	4.33333	0.846154	1.18182	0.166667	0.222222	0.222222	0.277778	0.166667	0.277778	0.203704	0.240741	0.846154	1.18182
841	841.01	AT3G14920.1 | Symbols: | similar to unknown protein [Arabidopsis thaliana] (TAIR:AT5G05480.1); similar to Peptide-N4-(N-acetyl-beta-glucosaminyl)asparagine amidase A (PNGase A) (Glycopeptide N-glycosidase) (N-glycanase) [Contains: Peptide-N4-(N-acetyl-beta-glucosaminyl)asparagine amidase A light chain (PNGase A small chain) (PNGase A subunit B); Peptide-N4-(N-acetyl-beta-glucosaminyl)asparagine a…	-	68.9	-25.1712		6.66667	1.33333	5	0.2	0.4	0.4	0.533333	0.0666667	0.133333	0.0666667	0.444444	0.0888889	5	0.2
842	842.01	AT5G44090.1 | Symbols: | calcium-binding EF hand family protein, putative / protein phosphatase 2A 62 kDa B'' regulatory subunit, putative | chr5:17760491-17765136 REVERSE	-	62.2	-24.9633		2.33333	3.33333	0.7	1.42857	0.130435	0.0869565	0.0869565	0.0869565	0.217391	0.173913	0.101449	0.15942	0.636364	1.57143
842	842.02	AT5G28850.2 | Symbols: | calcium-binding EF hand family protein | chr5:10877364-10881282 REVERSE	2*	61.8	-17.2639		1.33333	2.66667	0.5	2	0.136364	0.0454545	0	0.0909091	0.0909091	0.181818	0.0606061	0.121212	0.5	2
843	843.01	AT2G28470.1 | Symbols: BGAL8 | BGAL8 (BETA-GALACTOSIDASE 8); beta-galactosidase | chr2:12176124-12180241 REVERSE	-	93	-36.1185		5.66667	2.33333	2.42857	0.411765	0.233333	0.166667	0.233333	0.0666667	0.133333	0.0666667	0.211111	0.0888889	2.375	0.421053
844	844.01	AT3G19420.1 | Symbols: | phosphoric monoester hydrolase | chr3:6731830-6735360 FORWARD	-	66.3	-31.4039		3	5	0.6	1.66667	0.16	0.12	0.08	0.24	0.2	0.2	0.12	0.213333	0.5625	1.77778
845	845.01	AT5G25460.1 | Symbols: | similar to unknown protein [Arabidopsis thaliana] (TAIR:AT5G11420.1); similar to unknown [Ricinus communis] (GB:CAB02653.1); contains InterPro domain Protein of unknown function DUF642 (InterPro:IPR006946) | chr5:8863433-8865397 FORWARD	-	39.9	-26.289		7	0.333333	21	0.047619	0.538462	0.692308	0.384615	0	0	0.0769231	0.538462	0.025641	21	0.047619
845	845.02	AT5G11420.1 | Symbols: | similar to unknown protein [Arabidopsis thaliana] (TAIR:AT5G25460.1); similar to unknown [Ricinus communis] (GB:CAB02653.1); contains InterPro domain Protein of unknown function DUF642 (InterPro:IPR006946); contains InterPro domain Galactose-binding like (InterPro:IPR008979) | chr5:3644656-3646992 FORWARD	-	39.5	-24.1818		6.66667	0.333333	20	0.05	0.777778	1	0.444444	0	0	0.111111	0.740741	0.037037	20	0.05
846	846.01	AT3G20500.1 | Symbols: ATPAP18, PAP18 | ATPAP18/PAP18 (purple acid phosphatase 18); acid phosphatase/ protein serine/threonine phosphatase | chr3:7157932-7160250 FORWARD	-	49.7	-59.9798		0	8	0	/	0	0	0	0.611111	0.388889	0.388889	0	0.462963	0	#DIV/0!
847	847.01	ATMG00070.1 | Symbols: NAD9 | NADH dehydrogenase subunit 9 | chrM:23663-24235 REVERSE	-	22.6	-35.2652		3	5	0.6	1.66667	0.333333	0.25	0.166667	0.416667	0.5	0.333333	0.25	0.416667	0.6	1.66667
848	848.01	AT4G11820.1 | Symbols: HMGS, EMB2778, MVA1 | MVA1 (HYDROXYMETHYLGLUTARYL-COA SYNTHASE); acetyl-CoA C-acetyltransferase/ hydroxymethylglutaryl-CoA synthase | chr4:7109118-7111207 REVERSE	2*	45.1	-36.9126		4.66667	3.33333	1.4	0.714286	0.380952	0.142857	0.142857	0.285714	0.0952381	0.0952381	0.222222	0.15873	1.4	0.714286
849	849.01	AT2G42910.1 | Symbols: | ribose-phosphate pyrophosphokinase 4 / phosphoribosyl diphosphate synthetase 4 (PRS4) | chr2:17863473-17865471 FORWARD	-	37.4	-46.1465		3	5	0.6	1.66667	0.352941	0.117647	0.117647	0.352941	0.176471	0.352941	0.196078	0.294118	0.666667	1.5
850	850.01	AT3G57560.1 | Symbols: | aspartate/glutamate/uridylate kinase family protein | chr3:21322141-21323184 REVERSE	-	36.5	-48.8122		2.33333	5.66667	0.411765	2.42857	0.1875	0.1875	0.125	0.3125	0.4375	0.5	0.166667	0.416667	0.4	2.5
851	851.01	AT1G09795.1 | Symbols: HISN1B, ATATP-PRT2 | ATATP-PRT2 (ATP PHOSPHORIBOSYL TRANSFERASE 2); ATP phosphoribosyltransferase | chr1:3173590-3176692 FORWARD	-	44.6	-44.1832		3.66667	4.33333	0.846154	1.18182	0.1875	0.25	0.3125	0.375	0.4375	0.125	0.25	0.3125	0.8	1.25
852	852.01	AT5G63840.1 | Symbols: RSW3 | RSW3 (RADIAL SWELLING 3); hydrolase, hydrolyzing O-glycosyl compounds | chr5:25562282-25566148 FORWARD	-	104.1	-44.1348		1.66667	6.33333	0.263158	3.8	0.0555556	0.0277778	0.0555556	0.222222	0.194444	0.166667	0.0462963	0.194444	0.238095	4.2
853	853.01	AT1G21720.1 | Symbols: PBC1 | PBC1 (20S proteasome beta subunit C1); peptidase | chr1:7626383-7628059 FORWARD	-	22.7	-33.1027		2.66667	5.33333	0.5	2	0.1	0.5	0.3	0.5	0.6	0.6	0.3	0.566667	0.529412	1.88889
854	854.01	AT1G47420.1 | Symbols: | Identical to Uncharacterized protein At1g47420, mitochondrial precursor [Arabidopsis Thaliana] (GB:Q9SX77); similar to APFI, carbonate dehydratase [Arabidopsis thaliana] (TAIR:AT1G47260.1); similar to unknown [Populus trichocarpa] (GB:ABK92861.1) | chr1:17398214-17399616 REVERSE	-	28	-41.3129		3.33333	4.66667	0.714286	1.4	0.214286	0.214286	0.285714	0.285714	0.285714	0.428571	0.238095	0.333333	0.714286	1.4
855	855.01	AT3G53970.1 | Symbols: | proteasome inhibitor-related | chr3:19996186-19998110 FORWARD	-	32	-40.1279		4	4	1	1	0.454545	0.181818	0.454545	0.454545	0.272727	0.454545	0.363636	0.393939	0.923077	1.08333
856	856.01	AT3G03320.1 | Symbols: | similar to unknown protein [Arabidopsis thaliana] (TAIR:AT2G43470.1); similar to unnamed protein product [Vitis vinifera] (GB:CAO46227.1); contains InterPro domain ProFAR isomerase-like (InterPro:IPR010759) | chr3:781879-783296 FORWARD	-	27	-44.4033		4.66667	3.33333	1.4	0.714286	0.5	0.1875	0.25	0.125	0.25	0.25	0.3125	0.208333	1.5	0.666667
857	857.01	AT5G22460.1 | Symbols: | esterase/lipase/thioesterase family protein | chr5:7443662-7445272 REVERSE	2*	39	-12.8438		0.666667	7	0.0952381	10.5	0	0.0666667	0.0666667	0.533333	0.666667	0.333333	0.0444444	0.511111	0.0869565	11.5
858	858.01	AT1G03030.1 | Symbols: | phosphoribulokinase/uridine kinase family protein | chr1:701621-703568 FORWARD	-	34	-16.6704		4.66667	3	1.55556	0.642857	0.333333	0.333333	0.266667	0.266667	0.266667	0.2	0.311111	0.244444	1.27273	0.785714
859	859.01	AT5G42950.1 | Symbols: | GYF domain-containing protein | chr5:17241664-17248272 FORWARD	-	187.3	-29.6766		1.33333	6.33333	0.210526	4.75	0.0273973	0.0136986	0.0136986	0.136986	0.0958904	0.0410959	0.0182648	0.0913242	0.2	5
860	860.01	AT2G40290.1 | Symbols: | eukaryotic translation initiation factor 2 subunit 1, putative / eIF-2A, putative / eIF-2-alpha, putative | chr2:16836108-16837967 REVERSE	-	38.6	-21.8417		4	3.66667	1.09091	0.916667	0.3125	0.25	0.3125	0.375	0.25	0.0625	0.291667	0.229167	1.27273	0.785714
861	861.01	AT1G67230.1 | Symbols: LINC1 | LINC1 (LITTLE NUCLEI1) | chr1:25155224-25159695 REVERSE	-	128.9	-24.2148		4	3.66667	1.09091	0.916667	0.130435	0.0869565	0.0652174	0.108696	0.108696	0.0434783	0.0942029	0.0869565	1.08333	0.923077
862	862.01	AT1G10590.1 | Symbols: | DNA-binding protein-related | chr1:3502325-3502992 REVERSE	2*	15.4	-37.4975		4	3.66667	1.09091	0.916667	0.714286	0.571429	0.428571	0.571429	0.428571	0.571429	0.571429	0.52381	1.09091	0.916667
863	863.01	AT2G33800.1 | Symbols: | ribosomal protein S5 family protein | chr2:14308001-14309428 REVERSE	-	32.5	-37.1975		3.66667	4	0.916667	1.09091	0.266667	0.333333	0.2	0.266667	0.333333	0.266667	0.266667	0.288889	0.923077	1.08333
864	864.01	AT3G49120.1 | Symbols: ATPERX34, PERX34, PRXCB, ATPCB | ATPCB/ATPERX34/PERX34/PRXCB (PEROXIDASE 34); peroxidase | chr3:18218804-18221026 FORWARD	-	38.7	-30.947		6.33333	1.33333	4.75	0.210526	0.75	0.5	0.416667	0.166667	0	0.166667	0.555556	0.111111	5	0.2
865	865.01	AT3G55620.1 | Symbols: EMB1624 | EMB1624 (EMBRYO DEFECTIVE 1624); translation initiation factor | chr3:20645560-20647291 FORWARD	-	26.4	-30.5979		3.33333	4.33333	0.769231	1.3	0.714286	0.428571	0.285714	0.714286	0.571429	0.571429	0.47619	0.619048	0.769231	1.3
866	866.01	AT5G51570.1 | Symbols: | band 7 family protein | chr5:20966737-20968460 FORWARD	-	32.3	-21.0706		1	6.66667	0.15	6.66667	0	0.133333	0.0666667	0.4	0.666667	0.466667	0.0666667	0.511111	0.130435	7.66667
867	867.01	AT3G13560.1 | Symbols: | glycosyl hydrolase family 17 protein | chr3:4425491-4427291 REVERSE	3*	54.3	-21.0137		5	2.66667	1.875	0.533333	0.5	0.4	0.7	0.5	0.3	0	0.533333	0.266667	2	0.5
868	868.01	AT2G20560.1 | Symbols: | DNAJ heat shock family protein | chr2:8855434-8856896 REVERSE	-	37	-23.1802		6.66667	1	6.66667	0.15	0.692308	0.461538	0.384615	0.0769231	0.153846	0	0.512821	0.0769231	6.66667	0.15
869	869.01	AT5G02870.1 | Symbols: | 60S ribosomal protein L4/L1 (RPL4D) | chr5:657828-659524 FORWARD	2*	44.6	-33.7437		0	7.66667	0	/	0	0	0	0.666667	0.6	0.266667	0	0.511111	0	#DIV/0!
870	870.01	AT5G34850.1 | Symbols: ATPAP26, PAP26 | ATPAP26/PAP26 (purple acid phosphatase 26); acid phosphatase/ protein serine/threonine phosphatase | chr5:13125705-13128447 REVERSE	-	54.9	-25.9023		5.33333	2.33333	2.28571	0.4375	0.181818	0.227273	0.318182	0.136364	0.136364	0.0909091	0.242424	0.121212	2	0.5
871	871.01	AT1G65270.1 | Symbols: | similar to hypothetical protein [Vitis vinifera] (GB:CAN71035.1) | chr1:24245518-24248167 FORWARD	3*	32.4	-36.8989		1.66667	6	0.277778	3.6	0	0.285714	0.428571	0.857143	1.14286	0.571429	0.238095	0.857143	0.277778	3.6
872	872.01	AT3G15290.1 | Symbols: | 3-hydroxybutyryl-CoA dehydrogenase, putative | chr3:5145061-5146620 FORWARD	-	31.6	-34.4971		5.33333	2.33333	2.28571	0.4375	0.545455	0.454545	0.454545	0.363636	0.272727	0.272727	0.484848	0.30303	1.6	0.625
873	873.01	AT3G02780.1 | Symbols: IPP2, IPIAT1, IDI2 | IDI2/IPIAT1/IPP2 (ISOPENTENYL DIPHOSPHATE ISOMERASE 2, ISOPENTENYL PYROPHOSPHATE:DIMETHYLLALLYL PYROPHOSPHATE ISOMERASE 2); isopentenyl-diphosphate delta-isomerase | chr3:602585-604655 REVERSE	-	32.5	-30.9509		1	4	0.25	4	0.0555556	0.0555556	0.0555556	0.222222	0.222222	0.222222	0.0555556	0.222222	0.25	4
873	873.02	AT5G16440.1 | Symbols: IPP1, IDI1 | IPP1 (ISOPENTENYL DIPHOSPHATE ISOMERASE 1); isopentenyl-diphosphate delta-isomerase | chr5:5371768-5373578 FORWARD	-	33.1	-23.4773		0.333333	4	0.0833333	12	0.0588235	0	0	0.176471	0.294118	0.235294	0.0196078	0.235294	0.0833333	12
874	874.01	AT1G09760.1 | Symbols: U2A' | U2A' (U2 small nuclear ribonucleoprotein A); protein binding | chr1:3159478-3161605 REVERSE	-	27.9	-18.9814		3.66667	4	0.916667	1.09091	0.428571	0.214286	0.214286	0.285714	0.428571	0.214286	0.285714	0.309524	0.923077	1.08333
875	875.01	AT2G34040.1 | Symbols: | apoptosis inhibitory 5 (API5) family protein | chr2:14385036-14389325 REVERSE	-	61.5	-49.6063		2.33333	5.33333	0.4375	2.28571	0.107143	0.142857	0.0714286	0.25	0.214286	0.178571	0.107143	0.214286	0.5	2
876	876.01	AT2G47510.1 | Symbols: FUM1 | FUM1 (FUMARASE 1); fumarate hydratase | chr2:19505684-19509090 FORWARD	2*	52.9	-38.9769		5	2.66667	1.875	0.533333	0.333333	0.285714	0.142857	0.142857	0.142857	0.0952381	0.253968	0.126984	2	0.5
877	877.01	AT5G07360.1 | Symbols: | amidase family protein | chr5:2326926-2330012 REVERSE	-	72.8	-37.3119		5.66667	2	2.83333	0.352941	0.222222	0.259259	0.185185	0.0740741	0.111111	0.0740741	0.222222	0.0864198	2.57143	0.388889
878	878.01	AT1G74230.1 | Symbols: GR-RBP5 | GR-RBP5 (glycine-rich RNA-binding protein 5); RNA binding | chr1:27919007-27920518 FORWARD	-	28.6	-28.4323		3.66667	4	0.916667	1.09091	1	1.25	0.75	1	1.25	0.75	1	1	1	1
879	879.01	AT1G74560.1 | Symbols: NRP1 | NRP1 (NAP1-RELATED PROTEIN 1); DNA binding / chromatin binding / histone binding | chr1:28021476-28023561 REVERSE	3*	29.3	-23.1315		3.33333	3.66667	0.909091	1.1	0.333333	0.333333	0.555556	0.333333	0.666667	0.222222	0.407407	0.407407	1	1
879	879.02	AT1G18800.1 | Symbols: NRP2 | NRP2 (NAP1-RELATED PROTEIN 2); DNA binding / chromatin binding / histone binding | chr1:6481457-6483454 REVERSE	-	29.4	-17.1044		3.66667	3	1.22222	0.818182	0.4	0.4	0.4	0.3	0.4	0.2	0.4	0.3	1.33333	0.75
880	880.01	AT3G29360.1 | Symbols: | UDP-glucose 6-dehydrogenase, putative | chr3:11268612-11270054 REVERSE	2*	53	-44.9449		2.66667	5	0.533333	1.875	0.0869565	0.217391	0.0869565	0.347826	0.130435	0.26087	0.130435	0.246377	0.529412	1.88889
881	881.01	AT5G17710.1 | Symbols: EMB1241 | EMB1241 (EMBRYO DEFECTIVE 1241); adenyl-nucleotide exchange factor/ chaperone binding / protein binding / protein homodimerization | chr5:5839562-5841641 REVERSE	2*	35.4	-32.2537		3.33333	4.33333	0.769231	1.3	0.266667	0.266667	0.133333	0.266667	0.333333	0.333333	0.222222	0.311111	0.714286	1.4
882	882.01	AT4G08900.1 | Symbols: | arginase | chr4:5703496-5705177 FORWARD	-	37.2	-28.2202		4.33333	3.33333	1.3	0.769231	0.428571	0.285714	0.214286	0.285714	0.285714	0.142857	0.309524	0.238095	1.3	0.769231
883	883.01	AT5G42970.1 | Symbols: FUS4, EMB134, COP14, CSN4, FUS8, COP8 | COP8 (CONSTITUTIVE PHOTOMORPHOGENIC 8) | chr5:17254698-17257877 REVERSE	-	44.8	-47.9893		4	3.66667	1.09091	0.916667	0.294118	0.235294	0.294118	0.235294	0.294118	0.117647	0.27451	0.215686	1.27273	0.785714
884	884.01	AT3G42050.1 | Symbols: | vacuolar ATP synthase subunit H family protein | chr3:14239832-14243214 REVERSE	-	50.2	-34.4421		3.33333	4.33333	0.769231	1.3	0.136364	0.181818	0.227273	0.272727	0.227273	0.0909091	0.181818	0.19697	0.923077	1.08333
885	885.01	AT1G73230.1 | Symbols: | nascent polypeptide-associated complex (NAC) domain-containing protein | chr1:27544167-27545025 REVERSE	-	17.9	-32.8586		0.666667	4	0.166667	6	0.2	0.2	0	0.6	1	1.2	0.133333	0.933333	0.142857	7
885	885.02	AT1G17880.1 | Symbols: | nascent polypeptide-associated complex (NAC) domain-containing protein / BTF3b-like transcription factor, putative | chr1:6152565-6153418 REVERSE	-	17.9	-15.167		2	2	1	1	0.4	0.8	0	0.4	0.2	0.6	0.4	0.4	1	1
886	886.01	AT4G14430.1 | Symbols: | enoyl-CoA hydratase/isomerase family protein | chr4:8304906-8305628 REVERSE	-	25.7	-35.0455		1.66667	6	0.277778	3.6	0.142857	0.142857	0.428571	0.714286	0.857143	1	0.238095	0.857143	0.277778	3.6
887	887.01	AT3G63520.1 | Symbols: ATCCD1, ATNCED1, NCED1, CCD1 | CCD1 (CAROTENOID CLEAVAGE DIOXYGENASE 1) | chr3:23463915-23466871 FORWARD	-	60.8	-31.8078		3	4.66667	0.642857	1.55556	0.12	0.12	0.12	0.24	0.16	0.2	0.12	0.2	0.6	1.66667
888	888.01	AT3G44880.1 | Symbols: LLS1, PAO, ACD1 | ACD1 (ACCELERATED CELL DEATH 1) | chr3:16394843-16397189 FORWARD	-	60.6	-27.4757		3.33333	4	0.833333	1.2	0.037037	0.185185	0.185185	0.222222	0.0740741	0.148148	0.135802	0.148148	0.916667	1.09091
889	889.01	AT1G08420.1 | Symbols: | kelch repeat-containing protein / serine/threonine phosphoesterase family protein | chr1:2649956-2656561 FORWARD	2*	108.4	-36.9126		2	4.66667	0.428571	2.33333	0.113636	0.0227273	0.0227273	0.0909091	0.159091	0.0681818	0.0530303	0.106061	0.5	2
889	889.02	AT4G03080.1 | Symbols: | kelch repeat-containing serine/threonine phosphoesterase family protein | chr4:1359935-1365166 REVERSE	-	96	-7.16145		0.666667	0.666667	1	1	0.0263158	0	0.0263158	0.0526316	0	0	0.0175439	0.0175439	1	1
890	890.01	AT3G48330.1 | Symbols: PIMT1 | PIMT1 (PROTEIN-L-ISOASPARTATE METHYLTRANSFERASE 1); protein-L-isoaspartate (D-aspartate) O-methyltransferase | chr3:17903954-17904960 REVERSE	2*	24.5	-25.4496		2.33333	2.33333	1	1	0.555556	0.333333	0	0	0.555556	0.222222	0.296296	0.259259	1.14286	0.875
890	890.02	AT5G50240.1 | Symbols: PIMT2 | PIMT2 (PROTEIN-L-ISOASPARTATE METHYLTRANSFERASE 2); protein-L-isoaspartate (D-aspartate) O-methyltransferase | chr5:20468477-20469687 FORWARD	3*	33.9	-11.833		3.33333	0	/	0	0.25	0.333333	0.25	0	0	0	0.277778	0	#DIV/0!	0
891	891.01	AT4G29840.1 | Symbols: TS, MTO2 | MTO2 (METHIONINE OVER-ACCUMULATOR); threonine synthase | chr4:14599440-14601020 REVERSE	-	57.6	-41.2011		5	2.33333	2.14286	0.466667	0.0952381	0.333333	0.333333	0.190476	0.142857	0	0.253968	0.111111	2.28571	0.4375
892	892.01	AT2G41740.1 | Symbols: VLN2 | VLN2 (VILLIN 2); actin binding | chr2:17418040-17423956 REVERSE	-	107.7	-22.9088		0.333333	4	0.0833333	12	0	0.0192308	0	0.0769231	0.153846	0.0192308	0.00641026	0.0833333	0.0769231	13
892	892.02	AT4G30160.1 | Symbols: ATVLN4, VLN4 | VLN4 (ARABIDOPSIS THALIANA VILLIN 4); actin binding | chr4:14754534-14759517 FORWARD	-	109.1	-19.6254		0.666667	3.33333	0.2	5	0.0425532	0	0	0.0638298	0.106383	0.0638298	0.0141844	0.0780142	0.181818	5.5
893	893.01	AT2G41280.1 | Symbols: ATM10, M10 | M10 | chr2:17216841-17217289 FORWARD	-	11.4	-18.3188		2.33333	5	0.466667	2.14286	0.5	1	2	2.5	2.5	2.5	1.16667	2.5	0.466667	2.14286
894	894.01	AT5G09510.1 | Symbols: | 40S ribosomal protein S15 (RPS15D) | chr5:2955699-2956555 REVERSE	-	17	-25.1075		1.33333	4.66667	0.285714	3.5	0.166667	0.333333	0.166667	0.833333	0.666667	0.833333	0.222222	0.777778	0.285714	3.5
894	894.02	AT1G04270.1 | Symbols: RPS15 | RPS15 (CYTOSOLIC RIBOSOMAL PROTEIN S15); structural constituent of ribosome | chr1:1141851-1142959 REVERSE	2*	17	-23.8741		1	4.33333	0.230769	4.33333	0.166667	0.166667	0.166667	0.833333	0.5	0.833333	0.166667	0.722222	0.230769	4.33333
895	895.01	AT5G52650.1 | Symbols: | 40S ribosomal protein S10 (RPS10C) | chr5:21373007-21374229 REVERSE	-	19.5	-28.7078		0	6.33333	0	/	0	0	0	0.857143	1	0.857143	0	0.904762	0	#DIV/0!
895	895.02	AT4G25740.1 | Symbols: | 40S ribosomal protein S10 (RPS10A) | chr4:13107497-13108760 REVERSE	-	19.4	-36.4859		0	6.33333	0	/	0	0	0	1	1.16667	1	0	1.05556	0	#DIV/0!
896	896.01	AT1G18210.1 | Symbols: | calcium-binding protein, putative | chr1:6268266-6268778 REVERSE	2*	18.3	-45.7133		0.666667	6.66667	0.1	10	0.0769231	0.0769231	0	0.384615	0.615385	0.538462	0.0512821	0.512821	0.1	10
897	897.01	AT5G23880.1 | Symbols: EMB1265, CPSF100, ESP5, ATCPSF100 | ATCPSF100/CPSF100/EMB1265/ESP5 (CLEAVAGE AND POLYADENYLATION SPECIFICITY FACTOR); DNA binding / protein binding | chr5:8052553-8058150 FORWARD	-	82	-43.461		4.66667	2.66667	1.75	0.571429	0.142857	0.142857	0.114286	0.0857143	0.0571429	0.0857143	0.133333	0.0761905	1.75	0.571429
898	898.01	AT1G68010.1 | Symbols: HPR | HPR (HYDROXYPYRUVATE REDUCTASE); glycerate dehydrogenase/ poly(U) binding | chr1:25497081-25499383 FORWARD	-	42.1	-23.5959		4.33333	3	1.44444	0.692308	0.217391	0.217391	0.173913	0.173913	0.173913	0.0434783	0.202899	0.130435	1.55556	0.642857
899	899.01	AT1G20960.1 | Symbols: EMB1507 | EMB1507 (EMBRYO DEFECTIVE 1507); ATP-dependent helicase | chr1:7302580-7309903 REVERSE	-	246.8	-41.8895		1.33333	6	0.222222	4.5	0.0196078	0	0.0196078	0.0784314	0.0588235	0.0588235	0.0130719	0.0653595	0.2	5
900	900.01	AT1G05260.1 | Symbols: RCI3A, RCI3 | RCI3 (RARE COLD INDUCIBLE GENE 3); peroxidase | chr1:1529826-1531270 FORWARD	-	34.8	-35.9458		3.33333	4	0.833333	1.2	0.266667	0.133333	0.266667	0.266667	0.266667	0.266667	0.222222	0.266667	0.833333	1.2
901	901.01	AT3G12290.1 | Symbols: | tetrahydrofolate dehydrogenase/cyclohydrolase, putative | chr3:3919598-3921333 FORWARD	-	31.5	-28.3435		3.33333	4	0.833333	1.2	0.125	0.1875	0.375	0.3125	0.25	0.1875	0.229167	0.25	0.916667	1.09091
902	902.01	ATMG00510.1 | Symbols: NAD7 | NADH dehydrogenase subunit 7 | chrM:132071-138153 FORWARD	-	44.5	-30.8346		4	3.33333	1.2	0.833333	0.333333	0.111111	0.222222	0.277778	0.222222	0.0555556	0.222222	0.185185	1.2	0.833333
903	903.01	AT2G26590.1 | Symbols: | adhesion regulating molecule family | chr2:11318260-11321795 REVERSE	3*	33.2	-33.9989		3	4.33333	0.692308	1.44444	0.363636	0.0909091	0.363636	0.454545	0.363636	0.363636	0.272727	0.393939	0.692308	1.44444
904	904.01	AT4G21960.1 | Symbols: PRXR1 | PRXR1 (peroxidase 42); peroxidase | chr4:11646625-11648324 REVERSE	-	37.2	-47.3832		0	7.33333	0	/	0	0	0	0.615385	0.615385	0.615385	0	0.615385	0	#DIV/0!
905	905.01	AT5G42960.1 | Symbols: | similar to unknown protein [Arabidopsis thaliana] (TAIR:AT1G45170.1); similar to pore protein of 24 kD (OEP24) [Pisum sativum] (GB:CAA04468.1) | chr5:17252412-17253706 FORWARD	-	23.3	-32.195		3.66667	3.66667	1	1	0.357143	0.285714	0.142857	0.285714	0.357143	0.214286	0.261905	0.285714	0.916667	1.09091
906	906.01	AT1G17160.1 | Symbols: | pfkB-type carbohydrate kinase family protein | chr1:5867671-5869208 FORWARD	2*	40.1	-33.8331		4.33333	3	1.44444	0.692308	0.176471	0.235294	0.352941	0.176471	0.176471	0.294118	0.254902	0.215686	1.18182	0.846154
907	907.01	AT4G05530.1 | Symbols: | short-chain dehydrogenase/reductase (SDR) family protein | chr4:2816459-2818071 FORWARD	-	26.7	-35.0273		4	3.33333	1.2	0.833333	0.333333	0.555556	0.444444	0.444444	0.444444	0.444444	0.444444	0.444444	1	1
908	908.01	AT5G17190.1 | Symbols: | similar to unknown protein [Arabidopsis thaliana] (TAIR:AT3G03160.1); similar to unnamed protein product [Vitis vinifera] (GB:CAO42347.1) | chr5:5652312-5652704 FORWARD	-	14.8	-16.2691		0	7	0	/	0	0	0	3.66667	2	1.66667	0	2.44444	0	#DIV/0!
909	909.01	AT3G56130.1 | Symbols: | biotin/lipoyl attachment domain-containing protein | chr3:20837831-20839986 FORWARD	-	29.5	-31.9079		2.66667	4.33333	0.615385	1.625	0.8	0.4	0.4	1	0.6	1	0.533333	0.866667	0.615385	1.625
910	910.01	AT1G69295.1 | Symbols: | beta-1,3-glucanase-related | chr1:26054155-26055506 REVERSE	-	22	-14.8236		1.33333	5.66667	0.235294	4.25	1	0	0.333333	4	1.33333	1	0.444444	2.11111	0.210526	4.75
911	911.01	AT4G11040.1 | Symbols: | protein phosphatase 2C, putative / PP2C, putative | chr4:6745157-6746663 FORWARD	-	31.7	-30.7355		3	4	0.75	1.33333	0.454545	0.181818	0.181818	0.636364	0.272727	0.181818	0.272727	0.363636	0.75	1.33333
912	912.01	AT5G11680.1 | Symbols: | similar to hypothetical protein OsI_031621 [Oryza sativa (indica cultivar-group)] (GB:EAY77662.1) | chr5:3759464-3760635 FORWARD	-	23	-32.8749		4	3	1.33333	0.75	0.666667	0.555556	0.222222	0.333333	0.333333	0.444444	0.481482	0.37037	1.3	0.769231
913	913.01	AT2G45140.1 | Symbols: | vesicle-associated membrane protein, putative / VAMP, putative | chr2:18618104-18620046 FORWARD	-	26.3	-34.024		1	6	0.166667	6	0	0.0714286	0.142857	0.5	0.428571	0.357143	0.0714286	0.428571	0.166667	6
914	914.01	AT4G38710.1 | Symbols: | glycine-rich protein | chr4:18078135-18079996 REVERSE	-	48.9	-41.3618		2	5	0.4	2.5	0.0869565	0.0434783	0.130435	0.26087	0.26087	0.130435	0.0869565	0.217391	0.4	2.5
915	915.01	AT2G41790.1 | Symbols: | peptidase M16 family protein / insulinase family protein | chr2:17436531-17443188 REVERSE	-	110.8	-34.6051		2	5	0.4	2.5	0.0444444	0.0666667	0.0666667	0.155556	0.155556	0.0444444	0.0592593	0.118519	0.5	2
916	916.01	AT2G17840.1 | Symbols: ERD7 | ERD7 (EARLY-RESPONSIVE TO DEHYDRATION 7) | chr2:7763005-7764880 REVERSE	-	48.9	-41.7999		0	7	0	/	0	0	0	0.55	0.3	0.2	0	0.35	0	#DIV/0!
917	917.01	AT1G52760.1 | Symbols: | esterase/lipase/thioesterase family protein | chr1:19655046-19656244 FORWARD	-	36.9	-30.5423		3.66667	3.33333	1.1	0.909091	0.555556	0.333333	0.333333	0.444444	0.333333	0.333333	0.407407	0.37037	1.1	0.909091
918	918.01	AT3G02560.1 | Symbols: | 40S ribosomal protein S7 (RPS7B) | chr3:542348-543175 FORWARD	2*	22.1	-13.0314		2	4	0.5	2	0.285714	0.285714	0.428571	0.571429	0.428571	0.714286	0.333333	0.571429	0.583333	1.71429
918	918.02	AT5G16130.1 | Symbols: | 40S ribosomal protein S7 (RPS7C) | chr5:5268987-5269915 FORWARD	-	22	-17.4835		1.66667	3.33333	0.5	2	0.285714	0.285714	0.428571	0.428571	0.571429	0.428571	0.333333	0.47619	0.7	1.42857
919	919.01	AT2G16950.1 | Symbols: | protein transporter | chr2:7361021-7367719 FORWARD	2*	99.5	-32.0761		2.66667	4.33333	0.615385	1.625	0.09375	0.0625	0.09375	0.125	0.1875	0.125	0.0833333	0.145833	0.571429	1.75
920	920.01	AT3G04880.1 | Symbols: DRT102 | DRT102 (DNA-DAMAGE-REPAIR/TOLERATION 2) | chr3:1346437-1347369 REVERSE	-	33.1	-21.9148		4.33333	2.66667	1.625	0.615385	0.3125	0.1875	0.3125	0.3125	0.1875	0.125	0.270833	0.208333	1.3	0.769231
921	921.01	AT5G04130.1 | Symbols: | DNA topoisomerase, ATP-hydrolyzing, putative / DNA topoisomerase II, putative / DNA gyrase, putative | chr5:1122085-1128032 REVERSE	-	80.9	-25.8111		3.66667	3.33333	1.1	0.909091	0.178571	0.107143	0.107143	0.178571	0.0357143	0.142857	0.130952	0.119048	1.1	0.909091
922	922.01	AT5G06860.1 | Symbols: PGIP1 | PGIP1 (POLYGALACTURONASE INHIBITING PROTEIN 1); protein binding | chr5:2132374-2133435 FORWARD	-	36.6	-19.5836		2.33333	4.66667	0.5	2	0.214286	0.0714286	0.214286	0.428571	0.214286	0.428571	0.166667	0.357143	0.466667	2.14286
923	923.01	AT3G59970.3 | Symbols: MTHFR1 | MTHFR1 (METHYLENETETRAHYDROFOLATE REDUCTASE 1); methylenetetrahydrofolate reductase (NADPH) | chr3:22162280-22165300 FORWARD	-	66.1	-24.0353		1.66667	4.33333	0.384615	2.6	0.111111	0.037037	0.0740741	0.185185	0.148148	0.148148	0.0740741	0.160494	0.461538	2.16667
923	923.02	AT2G44160.1 | Symbols: MTHFR2 | MTHFR2 (METHYLENETETRAHYDROFOLATE REDUCTASE 2); methylenetetrahydrofolate reductase (NADPH) | chr2:18269377-18272261 FORWARD	-	66.7	-9.82275		0.666667	0.666667	1	1	0	0	0.0689655	0.0689655	0	0	0.0229885	0.0229885	1	1
924	924.01	AT2G02390.1 | Symbols: GST18, ATGSTZ1 | ATGSTZ1 (GLUTATHIONE S-TRANSFERASE 18); glutathione transferase | chr2:629014-630954 FORWARD	2*	24.8	-30.0286		2	5	0.4	2.5	0.222222	0.333333	0.222222	0.666667	0.666667	0.555556	0.259259	0.62963	0.411765	2.42857
925	925.01	AT5G24130.1 | Symbols: | similar to unnamed protein product [Vitis vinifera] (GB:CAO69379.1) | chr5:8162250-8163828 FORWARD	-	34.6	-17.0044		2.33333	4.66667	0.5	2	0	0.8	0.8	1.2	0.8	0.8	0.533333	0.933333	0.571429	1.75
926	926.01	AT3G15520.1 | Symbols: | peptidyl-prolyl cis-trans isomerase TLP38, chloroplast / thylakoid lumen PPIase of 38 kDa / cyclophilin / rotamase | chr3:5249746-5252439 REVERSE	-	50.4	-25.9581		5.33333	1.33333	4	0.25	0.263158	0.315789	0.315789	0.0526316	0.105263	0.105263	0.298246	0.0877193	3.4	0.294118
927	927.01	AT5G46210.1 | Symbols: CUL4 | CUL4 (CULLIN4); protein binding / ubiquitin-protein ligase | chr5:18748796-18753880 REVERSE	-	91.3	-34.4166		2	4.66667	0.428571	2.33333	0.0638298	0.106383	0	0.106383	0.0638298	0.12766	0.0567376	0.0992908	0.571429	1.75
928	928.01	AT3G05970.1 | Symbols: LACS6 | LACS6 (LONG-CHAIN ACYL-COA SYNTHETASE 6) | chr3:1786516-1791752 REVERSE	-	76.4	-23.6559		1	3	0.333333	3	0.0344828	0.0344828	0.0344828	0.0344828	0.0344828	0.275862	0.0344828	0.114943	0.3	3.33333
928	928.02	AT5G27600.1 | Symbols: LACS7 | LACS7 (LONG-CHAIN ACYL-COA SYNTHETASE 7) | chr5:9742619-9746798 FORWARD	-	77.2	-19.0929		0	3.33333	0	/	0	0	0	0.16	0.12	0.12	0	0.133333	0	#DIV/0!
929	929.01	AT3G61260.1 | Symbols: | DNA-binding family protein / remorin family protein | chr3:22686378-22687676 REVERSE	-	23.1	-40.1691		3.66667	3	1.22222	0.818182	0.571429	0.428571	0.571429	0.571429	0.428571	0.285714	0.52381	0.428571	1.22222	0.818182
930	930.01	AT1G29660.1 | Symbols: | GDSL-motif lipase/hydrolase family protein | chr1:10371941-10373610 FORWARD	-	40	-30.5638		5	1.66667	3	0.333333	0.5	0.7	0.4	0.1	0.2	0.2	0.533333	0.166667	3.2	0.3125
931	931.01	AT3G05420.1 | Symbols: ACBP4 | ACBP4 (ACYL-COA BINDING PROTEIN 4); acyl-CoA binding | chr3:1561886-1567053 FORWARD	-	72.9	-43.1077		1.66667	5	0.333333	3	0.0625	0.0625	0.0625	0.25	0.1875	0.0625	0.0625	0.166667	0.375	2.66667
932	932.01	AT1G08200.1 | Symbols: AXS2 | AXS2 (UDP-D-APIOSE/UDP-D-XYLOSE SYNTHASE 2) | chr1:2574256-2576606 REVERSE	-	43.7	-24.5903		2	4.66667	0.428571	2.33333	0.125	0.0833333	0.0416667	0.25	0.208333	0.166667	0.0833333	0.208333	0.4	2.5
933	933.01	AT4G33510.1 | Symbols: DHS2 | DHS2 (3-DEOXY-D-ARABINO-HEPTULOSONATE 7-PHOSPHATE SYNTHASE); 3-deoxy-7-phosphoheptulonate synthase | chr4:16116499-16118552 FORWARD	-	56	-29.0981		5.33333	1.33333	4	0.25	0.304348	0.217391	0.173913	0.0869565	0.0434783	0.173913	0.231884	0.101449	2.28571	0.4375
934	934.01	AT5G49555.1 | Symbols: | amine oxidase-related | chr5:20124637-20127828 REVERSE	-	60.4	-28.6577		4.66667	2	2.33333	0.428571	0.238095	0.190476	0.333333	0.0952381	0.142857	0.142857	0.253968	0.126984	2	0.5
935	935.01	AT5G16370.1 | Symbols: | AMP-binding protein, putative | chr5:5356826-5358484 REVERSE	-	60.6	-27.7699		4	2.66667	1.5	0.666667	0.3125	0.3125	0.1875	0.1875	0.125	0.1875	0.270833	0.166667	1.625	0.615385
936	936.01	AT5G59420.1 | Symbols: | oxysterol-binding family protein | chr5:23978957-23981849 FORWARD	-	51.8	-20.2531		2.33333	4.33333	0.538462	1.85714	0.117647	0.117647	0.176471	0.176471	0.294118	0.294118	0.137255	0.254902	0.538462	1.85714
937	937.01	AT5G39510.1 | Symbols: VTI11, ATVTI1A, ATVTI11, ZIG, SGR4, VTI1A | ATVTI11/ATVTI1A/SGR4/VTI11/VTI1A/ZIG (VESICLE TRANSPORT V-SNARE 11); receptor | chr5:15839263-15840819 FORWARD	-	24.9	-33.7147		2	4.66667	0.428571	2.33333	0.166667	0.166667	0.25	0.416667	0.5	0.333333	0.194444	0.416667	0.466667	2.14286
938	938.01	AT2G17360.1 | Symbols: | 40S ribosomal protein S4 (RPS4A) | chr2:7553680-7555220 FORWARD	4*	29.7	-26.0761		1	5.66667	0.176471	5.66667	0.0833333	0	0.166667	0.25	0.666667	0.666667	0.0833333	0.527778	0.157895	6.33333
939	939.01	AT2G22250.1 | Symbols: ATAAT, AAT, MEE17 | AAT/ATAAT/MEE17 (maternal effect embryo arrest 17); aspartate transaminase | chr2:9465091-9467108 REVERSE	3*	45.9	-31.6378		4.66667	2	2.33333	0.428571	0.388889	0.277778	0.333333	0.166667	0.111111	0.0555556	0.333333	0.111111	3	0.333333
940	940.01	AT4G33820.1 | Symbols: | glycosyl hydrolase family 10 protein | chr4:16217015-16219520 REVERSE	-	64.8	-22.1078		3	3.66667	0.818182	1.22222	0.166667	0.1	0.0666667	0.233333	0.0333333	0.1	0.111111	0.122222	0.909091	1.1
941	941.01	AT1G71120.1 | Symbols: GLIP6 | GLIP6 (GDSL-motif lipase/hydrolase 6); carboxylesterase | chr1:26824734-26826082 REVERSE	-	40.1	-35.4585		3	3.66667	0.818182	1.22222	0.272727	0.181818	0.363636	0.363636	0.454545	0.454545	0.272727	0.424242	0.642857	1.55556
942	942.01	AT5G12470.1 | Symbols: | similar to unknown protein [Arabidopsis thaliana] (TAIR:AT2G40400.2); similar to unknown protein [Arabidopsis thaliana] (TAIR:AT2G40400.1); similar to unnamed protein product [Vitis vinifera] (GB:CAO21888.1) | chr5:4044953-4047293 REVERSE	-	41.2	-31.3915		2.33333	4.33333	0.538462	1.85714	0.1875	0.1875	0.25	0.3125	0.375	0.25	0.208333	0.3125	0.666667	1.5
943	943.01	AT4G15210.1 | Symbols: BMY1, BAM5, AT-BETA-AMY, RAM1, ATBETA-AMY | ATBETA-AMY (BETA-AMYLASE); beta-amylase | chr4:8666734-8669357 REVERSE	-	55.9	-34.4423		3	3.66667	0.818182	1.22222	0.0869565	0.173913	0.217391	0.173913	0.130435	0.173913	0.15942	0.15942	1	1
944	944.01	AT3G50970.1 | Symbols: XERO2, LTI30 | LTI30 (LOW TEMPERATURE-INDUCED 30) | chr3:18951806-18952387 FORWARD	-	20.8	-39.1586		2.66667	3.66667	0.727273	1.375	0.8	0.6	0.6	1.6	0.4	0.4	0.666667	0.8	0.833333	1.2
945	945.01	AT1G07985.1 | Symbols: | Expressed protein | chr1:2475505-2475939 FORWARD	-	16.4	-21.6973		3	3.33333	0.9	1.11111	0.8	0.8	0.2	0.8	0.8	0.8	0.6	0.8	0.75	1.33333
946	946.01	AT5G62740.1 | Symbols: | band 7 family protein | chr5:25218546-25219761 FORWARD	-	31.3	-21.789		0	4.33333	0	/	0	0	0	0.266667	0.333333	0.333333	0	0.311111	0	#DIV/0!
946	946.02	AT1G69840.1 | Symbols: | band 7 family protein | chr1:26297595-26298813 REVERSE	6*	31.3	-10.3102		0.666667	2.33333	0.285714	3.5	0.0666667	0.0666667	0	0.133333	0.2	0.133333	0.0444444	0.155556	0.285714	3.5
947	947.01	AT1G70320.1 | Symbols: UPL2 | UPL2 (UBIQUITIN-PROTEIN LIGASE 2); ubiquitin-protein ligase | chr1:26492408-26504944 REVERSE	-	403.1	-35.494		1	5.33333	0.1875	5.33333	0.0144928	0	0.00724638	0.0434783	0.0434783	0.0434783	0.00724638	0.0434783	0.166667	6
948	948.01	AT2G38550.1 | Symbols: | similar to unknown protein [Arabidopsis thaliana] (TAIR:AT3G57280.1); similar to non-green plastid inner envelope membrane protein precursor (GB:AAA84891.1); contains InterPro domain Protein of unknown function UPF0136, Transmembrane; (InterPro:IPR005349) | chr2:16139256-16141307 FORWARD	-	36.6	-26.254		2.33333	4	0.583333	1.71429	0.0666667	0.2	0.2	0.4	0.266667	0.133333	0.155556	0.266667	0.583333	1.71429
949	949.01	AT2G26230.1 | Symbols: | uricase / urate oxidase / nodulin 35, putative | chr2:11172034-11174046 FORWARD	-	34.8	-26.7338		1.33333	5	0.266667	3.75	0.176471	0	0.117647	0.294118	0.294118	0.294118	0.0980392	0.294118	0.333333	3
950	950.01	AT5G19760.1 | Symbols: | dicarboxylate/tricarboxylate carrier (DTC) | chr5:6679593-6681847 REVERSE	-	31.8	-32.2948		1	5.33333	0.1875	5.33333	0.1875	0	0	0.4375	0.25	0.4375	0.0625	0.375	0.166667	6
951	951.01	AT2G40840.1 | Symbols: DPE2 | DPE2 (DISPROPORTIONATING ENZYME 2); 4-alpha-glucanotransferase/ heteroglycan binding | chr2:17052446-17057857 FORWARD	-	109.6	-23.8		3	3.33333	0.9	1.11111	0.0714286	0.0714286	0.0714286	0.119048	0.119048	0.0476191	0.0714286	0.0952381	0.75	1.33333
952	952.01	AT3G03520.1 | Symbols: | phosphoesterase family protein | chr3:837979-840518 REVERSE	-	59	-24.2722		3.33333	3	1.11111	0.9	0.0952381	0.238095	0.142857	0.0952381	0.142857	0.190476	0.15873	0.142857	1.11111	0.9
953	953.01	AT1G70570.1 | Symbols: | anthranilate phosphoribosyltransferase, putative | chr1:26612382-26615725 FORWARD	-	65.1	-30.0552		3	3.33333	0.9	1.11111	0.09375	0.09375	0.09375	0.09375	0.09375	0.125	0.09375	0.104167	0.9	1.11111
954	954.01	AT1G78570.1 | Symbols: RHM1, ROL1 | RHM1/ROL1 (RHAMNOSE BIOSYNTHESIS1); UDP-L-rhamnose synthase/ UDP-glucose 4,6-dehydratase/ catalytic | chr1:29555003-29557100 FORWARD	-	75.2	-27.1099		0.666667	4.33333	0.153846	6.5	0.030303	0.030303	0	0.181818	0.121212	0.151515	0.020202	0.151515	0.133333	7.5
954	954.02	AT1G63000.1 | Symbols: UER1, NRS/ER | NRS/ER (NUCLEOTIDE-RHAMNOSE SYNTHASE/EPIMERASE-REDUCTASE) | chr1:23346175-23347524 FORWARD	-	33.5	-20.2812		0.333333	2.33333	0.142857	7	0.125	0	0	0.125	0.25	0.125	0.0416667	0.166667	0.25	4
955	955.01	AT5G56590.1 | Symbols: | glycosyl hydrolase family 17 protein | chr5:22924747-22926662 FORWARD	-	55.5	-29.1952		3	3.33333	0.9	1.11111	0.15	0.15	0.15	0.15	0.2	0.15	0.15	0.166667	0.9	1.11111
956	956.01	AT1G80600.1 | Symbols: | acetylornithine aminotransferase, mitochondrial, putative / acetylornithine transaminase, putative / AOTA, putative / ACOAT, putative | chr1:30303567-30305405 REVERSE	-	48.7	-38.256		3.66667	2.66667	1.375	0.727273	0.238095	0.142857	0.190476	0.190476	0.238095	0	0.190476	0.142857	1.33333	0.75
957	957.01	AT1G27400.1 | Symbols: | 60S ribosomal protein L17 (RPL17A) | chr1:9515217-9516712 FORWARD	2*	19.8	-17.2218		0.333333	6	0.0555556	18	0	0	0.125	0.75	0.625	0.875	0.0416667	0.75	0.0555556	18
958	958.01	AT2G04690.1 | Symbols: | cellular repressor of E1A-stimulated genes (CREG) family | chr2:1644625-1646176 FORWARD	2*	23.5	-18.5907		3.33333	3	1.11111	0.9	0.363636	0.272727	0.363636	0.272727	0.272727	0.272727	0.333333	0.272727	1.22222	0.818182
959	959.01	AT5G25900.1 | Symbols: CYP701A3, GA3 | GA3 (GA REQUIRING 3); oxygen binding | chr5:9036076-9038281 FORWARD	-	58	-37.7215		3.66667	2.66667	1.375	0.727273	0.125	0.166667	0.208333	0.125	0.0833333	0.125	0.166667	0.111111	1.5	0.666667
960	960.01	AT3G01640.1 | Symbols: | GHMP kinase family protein | chr3:239425-241205 FORWARD	-	40	-33.1787		1.33333	5	0.266667	3.75	0.0555556	0.111111	0.0555556	0.388889	0.333333	0.222222	0.0740741	0.314815	0.235294	4.25
961	961.01	AT5G03630.1 | Symbols: ATMDAR2 | ATMDAR2; monodehydroascorbate reductase (NADH) | chr5:922377-924615 REVERSE	-	47.4	-34.4598		4.33333	2	2.16667	0.461538	0.148148	0.222222	0.148148	0.0740741	0.111111	0.037037	0.17284	0.0740741	2.33333	0.428571
962	962.01	AT1G74210.1 | Symbols: | glycerophosphoryl diester phosphodiesterase family protein | chr1:27914057-27916446 FORWARD	-	44.9	-18.7888		4.66667	1.66667	2.8	0.357143	0.4375	0.4375	0.1875	0.125	0.25	0	0.354167	0.125	2.83333	0.352941
963	963.01	AT1G09010.1 | Symbols: | glycoside hydrolase family 2 protein | chr1:2895262-2899290 REVERSE	-	107.5	-33.0605		3	3.33333	0.9	1.11111	0.106383	0.0425532	0.0425532	0.0638298	0.0638298	0.0851064	0.0638298	0.070922	0.9	1.11111
964	964.01	AT2G33410.1 | Symbols: | heterogeneous nuclear ribonucleoprotein, putative / hnRNP, putative | chr2:14163161-14164511 FORWARD	-	41.2	-24.5643		2.33333	4	0.583333	1.71429	0.166667	0.333333	0.166667	0.333333	0.25	0.5	0.222222	0.361111	0.615385	1.625
965	965.01	AT3G03310.1 | Symbols: | lecithin:cholesterol acyltransferase family protein / LACT family protein | chr3:778774-781495 REVERSE	-	50.2	-13.6364		2.33333	3.66667	0.636364	1.57143	0.333333	0.333333	0.111111	0.333333	0.555556	0.444444	0.259259	0.444444	0.583333	1.71429
966	966.01	AT5G56100.1 | Symbols: | glycine-rich protein / oleosin | chr5:22734347-22734799 FORWARD	-	15.6	-13.9897		1.66667	4.33333	0.384615	2.6	0	1	0.666667	2.33333	0.666667	1.33333	0.555556	1.44444	0.384615	2.6
967	967.01	AT3G22845.1 | Symbols: | emp24/gp25L/p24 protein-related | chr3:8087380-8088557 FORWARD	-	24.2	-14.7847		3	3	1	1	1	1	1	1	1	1	1	1	1	1
968	968.01	AT3G16000.1 | Symbols: MFP1 | MFP1 (MAR BINDING FILAMENT-LIKE PROTEIN 1) | chr3:5431047-5433619 REVERSE	-	81.8	-28.2371		4.66667	1.33333	3.5	0.285714	0.2	0.166667	0.166667	0.0666667	0.0333333	0.0333333	0.177778	0.0444444	4	0.25
969	969.01	AT1G10670.1 | Symbols: ACLA-1 | ACLA-1 (ATP-citrate lyase A-1) | chr1:3535788-3538099 FORWARD	3*	46.6	-15.3962		2.66667	2.33333	1.14286	0.875	0.357143	0.285714	0.142857	0.214286	0.285714	0.0714286	0.261905	0.190476	1.375	0.727273
969	969.02	AT1G09430.1 | Symbols: ACLA-3 | ACLA-3 (ATP-citrate lyase A-3) | chr1:3042137-3044980 FORWARD	-	46.8	-8.40846		2	1	2	0.5	0.285714	0.142857	0.142857	0.142857	0.142857	0	0.190476	0.0952381	2	0.5
970	970.01	AT2G33340.1 | Symbols: | transducin family protein / WD-40 repeat family protein | chr2:14133540-14138076 REVERSE	3*	61.6	-20.5233		2.33333	2	1.16667	0.857143	0.125	0.125	0.0416667	0.166667	0.0833333	0	0.0972222	0.0833333	1.16667	0.857143
970	970.02	AT1G04510.1 | Symbols: | transducin family protein / WD-40 repeat family protein | chr1:1226748-1230591 FORWARD	2*	56.7	-22.1908		2	1.33333	1.5	0.666667	0.142857	0.0952381	0.0476191	0.142857	0.0476191	0	0.0952381	0.0634921	1.5	0.666667
971	971.01	AT2G37020.1 | Symbols: | DNA binding | chr2:15553593-15555871 FORWARD	-	34.9	-19.8531		3.33333	2.66667	1.25	0.8	0.416667	0.25	0.166667	0.166667	0.25	0.25	0.277778	0.222222	1.25	0.8
972	972.01	AT4G00620.1 | Symbols: | tetrahydrofolate dehydrogenase/cyclohydrolase, putative | chr4:259265-260788 REVERSE	-	38.6	-21.8669		2.66667	3.33333	0.8	1.25	0.176471	0.176471	0.117647	0.235294	0.117647	0.235294	0.156863	0.196078	0.8	1.25
973	973.01	AT1G49970.1 | Symbols: NCLPP5, CLPR1 | CLPR1 (Clp protease proteolytic subunit 5); endopeptidase Clp | chr1:18505604-18508130 REVERSE	-	42.5	-27.0062		2.66667	3.33333	0.8	1.25	0.190476	0.0952381	0.0952381	0.238095	0.0952381	0.142857	0.126984	0.15873	0.8	1.25
974	974.01	AT5G67630.1 | Symbols: | DNA helicase, putative | chr5:26984761-26986532 REVERSE	-	52	-26.5197		4	2	2	0.5	0.0833333	0.208333	0.25	0.125	0.0833333	0.0416667	0.180556	0.0833333	2.16667	0.461538
975	975.01	AT4G31750.1 | Symbols: | protein phosphatase 2C, putative / PP2C, putative | chr4:15364663-15367213 REVERSE	-	33.1	-33.9266		2	4	0.5	2	0.125	0.125	0.1875	0.1875	0.3125	0.3125	0.145833	0.270833	0.538462	1.85714
976	976.01	AT1G52560.1 | Symbols: | 26.5 kDa class I small heat shock protein-like (HSP26.5-P) | chr1:19578452-19579435 REVERSE	2*	26.4	-31.2721		6	0	/	0	0.636364	0.545455	0.454545	0	0	0	0.545455	0	#DIV/0!	0
977	977.01	AT5G11490.1 | Symbols: | adaptin family protein | chr5:3671965-3676145 FORWARD	-	93.1	-33.9601		2.33333	3.66667	0.636364	1.57143	0.0909091	0.0606061	0.121212	0.181818	0.121212	0.0909091	0.0909091	0.131313	0.692308	1.44444
978	978.01	AT5G36230.1 | Symbols: | eIF4-gamma/eIF5/eIF2-epsilon domain-containing protein | chr5:14290749-14294003 FORWARD	-	47.1	-25.7376		4	2	2	0.5	0.238095	0.190476	0.190476	0.142857	0.190476	0	0.206349	0.111111	1.85714	0.538462
979	979.01	AT5G58090.1 | Symbols: | glycosyl hydrolase family 17 protein | chr5:23522782-23524419 REVERSE	-	52.1	-17.8794		3.33333	2.66667	1.25	0.8	0.111111	0.166667	0.277778	0.111111	0.166667	0.166667	0.185185	0.148148	1.25	0.8
980	980.01	AT4G25000.1 | Symbols: ATAMY1, AMY1 | AMY1/ATAMY1 (ALPHA-AMYLASE-LIKE); alpha-amylase | chr4:12852119-12853835 REVERSE	-	47.3	-26.4209		3.66667	2.33333	1.57143	0.636364	0.2	0.266667	0.333333	0.133333	0.266667	0.0666667	0.266667	0.155556	1.71429	0.583333
981	981.01	AT5G22330.1 | Symbols: ATTIP49A, RIN1 | ATTIP49A/RIN1 (RESISTANCE TO PSEUDOMONAS SYRINGAE PV MACULICOLA INTERACTOR 1); protein binding | chr5:7391029-7394074 REVERSE	-	50.2	-31.2425		4	2	2	0.5	0.227273	0.318182	0.136364	0.227273	0	0.0909091	0.227273	0.106061	2.14286	0.466667
982	982.01	AT3G21110.1 | Symbols: ATPURC, PUR7, PURC | PUR7 (PURIN 7); phosphoribosylaminoimidazolesuccinocarboxamide synthase | chr3:7402702-7405279 REVERSE	2*	45.9	-34.5665		4.66667	1.33333	3.5	0.285714	0.25	0.25	0.2	0.1	0.1	0	0.233333	0.0666667	3.5	0.285714
983	983.01	AT3G63170.1 | Symbols: | similar to unknown protein [Arabidopsis thaliana] (TAIR:AT2G26310.1); similar to unnamed protein product [Vitis vinifera] (GB:CAO22529.1); contains InterPro domain Chalcone isomerase-like (InterPro:IPR016087) | chr3:23345650-23346968 FORWARD	-	30.3	-32.6143		2.66667	3.33333	0.8	1.25	0.285714	0.0714286	0.214286	0.142857	0.285714	0.357143	0.190476	0.261905	0.727273	1.375
984	984.01	AT3G63190.1 | Symbols: RRF | RRF (RIBOSOME RECYCLING FACTOR, CHLOROPLAST PRECURSOR) | chr3:23353836-23355615 REVERSE	-	30.3	-26.4949		2.33333	3.66667	0.636364	1.57143	0.214286	0.214286	0.0714286	0.214286	0.357143	0.285714	0.166667	0.285714	0.583333	1.71429
985	985.01	AT4G14300.1 | Symbols: | heterogeneous nuclear ribonucleoprotein, putative / hnRNP, putative | chr4:8231175-8232781 FORWARD	-	42.2	-28.5717		3.33333	2.66667	1.25	0.8	0.166667	0.333333	0.333333	0.166667	0.25	0.25	0.277778	0.222222	1.25	0.8
986	986.01	AT2G23510.1 | Symbols: | transferase family protein | chr2:10018597-10020613 REVERSE	-	50.3	-25.3501		4	2	2	0.5	0.384615	0.307692	0.230769	0.230769	0.153846	0.153846	0.307692	0.179487	1.71429	0.583333
987	987.01	AT5G42720.1 | Symbols: | glycosyl hydrolase family 17 protein | chr5:17147763-17149991 FORWARD	-	47	-23.4154		0	6	0	/	0	0	0	0.363636	0.227273	0.272727	0	0.287879	0	#DIV/0!
988	988.01	AT3G07320.1 | Symbols: | glycosyl hydrolase family 17 protein | chr3:2332330-2333931 REVERSE	-	50.5	-31.5595		3.33333	2.66667	1.25	0.8	0.235294	0.235294	0.294118	0.235294	0.176471	0.0588235	0.254902	0.156863	1.625	0.615385
989	989.01	AT2G17230.1 | Symbols: | phosphate-responsive 1 family protein | chr2:7501974-7503065 REVERSE	-	39.5	-25.3313		0	6	0	/	0	0	0	0.461538	0.384615	0.538462	0	0.461538	0	#DIV/0!
990	990.01	AT4G37050.1 | Symbols: PLP4, PLA V | PLA V/PLP4 (Patatin-like protein 4); nutrient reservoir | chr4:17457255-17459636 REVERSE	-	47.1	-26.9624		4.66667	1.33333	3.5	0.285714	0.333333	0.333333	0.266667	0.133333	0.133333	0	0.311111	0.0888889	3.5	0.285714
991	991.01	AT1G06000.1 | Symbols: | UDP-glucoronosyl/UDP-glucosyl transferase family protein | chr1:1820494-1821801 REVERSE	-	48	-20.0044		3.33333	2.66667	1.25	0.8	0.266667	0.2	0.266667	0.133333	0.2	0.2	0.244444	0.177778	1.375	0.727273
992	992.01	AT4G36945.1 | Symbols: | phospholipase C | chr4:17420124-17422043 REVERSE	-	43.6	-11.4401		2.66667	3	0.888889	1.125	0.214286	0.142857	0.214286	0.285714	0.285714	0.0714286	0.190476	0.214286	0.888889	1.125
993	993.01	AT3G13460.1 | Symbols: ECT2 | ECT2; protein binding | chr3:4385281-4388227 REVERSE	3*	72.3	-44.3889		1.33333	4.33333	0.307692	3.25	0.153846	0	0.0384615	0.307692	0.153846	0.230769	0.0641026	0.230769	0.277778	3.6
994	994.01	AT5G47030.1 | Symbols: | ATP synthase delta' chain, mitochondrial | chr5:19107611-19109261 FORWARD	-	21.5	-20.3945		3	2.66667	1.125	0.888889	0.375	0.25	0.5	0.375	0.375	0.25	0.375	0.333333	1.125	0.888889
995	995.01	AT2G05790.1 | Symbols: | glycosyl hydrolase family 17 protein | chr2:2199447-2201290 FORWARD	-	51.2	-20.2305		0	5.66667	0	/	0	0	0	0.35	0.25	0.25	0	0.283333	0	#DIV/0!
996	996.01	AT3G27830.1 | Symbols: RPL12, RPL12-A | RPL12-A (RIBOSOMAL PROTEIN L12-A); structural constituent of ribosome | chr3:10319813-10320388 FORWARD	2*	20	-25.337		3	2.66667	1.125	0.888889	0.5	0.375	0.375	0.375	0.25	0.375	0.416667	0.333333	1.25	0.8
997	997.01	AT1G09270.1 | Symbols: | importin alpha-1 subunit, putative (IMPA4) | chr1:2994508-2997835 FORWARD	2*	59.3	-17.7222		3.66667	2	1.83333	0.545455	0.235294	0.294118	0.176471	0.117647	0.0588235	0.235294	0.235294	0.137255	1.71429	0.583333
998	998.01	AT5G06160.1 | Symbols: | splicing factor-related | chr5:1862624-1866299 REVERSE	-	58.8	-20.8442		3	2.66667	1.125	0.888889	0.115385	0.115385	0.115385	0.153846	0.115385	0.0384615	0.115385	0.102564	1.125	0.888889
999	999.01	AT2G17120.1 | Symbols: LYM2 | LYM2 (LYSM DOMAIN GPI-ANCHORED PROTEIN 2 PRECURSOR) | chr2:7466238-7467730 FORWARD	-	37.6	-30.8344		3.33333	2.33333	1.42857	0.7	0.454545	0.363636	0.181818	0.454545	0.0909091	0.181818	0.333333	0.242424	1.375	0.727273
1000	1000.01	AT2G25770.1 | Symbols: | similar to unknown protein [Arabidopsis thaliana] (TAIR:AT4G32870.1); similar to hypothetical protein [Vitis vinifera] (GB:CAN83252.1); contains domain SSF55961 (SSF55961) | chr2:11000065-11000568 FORWARD	2*	18.7	-31.7567		2	3.66667	0.545455	1.83333	0.375	0.25	0.25	0.625	0.375	0.625	0.291667	0.541667	0.538462	1.85714
1001	1001.01	AT4G39090.1 | Symbols: RD19A, RD19 | RD19 (RESPONSIVE TO DEHYDRATION 19); cysteine-type peptidase | chr4:18215820-18217320 REVERSE	-	40.3	-20.2427		0.666667	5	0.133333	7.5	0.111111	0	0.111111	0.555556	0.555556	0.555556	0.0740741	0.555556	0.133333	7.5
1002	1002.01	AT3G06350.1 | Symbols: EMB3004, MEE32 | EMB3004/MEE32 (EMBRYO DEFECTIVE 3004); 3-dehydroquinate dehydratase/ NADP binding / binding / catalytic/ shikimate 5-dehydrogenase | chr3:1924542-1927707 REVERSE	-	65.7	-26.3667		3.33333	2.33333	1.42857	0.7	0.133333	0.1	0.133333	0.1	0.1	0.0333333	0.122222	0.0777778	1.57143	0.636364
1003	1003.01	AT5G10300.1 | Symbols: | hydrolase, alpha/beta fold family protein | chr5:3239685-3240725 FORWARD	-	29.1	-29.9525		1	4.66667	0.214286	4.66667	0.133333	0	0.0666667	0.266667	0.333333	0.333333	0.0666667	0.311111	0.214286	4.66667
1004	1004.01	AT3G02110.1 | Symbols: SCPL25 | SCPL25 (serine carboxypeptidase-like 25); serine carboxypeptidase | chr3:370909-373644 REVERSE	-	53.3	-30.779		0.666667	5	0.133333	7.5	0	0.0454545	0.0454545	0.272727	0.136364	0.318182	0.030303	0.242424	0.125	8
1005	1005.01	AT4G33670.1 | Symbols: | L-galactose dehydrogenase (L-GalDH) | chr4:16169673-16171449 REVERSE	-	34.4	-15.0257		3	2.66667	1.125	0.888889	0.714286	0.571429	0.714286	0.428571	0.428571	0.285714	0.666667	0.380952	1.75	0.571429
1006	1006.01	AT1G02305.1 | Symbols: | cathepsin B-like cysteine protease, putative | chr1:455816-457974 FORWARD	-	39.9	-28.5306		0	5.66667	0	/	0	0	0	0.733333	0.133333	0.333333	0	0.4	0	#DIV/0!
1007	1007.01	AT4G27000.1 | Symbols: ATRBP45C | ATRBP45C; RNA binding | chr4:13554989-13557769 REVERSE	-	44.9	-24.6806		3	2.66667	1.125	0.888889	0.375	0.375	0.375	0.375	0.375	0.375	0.375	0.375	1	1
1008	1008.01	AT3G07680.1 | Symbols: | emp24/gp25L/p24 family protein | chr3:2455633-2456658 FORWARD	-	24.2	-13.5265		2.33333	3.33333	0.7	1.42857	0.428571	0.142857	0.571429	0.571429	0.428571	0.571429	0.380952	0.52381	0.727273	1.375
1009	1009.01	AT3G26060.1 | Symbols: ATPRX Q | ATPRX Q; antioxidant/ peroxiredoxin | chr3:9526044-9527360 FORWARD	-	23.6	-30.3529		0.666667	5	0.133333	7.5	0.1	0.1	0	0.5	0.5	0.8	0.0666667	0.6	0.111111	9
1010	1010.01	AT2G01350.4 | Symbols: QPT | QPT (QUINOLINATE PHOSHORIBOSYLTRANSFERASE) | chr2:165331-167057 REVERSE	-	35.4	-34.3193		1.66667	4	0.416667	2.4	0.166667	0	0.111111	0.222222	0.277778	0.222222	0.0925926	0.240741	0.384615	2.6
1011	1011.01	AT5G45830.1 | Symbols: DOG1 | DOG1 (DELAY OF GERMINATION 1) | chr5:18606896-18608627 REVERSE	-	32.4	-25.3809		2.66667	3	0.888889	1.125	0.25	0.25	0.166667	0.25	0.25	0.25	0.222222	0.25	0.888889	1.125
1012	1012.01	AT4G19210.1 | Symbols: ATRLI2 | ATRLI2 (Arabidopsis thaliana RNase L inhibitor protein 2) | chr4:10501917-10504787 FORWARD	-	68.2	-57.4048		0.666667	5	0.133333	7.5	0.04	0	0.04	0.2	0.04	0.36	0.0266667	0.2	0.133333	7.5
1013	1013.01	AT3G27530.1 | Symbols: GC6 | GC6 (GOLGIN CANDIDATE 6); binding / protein transporter | chr3:10195015-10200896 REVERSE	-	101.7	-42.2765		1.33333	4.33333	0.307692	3.25	0.0208333	0.0416667	0.0208333	0.166667	0.0833333	0.0416667	0.0277778	0.0972222	0.285714	3.5
1014	1014.01	AT2G45600.1 | Symbols: | hydrolase | chr2:18796873-18797862 FORWARD	-	36.3	-31.3573		4	1.66667	2.4	0.416667	0.294118	0.117647	0.294118	0.117647	0.117647	0.0588235	0.235294	0.0980392	2.4	0.416667
1015	1015.01	AT5G46230.1 | Symbols: | similar to unknown protein [Arabidopsis thaliana] (TAIR:AT1G09310.1); similar to unnamed protein product [Vitis vinifera] (GB:CAO14438.1); contains InterPro domain Protein of unknown function DUF538 (InterPro:IPR007493) | chr5:18759820-18760251 REVERSE	-	16.1	-15.7211		1.66667	4	0.416667	2.4	0.142857	0.285714	0.285714	0.571429	0.714286	0.571429	0.238095	0.619048	0.384615	2.6
1016	1016.01	AT5G63890.1 | Symbols: ATHDH | ATHDH (HISTIDINOL DEHYDROGENASE) | chr5:25582826-25585105 REVERSE	2*	48.8	-35.8832		4	1.66667	2.4	0.416667	0.3125	0.25	0.1875	0.1875	0.0625	0.0625	0.25	0.104167	2.4	0.416667
1017	1017.01	AT2G27680.1 | Symbols: | aldo/keto reductase family protein | chr2:11811058-11813042 REVERSE	-	43	-29.0344		2.66667	3	0.888889	1.125	0.157895	0.157895	0.105263	0.105263	0.210526	0.157895	0.140351	0.157895	0.888889	1.125
1018	1018.01	AT3G02720.1 | Symbols: | DJ-1 family protein / protease-related | chr3:586343-588095 FORWARD	-	41.5	-20.9652		4	1.66667	2.4	0.416667	0.357143	0.214286	0.285714	0.214286	0.142857	0	0.285714	0.119048	2.4	0.416667
1019	1019.01	AT2G18340.1 | Symbols: | late embryogenesis abundant domain-containing protein / LEA domain-containing protein | chr2:7976482-7978107 FORWARD	-	49.7	-18.4308		2.33333	3	0.777778	1.28571	0.125	0.1875	0.1875	0.25	0.1875	0.125	0.166667	0.1875	0.888889	1.125
1020	1020.01	AT1G69460.1 | Symbols: | emp24/gp25L/p24 family protein | chr1:26115717-26116823 REVERSE	-	24.3	-15.4561		1	4.33333	0.230769	4.33333	0.142857	0	0.285714	0.571429	0.714286	0.571429	0.142857	0.619048	0.230769	4.33333
1021	1021.01	AT5G66780.1 | Symbols: | similar to unknown [Ammopiptanthus mongolicus] (GB:AAW33981.1) | chr5:26680853-26681422 FORWARD	-	13.4	-15.6514		2	3.33333	0.6	1.66667	0.333333	0.333333	0.333333	1.33333	0	0.5	0.333333	0.611111	0.545455	1.83333
1022	1022.01	AT3G15280.1 | Symbols: | similar to unnamed protein product [Vitis vinifera] (GB:CAO66421.1) | chr3:5144151-5144677 REVERSE	-	16	-18.0925		3	2.33333	1.28571	0.777778	0.2	0.4	0.3	0.3	0.2	0.2	0.3	0.233333	1.28571	0.777778
1023	1023.01	AT3G55560.1 | Symbols: AGF2 | AGF2 (AT-HOOK PROTEIN OF GA FEEDBACK 2) | chr3:20615883-20616815 REVERSE	-	32.5	-30.5859		2.33333	3	0.777778	1.28571	0.4	0.6	0.4	0.8	0.6	0.4	0.466667	0.6	0.777778	1.28571
1024	1024.01	AT5G41210.1 | Symbols: GST10, ATGSTT1 | ATGSTT1 (Arabidopsis thaliana Glutathione S-transferase (class theta) 1); glutathione transferase | chr5:16509778-16511112 REVERSE	-	27.6	-12.5265		1.66667	3.66667	0.454545	2.2	0.222222	0.111111	0.222222	0.333333	0.444444	0.444444	0.185185	0.407407	0.454545	2.2
1025	1025.01	AT5G56360.1 | Symbols: | calmodulin-binding protein | chr5:22840812-22845176 REVERSE	-	73.1	-24.712		1	4.33333	0.230769	4.33333	0.0454545	0.0909091	0	0.318182	0.272727	0.0909091	0.0454545	0.227273	0.2	5
1026	1026.01	AT4G31860.1 | Symbols: | protein phosphatase 2C, putative / PP2C, putative | chr4:15406691-15408595 REVERSE	-	39.1	-38.2014		1.66667	3.66667	0.454545	2.2	0.2	0	0.133333	0.4	0.2	0.133333	0.111111	0.244444	0.454545	2.2
1027	1027.01	AT5G10940.1 | Symbols: | transducin family protein / WD-40 repeat family protein | chr5:3448891-3454128 REVERSE	-	83.7	-25.3758		2.66667	2.66667	1	1	0.0322581	0.0967742	0.129032	0.0645161	0.129032	0.0967742	0.0860215	0.0967742	0.888889	1.125
1028	1028.01	AT4G31840.1 | Symbols: | plastocyanin-like domain-containing protein | chr4:15401804-15402432 FORWARD	-	18.9	-19.4648		5.33333	0	/	0	0.428571	0.857143	1.14286	0	0	0	0.809524	0	#DIV/0!	0
1029	1029.01	AT5G64430.1 | Symbols: | octicosapeptide/Phox/Bem1p (PB1) domain-containing protein | chr5:25779766-25781307 REVERSE	-	56.3	-24.5722		0	4	0	/	0	0	0	0.235294	0.294118	0.176471	0	0.235294	0	#DIV/0!
1029	1029.02	AT5G09620.1 | Symbols: | octicosapeptide/Phox/Bem1p (PB1) domain-containing protein | chr5:2983758-2985353 REVERSE	-	59.5	-21.41		0	2	0	/	0	0	0	0.285714	0.142857	0	0	0.142857	0	#DIV/0!
1030	1030.01	AT1G44835.1 | Symbols: | YbaK/prolyl-tRNA synthetase family protein | chr1:16942349-16944777 FORWARD	-	33.6	-37.613		1.66667	3.66667	0.454545	2.2	0.166667	0.25	0.166667	0.416667	0.25	0.333333	0.194444	0.333333	0.583333	1.71429
1031	1031.01	AT5G09650.1 | Symbols: ATPPA6 | ATPPA6 (ARABIDOPSIS THALIANA PYROPHOSPHORYLASE 6); inorganic diphosphatase/ pyrophosphatase | chr5:2991332-2993118 REVERSE	-	33.3	-19.3222		1.66667	3.66667	0.454545	2.2	0.153846	0.153846	0.0769231	0.307692	0.230769	0.307692	0.128205	0.282051	0.454545	2.2
1032	1032.01	AT3G19130.1 | Symbols: ATRBP47B | ATRBP47B (RNA-BINDING PROTEIN 47B); RNA binding | chr3:6611404-6613829 REVERSE	-	48	-19.5072		1.66667	3.66667	0.454545	2.2	0.181818	0.0909091	0.181818	0.272727	0.363636	0.454545	0.151515	0.363636	0.416667	2.4
1033	1033.01	AT4G38370.1 | Symbols: | phosphoglycerate/bisphosphoglycerate mutase family protein | chr4:17970106-17971216 REVERSE	-	25.2	-26.343		3	2.33333	1.28571	0.777778	0.307692	0.307692	0.153846	0.153846	0.230769	0.230769	0.25641	0.205128	1.25	0.8
1034	1034.01	AT3G43300.1 | Symbols: ATMIN7 | ATMIN7 (ARABIDOPSIS THALIANA HOPM INTERACTOR 7); guanyl-nucleotide exchange factor/ protein binding | chr3:15245223-15256022 REVERSE	-	194.8	-31.4979		0	5.33333	0	/	0	0	0	0.0963855	0.0240964	0.0843373	0	0.0682731	0	#DIV/0!
1035	1035.01	AT1G14170.1 | Symbols: | KH domain-containing protein | chr1:4843460-4845250 REVERSE	-	49.6	-33.8641		2.66667	2.66667	1	1	0.3125	0.1875	0.1875	0.1875	0.25	0.125	0.229167	0.1875	1.22222	0.818182
1036	1036.01	AT4G23500.1 | Symbols: | glycoside hydrolase family 28 protein / polygalacturonase (pectinase) family protein | chr4:12264650-12267084 FORWARD	-	54.6	-15.9841		3	2.33333	1.28571	0.777778	0.25	0.25	0.25	0.166667	0.25	0.25	0.25	0.222222	1.125	0.888889
1037	1037.01	AT3G09090.1 | Symbols: DEX1 | DEX1 (DEFECTIVE IN EXINE FORMATION 1) | chr3:2782917-2787557 REVERSE	-	99.5	-27.8797		1	4.33333	0.230769	4.33333	0.0740741	0	0.037037	0.185185	0.185185	0.259259	0.037037	0.209877	0.176471	5.66667
1038	1038.01	AT5G20290.1 | Symbols: | 40S ribosomal protein S8 (RPS8A) | chr5:6851697-6853014 REVERSE	-	24.9	-41.543		0.333333	5	0.0666667	15	0	0	0.222222	0.666667	0.555556	0.555556	0.0740741	0.592593	0.125	8
1039	1039.01	AT3G08740.1 | Symbols: | elongation factor P (EF-P) family protein | chr3:2654794-2656160 REVERSE	-	26.1	-15.8592		2.66667	2.66667	1	1	0.0909091	0.272727	0.363636	0.272727	0.181818	0.272727	0.242424	0.242424	1	1
1040	1040.01	AT3G56460.1 | Symbols: | oxidoreductase, zinc-binding dehydrogenase family protein | chr3:20944008-20945404 REVERSE	-	37.2	-32.5241		1.66667	3.66667	0.454545	2.2	0.0625	0.125	0.125	0.1875	0.1875	0.375	0.104167	0.25	0.416667	2.4
1041	1041.01	AT2G36770.1 | Symbols: | UDP-glucoronosyl/UDP-glucosyl transferase family protein | chr2:15422306-15423796 REVERSE	-	55.8	-19.6163		0	3.33333	0	/	0	0	0	0.2	0.4	0.133333	0	0.244444	0	#DIV/0!
1041	1041.02	AT2G36780.1 | Symbols: | UDP-glucoronosyl/UDP-glucosyl transferase family protein | chr2:15424697-15426187 REVERSE	-	55.8	-20.7209		1.33333	1.33333	1	1	0.0952381	0.0476191	0.0952381	0.0952381	0.142857	0	0.0793651	0.0793651	1	1
1042	1042.01	AT1G29980.1 | Symbols: | similar to unknown protein [Arabidopsis thaliana] (TAIR:AT2G34510.1); similar to unknown [Populus trichocarpa] (GB:ABK95079.1); contains InterPro domain Protein of unknown function DUF642 (InterPro:IPR006946); contains InterPro domain Galactose-binding like (InterPro:IPR008979) | chr1:10503395-10505978 REVERSE	2*	44.2	-43.9066		0.333333	5	0.0666667	15	0	0.0714286	0	0.428571	0.285714	0.357143	0.0238095	0.357143	0.0666667	15
1043	1043.01	AT1G72160.1 | Symbols: | SEC14 cytosolic factor family protein / phosphoglyceride transfer family protein | chr1:27157485-27159271 REVERSE	-	56	-20.8384		2.66667	2.66667	1	1	0.2	0.15	0.15	0.15	0.2	0.1	0.166667	0.15	1.11111	0.9
1044	1044.01	AT2G18230.1 | Symbols: ATPPA2 | ATPPA2 (ARABIDOPSIS THALIANA PYROPHOSPHORYLASE 2); inorganic diphosphatase/ pyrophosphatase | chr2:7939221-7940642 REVERSE	-	24.6	-17.0973		2	1.66667	1.2	0.833333	0.222222	0.222222	0.222222	0	0.222222	0.333333	0.222222	0.185185	1.2	0.833333
1044	1044.02	AT1G01050.1 | Symbols: ATPPA1 | ATPPA1 (ARABIDOPSIS THALIANA PYROPHOSPHORYLASE 1); inorganic diphosphatase/ pyrophosphatase | chr1:31382-32670 REVERSE	2*	24.4	-12.4525		1	1.33333	0.75	1.33333	0.25	0.25	0.5	0	0.5	0.5	0.333333	0.333333	1	1
1045	1045.01	AT5G48960.1 | Symbols: | 5' nucleotidase family protein | chr5:19866871-19870608 FORWARD	-	72.7	-19.4832		4.66667	0.666667	7	0.142857	0.185185	0.148148	0.222222	0.037037	0	0.0740741	0.185185	0.037037	5	0.2
1046	1046.01	AT1G14510.1 | Symbols: | PHD finger family protein | chr1:4962166-4964149 REVERSE	-	28.2	-10.5664		2.33333	2	1.16667	0.857143	0.125	0.5	0.25	0.375	0.375	0	0.291667	0.25	1.16667	0.857143
1046	1046.02	AT2G02470.1 | Symbols: | PHD finger family protein | chr2:652836-654620 FORWARD	-	28.7	-11.0585		2.33333	1.66667	1.4	0.714286	0.333333	0.5	0.333333	0.333333	0.333333	0.166667	0.388889	0.277778	1.4	0.714286
1047	1047.01	AT4G24690.1 | Symbols: | ubiquitin-associated (UBA)/TS-N domain-containing protein / octicosapeptide/Phox/Bemp1 (PB1) domain-containing protein | chr4:12741201-12744212 FORWARD	-	76	-22.7846		1	4.33333	0.230769	4.33333	0.037037	0.037037	0.037037	0.185185	0.185185	0.111111	0.037037	0.160494	0.230769	4.33333
1048	1048.01	AT5G36880.1 | Symbols: | acetyl-CoA synthetase, putative / acetate-CoA ligase, putative | chr5:14552191-14556314 REVERSE	2*	76.6	-32.1382		2	3.33333	0.6	1.66667	0.0689655	0.103448	0.0689655	0.0344828	0.172414	0.137931	0.0804598	0.114943	0.7	1.42857
1049	1049.01	AT3G45770.1 | Symbols: | oxidoreductase, zinc-binding dehydrogenase family protein | chr3:16816738-16818759 REVERSE	-	40.7	-26.2985		2.66667	2.66667	1	1	0.235294	0.117647	0.117647	0.176471	0.235294	0.117647	0.156863	0.176471	0.888889	1.125
1050	1050.01	AT1G17370.1 | Symbols: UBP1B | UBP1B (OLIGOURIDYLATE BINDING PROTEIN 1B); mRNA 3'-UTR binding | chr1:5951835-5954818 REVERSE	2*	45.9	-16.7601		2.66667	2	1.33333	0.75	0.4	0.2	0.3	0	0.3	0.3	0.3	0.2	1.5	0.666667
1050	1050.02	AT1G54080.1 | Symbols: UBP1A | UBP1A; mRNA 3'-UTR binding | chr1:20187591-20190492 REVERSE	2*	47.1	-15.1208		1.66667	1.66667	1	1	0.2	0.2	0.2	0.1	0.2	0.2	0.2	0.166667	1.2	0.833333
1051	1051.01	AT5G64270.1 | Symbols: | splicing factor, putative | chr5:25724135-25727944 FORWARD	-	141.2	-38.9537		2	3.33333	0.6	1.66667	0.0384615	0.0384615	0.0576923	0.115385	0.0384615	0.0576923	0.0448718	0.0705128	0.636364	1.57143
1052	1052.01	AT4G16130.1 | Symbols: ISA1, ATISA1, ARA1 | ARA1 (ARABINOSE KINASE); ATP binding / galactokinase | chr4:9120887-9127668 FORWARD	-	114.1	-32.7185		2.33333	3	0.777778	1.28571	0.0526316	0.0789474	0.0789474	0.105263	0	0.157895	0.0701754	0.0877193	0.8	1.25
1053	1053.01	AT5G55940.1 | Symbols: EMB2731 | EMB2731 (EMBRYO DEFECTIVE 2731) | chr5:22673482-22675120 REVERSE	-	22.9	-20.5114		2.33333	3	0.777778	1.28571	0.272727	0.0909091	0.272727	0.0909091	0.363636	0.363636	0.212121	0.272727	0.777778	1.28571
1054	1054.01	AT2G21060.1 | Symbols: ATGRP2B | ATGRP2B (GLYCINE-RICH PROTEIN 2B); nucleic acid binding | chr2:9044064-9044669 REVERSE	-	19	-39.3956		1.66667	3.66667	0.454545	2.2	0	0.4	0.1	0.4	0.2	0.5	0.166667	0.366667	0.454545	2.2
1055	1055.01	AT1G21080.1 | Symbols: | DNAJ heat shock N-terminal domain-containing protein | chr1:7378811-7382264 REVERSE	-	43.8	-22.9295		3.33333	2	1.66667	0.6	0.235294	0.176471	0.176471	0.117647	0.117647	0.117647	0.196078	0.117647	1.66667	0.6
1056	1056.01	AT5G45390.1 | Symbols: NCLPP3, NCLPP4, CLPP4 | CLPP4 (Clp protease proteolytic subunit 4); endopeptidase Clp | chr5:18413578-18414813 FORWARD	-	31.4	-16.8441		2.66667	2.66667	1	1	0.153846	0.307692	0.230769	0.230769	0.230769	0.230769	0.230769	0.230769	1	1
1057	1057.01	AT5G22770.1 | Symbols: ALPHA-ADR | ALPHA-ADR (ALPHA-ADAPTIN); binding / protein binding / protein transporter | chr5:7579847-7588029 REVERSE	4*	112	-18.7064		2	3.33333	0.6	1.66667	0.0476191	0.0714286	0.0476191	0.119048	0.0714286	0.0952381	0.0555556	0.0952381	0.583333	1.71429
1058	1058.01	AT3G14360.1 | Symbols: | lipase class 3 family protein | chr3:4791603-4793541 FORWARD	-	59.5	-26.2395		2.33333	3	0.777778	1.28571	0.0384615	0.115385	0.153846	0.153846	0.115385	0.115385	0.102564	0.128205	0.8	1.25
1059	1059.01	AT5G23400.1 | Symbols: | disease resistance family protein / LRR family protein | chr5:7880606-7882375 FORWARD	-	63.9	-20.924		4.66667	0.666667	7	0.142857	0.148148	0.222222	0.185185	0	0.0740741	0	0.185185	0.0246914	7.5	0.133333
1060	1060.01	AT5G07470.1 | Symbols: PMSR3 | PMSR3 (PEPTIDEMETHIONINE SULFOXIDE REDUCTASE 3); peptide-methionine-(S)-S-oxide reductase | chr5:2362761-2364287 REVERSE	-	22.5	-11.6451		1.66667	2.33333	0.714286	1.4	0.25	0.25	0.125	0.125	0.375	0.375	0.208333	0.291667	0.714286	1.4
1060	1060.02	AT5G61640.1 | Symbols: PMSR1 | PMSR1 (PEPTIDEMETHIONINE SULFOXIDE REDUCTASE 1); peptide-methionine-(S)-S-oxide reductase | chr5:24792333-24793373 FORWARD	-	22.8	-15.2299		2	2	1	1	0.222222	0.333333	0.111111	0.222222	0.222222	0.222222	0.222222	0.222222	1	1
1061	1061.01	AT1G77180.1 | Symbols: | chromatin protein family | chr1:29004685-29006526 REVERSE	2*	69.3	-25.9118		1.33333	3.66667	0.363636	2.75	0.103448	0	0.103448	0.206897	0.103448	0.0689655	0.0689655	0.126437	0.545455	1.83333
1062	1062.01	AT5G65165.1 | Symbols: SDH2-3 | SDH2-3 (Succinate dehydrogenase 2-3) | chr5:26051741-26053148 REVERSE	-	34.9	-12.422		2.33333	2.66667	0.875	1.14286	0.333333	0.166667	0.166667	0.25	0.25	0.25	0.222222	0.25	0.888889	1.125
1063	1063.01	AT3G15970.1 | Symbols: | Ran-binding protein 1 domain-containing protein / RanBP1 domain-containing protein | chr3:5408988-5410385 REVERSE	-	49	-24.2577		1.66667	3.33333	0.5	2	0.0833333	0.0833333	0.0416667	0.166667	0.166667	0.0833333	0.0694444	0.138889	0.5	2
1064	1064.01	AT1G48920.1 | Symbols: ATNUC-L1, PARL1 | ATNUC-L1/PARL1 (PARALLEL 1); nucleic acid binding | chr1:18101854-18105090 FORWARD	-	58.6	-26.0156		0	5	0	/	0	0	0	0.333333	0.148148	0.111111	0	0.197531	0	#DIV/0!
1065	1065.01	AT5G18230.1 | Symbols: | transcription regulator NOT2/NOT3/NOT5 family protein | chr5:6021612-6027033 REVERSE	-	92.8	-49.9268		0	5	0	/	0	0	0	0.258064	0.129032	0.0967742	0	0.16129	0	#DIV/0!
1066	1066.01	AT1G04980.1 | Symbols: ATPDIL2-2 | ATPDIL2-2 (PDI-LIKE 2-2); thiol-disulfide exchange intermediate | chr1:1413868-1416119 REVERSE	-	48.3	-23.2168		2.66667	2.33333	1.14286	0.875	0.1875	0.25	0.125	0.25	0.0625	0.125	0.1875	0.145833	1.28571	0.777778
1067	1067.01	AT1G53210.1 | Symbols: | sodium/calcium exchanger family protein / calcium-binding EF hand family protein | chr1:19848458-19851201 FORWARD	-	63.3	-26.0261		1.66667	3.33333	0.5	2	0.0769231	0.153846	0.153846	0.461538	0.153846	0.230769	0.128205	0.282051	0.454545	2.2
1068	1068.01	AT5G39730.1 | Symbols: | avirulence-responsive protein-related / avirulence induced gene (AIG) protein-related | chr5:15918968-15919852 FORWARD	-	19.9	-19.2706		1.66667	3.33333	0.5	2	0.25	0	0.375	0.25	0.625	0.5	0.208333	0.458333	0.454545	2.2
1069	1069.01	AT3G20210.1 | Symbols: DELTAVPE, DELTA-VPE | DELTA-VPE (delta vacuolar processing enzyme); cysteine-type endopeptidase | chr3:7052488-7054531 FORWARD	-	52	-11.7385		2	3	0.666667	1.5	0.105263	0.105263	0.105263	0.0526316	0.315789	0.105263	0.105263	0.157895	0.666667	1.5
1070	1070.01	AT1G50940.1 | Symbols: ETFALPHA | ETFALPHA (ELECTRON TRANSFER FLAVOPROTEIN ALPHA); FAD binding / electron carrier | chr1:18881706-18883607 REVERSE	-	38.3	-22.667		3.33333	1.66667	2	0.5	0.285714	0.214286	0.214286	0.142857	0.142857	0.0714286	0.238095	0.119048	2	0.5
1071	1071.01	AT1G80670.1 | Symbols: | transducin family protein / WD-40 repeat family protein | chr1:30325701-30328435 REVERSE	-	38.2	-20.1137		2.33333	2.66667	0.875	1.14286	0.230769	0.153846	0.230769	0.230769	0.230769	0.230769	0.205128	0.230769	0.888889	1.125
1072	1072.01	AT1G26090.1 | Symbols: | ATP binding | chr1:9020496-9022606 FORWARD	-	49.8	-23.6813		2.66667	2.33333	1.14286	0.875	0.235294	0.117647	0.117647	0.176471	0.0588235	0.176471	0.156863	0.137255	1.14286	0.875
1073	1073.01	AT5G33320.1 | Symbols: PPT, ARAPPT, CUE1 | CUE1 (CAB UNDEREXPRESSED 1); antiporter/ triose-phosphate transmembrane transporter | chr5:12606180-12608638 FORWARD	-	44.1	-8.54363		1	4	0.25	4	0.272727	0	0	0.545455	0.272727	0.272727	0.0909091	0.363636	0.25	4
1074	1074.01	AT2G42130.2 | Symbols: | Identical to Probable plastid-lipid-associated protein 13, chloroplast precursor (PAP13) [Arabidopsis Thaliana] (GB:Q8S9M1;GB:O48521;GB:Q84X37;GB:Q84X38;GB:Q84X39;GB:Q8GY49); similar to unknown protein [Arabidopsis thaliana] (TAIR:AT3G58010.1); similar to unknown [Populus trichocarpa] (GB:ABK96151.1) | chr2:17573320-17574908 FORWARD	3*	29.6	-23.0437		1	4	0.25	4	0.133333	0	0.0666667	0.266667	0.266667	0.333333	0.0666667	0.288889	0.230769	4.33333
1075	1075.01	AT4G12910.1 | Symbols: SCPL20 | SCPL20 (serine carboxypeptidase-like 20); serine carboxypeptidase | chr4:7550612-7553048 REVERSE	-	54.1	-21.1089		2	3	0.666667	1.5	0.0588235	0.117647	0.176471	0.176471	0.176471	0.176471	0.117647	0.176471	0.666667	1.5
1076	1076.01	AT2G35120.1 | Symbols: | glycine cleavage system H protein, mitochondrial, putative | chr2:14812992-14814353 REVERSE	-	17	-28.6759		1.33333	3.66667	0.363636	2.75	0.333333	0	0.333333	0.333333	0.833333	0.833333	0.222222	0.666667	0.333333	3
1077	1077.01	AT5G46180.1 | Symbols: delta-OAT | delta-OAT (ornithine- delta-aminotransferase); ornithine-oxo-acid transaminase | chr5:18735993-18738498 REVERSE	-	52.1	-23.5512		3.33333	1.66667	2	0.5	0.181818	0.136364	0.181818	0.136364	0.0909091	0	0.166667	0.0757576	2.2	0.454545
1078	1078.01	AT1G79010.1 | Symbols: | NADH-ubiquinone oxidoreductase 23 kDa subunit, mitochondrial (TYKY) | chr1:29730031-29731826 REVERSE	-	25.4	-20.8895		2.33333	2	1.16667	0.857143	0.2	0.3	0.2	0.4	0.3	0	0.233333	0.233333	1	1
1078	1078.02	AT1G16700.1 | Symbols: ATMLO14 | ATMLO14 (ARABIDOPSIS THALIANA MILDEW RESISTANCE LOCUS O 14); NADH dehydrogenase (ubiquinone) | chr1:5710005-5711687 FORWARD	-	25.3	-13.342		1.33333	0.666667	2	0.5	0	0.3	0.1	0	0.2	0	0.133333	0.0666667	2	0.5
1079	1079.01	AT2G47970.1 | Symbols: | NPL4 family protein | chr2:19636595-19638043 FORWARD	2*	46	-25.0514		2	3	0.666667	1.5	0.0769231	0.153846	0.230769	0.230769	0.153846	0.307692	0.153846	0.230769	0.666667	1.5
1080	1080.01	AT2G39020.1 | Symbols: | GCN5-related N-acetyltransferase (GNAT) family protein | chr2:16302470-16303180 FORWARD	-	26.3	-17.048		1	4	0.25	4	0.2	0	0.2	0.4	0.5	0.3	0.133333	0.4	0.333333	3
1081	1081.01	AT3G24200.1 | Symbols: | monooxygenase | chr3:8748102-8751582 REVERSE	2*	54.9	-35.1148		4.33333	0.666667	6.5	0.153846	0.315789	0.210526	0.157895	0.0526316	0.0526316	0	0.22807	0.0350877	6.5	0.153846
1082	1082.01	AT3G09350.1 | Symbols: | armadillo/beta-catenin repeat family protein | chr3:2871222-2873115 FORWARD	2*	40.3	-16.7334		3.66667	1.33333	2.75	0.363636	0.25	0.1875	0.25	0.125	0.125	0.125	0.229167	0.125	1.83333	0.545455
1083	1083.01	AT3G18270.1 | Symbols: CYP77A5P | CYP77A5P (cytochrome P450, family 77, subfamily A, polypeptide 5 pseudogene); catalytic | chr3:6262016-6264031 FORWARD	-	44.5	-24.7153		3.66667	1.33333	2.75	0.363636	0.35	0.1	0.1	0.15	0.05	0	0.183333	0.0666667	2.75	0.363636
1084	1084.01	AT1G01090.1 | Symbols: PDH-E1 ALPHA | PDH-E1 ALPHA (PYRUVATE DEHYDROGENASE E1 ALPHA); pyruvate dehydrogenase (acetyl-transferring) | chr1:47705-49166 REVERSE	-	47.1	-35.3515		1.66667	3.33333	0.5	2	0.0909091	0.0909091	0.0909091	0.181818	0.227273	0.0909091	0.0909091	0.166667	0.545455	1.83333
1085	1085.01	AT5G08540.1 | Symbols: | similar to unnamed protein product [Vitis vinifera] (GB:CAO65975.1) | chr5:2763915-2765432 FORWARD	-	38.5	-26.1226		2.33333	2.66667	0.875	1.14286	0.277778	0.166667	0	0.222222	0.111111	0.166667	0.148148	0.166667	0.888889	1.125
1086	1086.01	AT5G45160.1 | Symbols: | root hair defective 3 GTP-binding (RHD3) family protein | chr5:18282218-18287262 FORWARD	-	93.4	-19.2758		1.33333	3.66667	0.363636	2.75	0.0526316	0.0526316	0	0.105263	0.131579	0.0526316	0.0350877	0.0964912	0.363636	2.75
1087	1087.01	AT5G11560.1 | Symbols: | catalytic | chr5:3709735-3713995 REVERSE	-	108.7	-44.2376		0	5	0	/	0	0	0	0.135135	0.189189	0.108108	0	0.144144	0	#DIV/0!
1088	1088.01	AT3G53580.1 | Symbols: | diaminopimelate epimerase family protein | chr3:19875762-19877885 FORWARD	-	38.9	-22.6084		2.33333	2.66667	0.875	1.14286	0.111111	0.166667	0.111111	0.166667	0.166667	0.166667	0.12963	0.166667	0.777778	1.28571
1089	1089.01	AT5G58710.1 | Symbols: ROC7 | ROC7 (rotamase CyP 7); peptidyl-prolyl cis-trans isomerase | chr5:23735066-23736721 FORWARD	-	21.9	-16.9217		1	2.33333	0.428571	2.33333	0.333333	0.166667	0	0.666667	0.333333	0.166667	0.166667	0.388889	0.428571	2.33333
1089	1089.02	AT2G29960.1 | Symbols: ATCYP5, CYP19-4, CYP5 | CYP5 (cyclophilin 5); peptidyl-prolyl cis-trans isomerase | chr2:12776260-12777605 REVERSE	2*	21.4	-13.1052		0.333333	2.33333	0.142857	7	0	0.166667	0	0.666667	0.333333	0.166667	0.0555556	0.388889	0.142857	7
1090	1090.01	AT4G14100.1 | Symbols: | transferase, transferring glycosyl groups | chr4:8120744-8122283 FORWARD	-	23.8	-20.5894		2.66667	2.33333	1.14286	0.875	0.375	0.5	0.25	0	0.375	0.5	0.375	0.291667	1.28571	0.777778
1091	1091.01	AT4G23600.1 | Symbols: JR2, CORI3 | CORI3 (CORONATINE INDUCED 1, JASMONIC ACID RESPONSIVE 2); transaminase | chr4:12310667-12312895 FORWARD	-	46.9	-19.7081		3	2	1.5	0.666667	0.210526	0.157895	0.157895	0.105263	0.105263	0.105263	0.175439	0.105263	1.66667	0.6
1092	1092.01	AT2G05830.1 | Symbols: | eukaryotic translation initiation factor 2B family protein / eIF-2B family protein | chr2:2229756-2231836 FORWARD	-	39.5	-14.8637		2.66667	2.33333	1.14286	0.875	0.238095	0.0952381	0.142857	0.190476	0.0952381	0.142857	0.15873	0.142857	1.11111	0.9
1093	1093.01	AT3G17020.1 | Symbols: | universal stress protein (USP) family protein | chr3:5802734-5804069 REVERSE	-	17.7	-26.1782		1	4	0.25	4	0.333333	0.166667	0	0.5	0.666667	0.833333	0.166667	0.666667	0.25	4
1094	1094.01	AT4G39080.1 | Symbols: VHA-A3 | VHA-A3 (VACUOLAR PROTON ATPASE A3); ATPase | chr4:18209507-18214746 FORWARD	-	92.7	-23.0359		0.666667	4.33333	0.153846	6.5	0	0.0322581	0.0322581	0.225806	0.129032	0.129032	0.0215054	0.16129	0.133333	7.5
1095	1095.01	AT5G26860.1 | Symbols: LON_ARA_ARA | LON_ARA_ARA (Lon protease homolog gene); ATP binding / ATP-dependent peptidase/ serine-type peptidase | chr5:9451051-9456634 FORWARD	-	109	-21.3384		2.33333	2.66667	0.875	1.14286	0	0.0625	0.104167	0.0416667	0.0833333	0.0416667	0.0555556	0.0555556	1	1
1096	1096.01	AT1G48420.1 | Symbols: D-CDES | D-CDES (D-CYSTEINE DESULFHYDRASE); 1-aminocyclopropane-1-carboxylate deaminase/ D-cysteine desulfhydrase/ catalytic | chr1:17900435-17902471 REVERSE	-	43.8	-28.8809		3.33333	1.66667	2	0.5	0.166667	0.166667	0.222222	0.166667	0.0555556	0.0555556	0.185185	0.0925926	2	0.5
1097	1097.01	AT4G01970.1 | Symbols: ATSTS | ATSTS (ARABIDOPSIS THALIANA STACHYOSE SYNTHASE); galactinol-raffinose galactosyltransferase/ hydrolase, hydrolyzing O-glycosyl compounds | chr4:854073-856953 REVERSE	-	97.8	-23.3844		1.33333	3.66667	0.363636	2.75	0.0540541	0	0.0540541	0.108108	0.108108	0.108108	0.036036	0.108108	0.333333	3
1098	1098.01	AT5G61410.1 | Symbols: EMB2728, RPE | RPE (EMBRYO DEFECTIVE 2728); ribulose-phosphate 3-epimerase | chr5:24701311-24703062 REVERSE	2*	29.9	-26.8555		2.66667	2.33333	1.14286	0.875	0.222222	0.333333	0.333333	0.222222	0.222222	0.333333	0.296296	0.259259	1.14286	0.875
1099	1099.01	AT5G22880.1 | Symbols: H2B, HTB2 | H2B/HTB2 (HISTONE H2B); DNA binding | chr5:7652133-7652570 REVERSE	-	15.6	-14.3814		2	2.66667	0.75	1.33333	0.4	0.4	0.6	0.6	0.6	0.6	0.466667	0.6	0.777778	1.28571
1100	1100.01	AT5G41950.1 | Symbols: | binding | chr5:16803053-16806588 FORWARD	-	62.3	-22.2622		1	3.66667	0.272727	3.66667	0.0909091	0	0.0909091	0.272727	0.0909091	0.181818	0.0606061	0.181818	0.333333	3
1101	1101.01	AT5G11450.1 | Symbols: | oxygen-evolving complex-related | chr5:3654476-3656358 FORWARD	-	33.3	-15.5764		2.33333	2.33333	1	1	0.428571	0.285714	0.285714	0.285714	0.428571	0.285714	0.333333	0.333333	1	1
1102	1102.01	AT1G31190.1 | Symbols: | inositol monophosphatase family protein | chr1:11144842-11146781 FORWARD	-	40.3	-22.629		2.66667	2	1.33333	0.75	0.133333	0.266667	0.133333	0.266667	0.133333	0	0.177778	0.133333	1.33333	0.75
1103	1103.01	AT3G06810.1 | Symbols: IBR3 | IBR3 (IBA-RESPONSE 3); acyl-CoA dehydrogenase/ oxidoreductase | chr3:2146540-2150660 FORWARD	-	91.5	-31.9557		0.333333	4.33333	0.0769231	13	0.027027	0	0	0.27027	0.027027	0.0810811	0.00900901	0.126126	0.0714286	14
1104	1104.01	AT5G19350.1 | Symbols: | RNA-binding protein 45 (RBP45), putative | chr5:6518980-6521297 FORWARD	2*	46.5	-15.4805		2.33333	2.33333	1	1	0.142857	0.142857	0.214286	0.142857	0.214286	0.214286	0.166667	0.190476	0.875	1.14286
1105	1105.01	AT5G53480.1 | Symbols: | importin beta-2, putative | chr5:21731242-21733935 FORWARD	-	96.1	-27.7439		1.33333	3.33333	0.4	2.5	0.0740741	0.0740741	0.111111	0.222222	0.111111	0.0740741	0.0864198	0.135802	0.636364	1.57143
1106	1106.01	AT4G24770.1 | Symbols: ATRBP31, CP31, ATRBP33, RBP31 | RBP31 (31-KDA RNA BINDING PROTEIN); RNA binding / poly(U) binding | chr4:12766233-12767962 REVERSE	-	35.7	-20.2581		1.66667	3	0.555556	1.8	0.125	0.25	0.25	0.375	0.5	0.25	0.208333	0.375	0.555556	1.8
1107	1107.01	AT3G45190.1 | Symbols: | SIT4 phosphatase-associated family protein | chr3:16552979-16559146 REVERSE	-	92.1	-22.7568		1	3.66667	0.272727	3.66667	0	0.0789474	0.0263158	0.131579	0.105263	0.0526316	0.0350877	0.0964912	0.363636	2.75
1108	1108.01	AT5G30510.1 | Symbols: ARRPS1, RPS1 | RPS1 (ribosomal protein S1); RNA binding | chr5:11636492-11638453 REVERSE	-	45	-19.3259		3.66667	1	3.66667	0.272727	0.333333	0.111111	0.166667	0	0.111111	0.0555556	0.203704	0.0555556	3.66667	0.272727
1109	1109.01	AT2G41620.1 | Symbols: | nucleoporin interacting component family protein | chr2:17357497-17362075 REVERSE	-	96.4	-20.6531		2	2.66667	0.75	1.33333	0.0540541	0.027027	0.135135	0.108108	0.108108	0.027027	0.0720721	0.0810811	0.888889	1.125
1110	1110.01	AT3G25530.1 | Symbols: GHBDH, ATGHBDH | ATGHBDH/GHBDH; 3-hydroxybutyrate dehydrogenase/ phosphogluconate dehydrogenase (decarboxylating) | chr3:9273186-9274751 REVERSE	-	30.6	-19.6004		2	2.66667	0.75	1.33333	0.125	0.0625	0.25	0.1875	0.1875	0.125	0.145833	0.166667	0.875	1.14286
1111	1111.01	AT1G20950.1 | Symbols: | pyrophosphate--fructose-6-phosphate 1-phosphotransferase-related / pyrophosphate-dependent 6-phosphofructose-1-kinase-related | chr1:7297456-7301325 REVERSE	-	67	-25.2667		1	3.66667	0.272727	3.66667	0	0.030303	0.0606061	0.0909091	0.0909091	0.181818	0.030303	0.121212	0.25	4
1112	1112.01	AT1G44170.1 | Symbols: ALDH4, ALDH3H1 | ALDH3H1 (ALDEHYDE DEHYDROGENASE 4); 3-chloroallyl aldehyde dehydrogenase/ aldehyde dehydrogenase (NAD) | chr1:16799004-16802471 REVERSE	2*	53	-16.0448		3.33333	1.33333	2.5	0.4	0.352941	0.176471	0.117647	0.0588235	0.0588235	0.117647	0.215686	0.0784314	2.75	0.363636
1113	1113.01	AT5G35620.1 | Symbols: EIF(ISO)4E, LSP, LSP1 | LSP1 (LOSS OF SUSCEPTIBILITY TO POTYVIRUSES); RNA binding / translation initiation factor | chr5:13842176-13843561 REVERSE	-	22.4	-18.546		2	2.66667	0.75	1.33333	0.333333	0.222222	0.111111	0.111111	0.444444	0.333333	0.222222	0.296296	0.75	1.33333
1114	1114.01	AT1G15060.1 | Symbols: | similar to unknown protein [Arabidopsis thaliana] (TAIR:AT1G73750.1); similar to Os01g0692600 [Oryza sativa (japonica cultivar-group)] (GB:NP_001043943.1); similar to hypothetical protein OsI_003298 [Oryza sativa (indica cultivar-group)] (GB:EAY75451.1); contains InterPro domain Uncharacterised conserved protein UCP031088, alpha/beta hydrolase, At1g15070 (InterPro:IPR0169…	-	63.5	-23.7709		3.33333	1.33333	2.5	0.4	0.16	0.12	0.12	0.08	0.04	0.04	0.133333	0.0533333	2.5	0.4
1115	1115.01	AT2G18020.1 | Symbols: EMB2296 | EMB2296 (EMBRYO DEFECTIVE 2296); structural constituent of ribosome | chr2:7844233-7845242 FORWARD	2*	27.8	-15.5486		0	4.66667	0	/	0	0	0	0.571429	0.571429	0.857143	0	0.666667	0	#DIV/0!
1116	1116.01	AT3G15640.1 | Symbols: | cytochrome c oxidase family protein | chr3:5299280-5301378 FORWARD	-	19.3	-18.6759		0.666667	4	0.166667	6	0	0.125	0.125	0.625	0.5	0.375	0.0833333	0.5	0.166667	6
1117	1117.01	AT5G23140.1 | Symbols: NCLPP2, CLPP2 | CLPP2 (Clp protease proteolytic subunit 2); endopeptidase Clp | chr5:7783814-7784829 FORWARD	-	26.2	-20.1976		2	2.66667	0.75	1.33333	0.1	0.3	0.2	0.2	0.4	0.2	0.2	0.266667	0.75	1.33333
1118	1118.01	AT3G61050.1 | Symbols: NTMC2TYPE4, NTMC2T4 | NTMC2T4/NTMC2TYPE4; lipid binding | chr3:22608460-22611907 FORWARD	2*	55	-23.1799		2	2.66667	0.75	1.33333	0	0.15	0.15	0.15	0.1	0.2	0.1	0.15	0.666667	1.5
1119	1119.01	ATCG00670.1 | Symbols: CLPP1, PCLPP | Encodes the only ClpP (caseinolytic protease) encoded within the plastid genome. Contains a highly conserved catalytic triad of Ser-type proteases (Ser-His-Asp). Part of the 350 kDa chloroplast Clp complex. The name reflects nomenclature described in Adam et. al (2001). | chrC:69910-71882 REVERSE	-	22	-21.2186		2	2.66667	0.75	1.33333	1	0.333333	0.666667	1	0.666667	1	0.666667	0.888889	0.75	1.33333
1120	1120.01	AT1G04920.1 | Symbols: ATSPS3F | ATSPS3F (sucrose phosphate synthase 3F); sucrose-phosphate synthase/ transferase, transferring glycosyl groups | chr1:1391673-1395755 REVERSE	-	119.3	-12.0829		0.333333	3	0.111111	9	0.0227273	0	0	0.0909091	0.0909091	0.0227273	0.00757576	0.0681818	0.111111	9
1120	1120.02	AT5G20280.1 | Symbols: ATSPS1F | ATSPS1F (SUCROSE PHOSPHATE SYNTHASE 1F); sucrose-phosphate synthase/ transferase, transferring glycosyl groups | chr5:6844996-6849999 REVERSE	-	117.1	-18.6169		0.333333	2.33333	0.142857	7	0.0285714	0	0	0.114286	0.0857143	0.0285714	0.00952381	0.0761905	0.125	8
1121	1121.01	AT3G62530.1 | Symbols: | PBS lyase HEAT-like repeat-containing protein | chr3:23143195-23144097 FORWARD	-	24.4	-37.7204		1.33333	3.33333	0.4	2.5	0.25	0.166667	0	0.333333	0.333333	0.333333	0.138889	0.333333	0.416667	2.4
1122	1122.01	AT4G14570.1 | Symbols: | acylaminoacyl-peptidase-related | chr4:8362582-8366521 FORWARD	-	83.8	-29.0149		2	2.66667	0.75	1.33333	0.09375	0.03125	0.0625	0.09375	0.09375	0.0625	0.0625	0.0833333	0.75	1.33333
1123	1123.01	AT5G18380.1 | Symbols: | 40S ribosomal protein S16 (RPS16C) | chr5:6090255-6090695 REVERSE	2*	16.5	-28.3075		0	4.66667	0	/	0	0	0	0.625	0.5	0.75	0	0.625	0	#DIV/0!
1124	1124.01	AT2G29690.1 | Symbols: ATHANSYNAB, ASA2 | ASA2 (anthranilate synthase 2); anthranilate synthase | chr2:12700976-12703868 FORWARD	-	69.7	-24.599		2.33333	2.33333	1	1	0.0689655	0.0689655	0.103448	0.103448	0.0689655	0.0689655	0.0804598	0.0804598	1	1
1125	1125.01	AT3G46780.1 | Symbols: PTAC16 | PTAC16 (PLASTID TRANSCRIPTIONALLY ACTIVE18); binding / catalytic | chr3:17239751-17242006 FORWARD	-	54.2	-28.4248		4.66667	0	/	0	0.208333	0.25	0.208333	0	0	0	0.222222	0	#DIV/0!	0
1126	1126.01	AT5G57300.1 | Symbols: | UbiE/COQ5 methyltransferase family protein | chr5:23225931-23227837 REVERSE	2*	32.2	-21.438		0.333333	4.33333	0.0769231	13	0.1	0	0	0.5	0.4	0.6	0.0333333	0.5	0.0666667	15
1127	1127.01	ATCG00540.1 | Symbols: PETA | Encodes cytochrome f apoprotein; involved in photosynthetic electron transport chain; encoded by the chloroplast genome and is transcriptionally repressed by a nuclear gene HCF2. | chrC:61657-62619 FORWARD	-	35.2	-22.4433		1.66667	3	0.555556	1.8	0.125	0.0625	0.1875	0.1875	0.125	0.25	0.125	0.1875	0.666667	1.5
1128	1128.01	AT1G35140.1 | Symbols: PHI-1 | PHI-1 (PHOSPHATE-INDUCED 1) | chr1:12852067-12852996 FORWARD	-	33.1	-27.3195		0	4.66667	0	/	0	0	0	0.363636	0.545455	0.363636	0	0.424242	0	#DIV/0!
1129	1129.01	AT3G53180.1 | Symbols: | glutamate-ammonia ligase | chr3:19718046-19722166 FORWARD	-	94.2	-23.8898		0.666667	4	0.166667	6	0.105263	0	0.0526316	0.131579	0.131579	0.0526316	0.0526316	0.105263	0.5	2
1130	1130.01	AT5G57850.1 | Symbols: | aminotransferase class IV family protein | chr5:23452774-23454513 REVERSE	-	40.9	-11.5299		2.66667	2	1.33333	0.75	0.166667	0.166667	0.111111	0.111111	0.111111	0.111111	0.148148	0.111111	1.33333	0.75
1131	1131.01	AT3G60340.1 | Symbols: | palmitoyl protein thioesterase family protein | chr3:22315370-22317364 FORWARD	2*	37	-20.5886		0	4.66667	0	/	0	0	0	0.363636	0.454545	0.545455	0	0.454545	0	#DIV/0!
1132	1132.01	AT3G48530.1 | Symbols: KING1 | KING1 (SNF1-RELATED PROTEIN KINASE REGULATORY SUBUNIT GAMMA 1) | chr3:17998544-18000577 FORWARD	-	47.3	-19.3755		4	0.666667	6	0.166667	0.222222	0.222222	0.222222	0.0555556	0.0555556	0	0.222222	0.037037	6	0.166667
1133	1133.01	AT4G34890.1 | Symbols: ATXDH1 | ATXDH1 (XANTHINE DEHYDROGENASE 1); xanthine dehydrogenase | chr4:16618741-16624988 REVERSE	-	149	-21.8825		0.666667	4	0.166667	6	0.0217391	0	0.0434783	0.108696	0.108696	0.108696	0.0217391	0.108696	0.2	5
1134	1134.01	AT3G06035.1 | Symbols: | Identical to Uncharacterized GPI-anchored protein At3g06035 precursor [Arabidopsis Thaliana] (GB:Q84MC0;GB:Q8H7F7;GB:Q8L9J0); similar to unknown protein [Arabidopsis thaliana] (TAIR:AT5G19250.1); similar to unknown [Populus trichocarpa] (GB:ABK94712.1) | chr3:1823178-1824116 REVERSE	-	22	-24.3791		2.33333	2.33333	1	1	0	0.5	0.375	0.25	0.25	0.375	0.291667	0.291667	1	1
1135	1135.01	AT4G36020.1 | Symbols: CSDP1 | CSDP1 (COLD SHOCK DOMAIN PROTEIN 1); RNA binding / double-stranded DNA binding / nucleic acid binding / single-stranded DNA binding | chr4:17043446-17044345 REVERSE	-	30	-45.6678		1.33333	3	0.444444	2.25	0	0.142857	0.142857	0.285714	0.214286	0.142857	0.0952381	0.214286	0.444444	2.25
1136	1136.01	AT4G18040.1 | Symbols: EIF4E, LSP1, CUM1, AT.EIF4E1 | EIF4E (EUKARYOTIC TRANSLATION INITATION FACTOR 4E, LOSS-OF-SUSCEPTIBILITY TO POTYVIRUSES); RNA binding / translation initiation factor | chr4:10016736-10018163 REVERSE	-	26.4	-25		0.333333	4	0.0833333	12	0	0.1	0	0.5	0.4	0.3	0.0333333	0.4	0.0833333	12
1137	1137.01	AT4G02360.1 | Symbols: | similar to unknown protein [Arabidopsis thaliana] (TAIR:AT1G02813.1); similar to unnamed protein product [Vitis vinifera] (GB:CAO40037.1); contains InterPro domain Protein of unknown function DUF538 (InterPro:IPR007493) | chr4:1041179-1041643 FORWARD	-	16.6	-17.6306		0	4.33333	0	/	0	0	0	1	0.8	0.8	0	0.866667	0	#DIV/0!
1138	1138.01	AT4G26780.1 | Symbols: AR192 | AR192; adenyl-nucleotide exchange factor/ chaperone binding / protein binding / protein homodimerization | chr4:13485072-13486566 REVERSE	-	36	-17.6814		1.66667	2.66667	0.625	1.6	0.2	0.1	0	0.3	0.1	0.1	0.1	0.166667	0.6	1.66667
1139	1139.01	AT3G53560.1 | Symbols: | chloroplast lumen common family protein | chr3:19870932-19871954 REVERSE	-	38.6	-21.4578		1.66667	2.66667	0.625	1.6	0.117647	0.0588235	0.117647	0.235294	0.117647	0.117647	0.0980392	0.156863	0.625	1.6
1140	1140.01	AT3G58600.1 | Symbols: | similar to ATNAP4 (ARABIDOPSIS THALIANA NON-INTRINSIC ABC PROTEIN 4) [Arabidopsis thaliana] (TAIR:AT1G03900.1); similar to unnamed protein product [Vitis vinifera] (GB:CAO69858.1); contains InterPro domain Adaptin ear-binding coat-associated protein 1 NECAP-1; (InterPro:IPR012466) | chr3:21679723-21681976 REVERSE	-	33.8	-23.874		2	2.33333	0.857143	1.16667	0.125	0.125	0.125	0.1875	0.1875	0.125	0.125	0.166667	0.75	1.33333
1141	1141.01	AT2G39460.1 | Symbols: RPL23A, ATRPL23A | ATRPL23A (RIBOSOMAL PROTEIN L23A); RNA binding / structural constituent of ribosome | chr2:16482127-16482982 FORWARD	4*	17.4	-20.4827		2	2.33333	0.857143	1.16667	0.4	0.6	0.2	0.4	0.6	0.4	0.4	0.466667	0.857143	1.16667
1142	1142.01	AT3G60600.1 | Symbols: VAP, (AT)VAP, VAP27, VAP27-1 | VAP27-1 (VAMP/SYNAPTOBREVIN-ASSOCIATED PROTEIN 27-1); protein binding | chr3:22411512-22413383 FORWARD	-	28.4	-16.4324		0.333333	4	0.0833333	12	0	0	0.0769231	0.307692	0.307692	0.384615	0.025641	0.333333	0.0769231	13
1143	1143.01	AT1G13900.1 | Symbols: | calcineurin-like phosphoesterase family protein | chr1:4753491-4755551 REVERSE	-	73.6	-20.1859		1	3.33333	0.3	3.33333	0.037037	0	0.0740741	0.185185	0.148148	0.0740741	0.037037	0.135802	0.272727	3.66667
1144	1144.01	AT2G16060.1 | Symbols: ARATH GLB1, GLB1, NSHB1, ATGLB1, AHB1 | AHB1 (ARABIDOPSIS HEMOGLOBIN 1) | chr2:6989864-6990604 REVERSE	-	17.9	-15.8847		0	4.33333	0	/	0	0	0	0.333333	0.555556	0.555556	0	0.481482	0	#DIV/0!
1145	1145.01	AT5G28050.1 | Symbols: | cytidine/deoxycytidylate deaminase family protein | chr5:10044213-10045759 REVERSE	2*	19.9	-11.5986		1.66667	2.66667	0.625	1.6	0.4	0.2	0.4	0.2	0.2	1.2	0.333333	0.533333	0.625	1.6
1146	1146.01	AT1G10310.1 | Symbols: | short-chain dehydrogenase/reductase (SDR) family protein | chr1:3381735-3383876 REVERSE	-	25.2	-24.6179		2	2.33333	0.857143	1.16667	0.153846	0.307692	0	0.0769231	0.230769	0.384615	0.153846	0.230769	0.666667	1.5
1147	1147.01	AT1G47840.1 | Symbols: | hexokinase, putative | chr1:17618683-17621299 REVERSE	-	53.8	-19.1114		2.66667	0	/	0	0.125	0.166667	0.125	0	0	0	0.138889	0	#DIV/0!	0
1147	1147.02	AT2G19860.1 | Symbols: HXK2, ATHXK2 | ATHXK2 (HEXOKINASE 2); ATP binding / hexokinase | chr2:8577900-8580844 FORWARD	-	54.4	-10.6375		2	0	/	0	0.0476191	0.142857	0.142857	0	0	0	0.111111	0	#DIV/0!	0
1148	1148.01	AT3G43520.1 | Symbols: | similar to unknown protein [Arabidopsis thaliana] (TAIR:AT2G26240.1); similar to predicted protein [Physcomitrella patens subsp. patens] (GB:EDQ63811.1); contains InterPro domain Protein of unknown function UPF0136, Transmembrane; (InterPro:IPR005349) | chr3:15417076-15418687 FORWARD	-	24.7	-10.8321		1	3.33333	0.3	3.33333	0	0.181818	0.0909091	0.363636	0.272727	0.272727	0.0909091	0.30303	0.3	3.33333
1149	1149.01	AT1G77100.1 | Symbols: | peroxidase, putative | chr1:28970666-28971960 REVERSE	-	36.8	-26.6743		0.333333	4	0.0833333	12	0.0666667	0	0	0.333333	0.266667	0.2	0.0222222	0.266667	0.0833333	12
1150	1150.01	AT1G02816.1 | Symbols: | similar to unknown protein [Arabidopsis thaliana] (TAIR:AT4G02370.1); similar to unnamed protein product [Vitis vinifera] (GB:CAO40037.1); contains InterPro domain Protein of unknown function DUF538 (InterPro:IPR007493) | chr1:621637-622137 FORWARD	-	18.4	-12.6991		2	2.33333	0.857143	1.16667	0.4	0.4	0.4	0.4	0.4	1	0.4	0.6	0.666667	1.5
1151	1151.01	AT3G17130.1 | Symbols: | invertase/pectin methylesterase inhibitor family protein | chr3:5844501-5845052 REVERSE	-	19.4	-32.4454		0.666667	3.66667	0.181818	5.5	0	0.125	0.125	0.5	0.5	0.375	0.0833333	0.458333	0.181818	5.5
1152	1152.01	AT5G23300.1 | Symbols: PYRD | PYRD (PYRIMIDINE D); dihydroorotate dehydrogenase | chr5:7847795-7850246 REVERSE	-	48.4	-30.6405		3.33333	1	3.33333	0.3	0.3125	0.0625	0.25	0.125	0.0625	0	0.208333	0.0625	3.33333	0.3
1153	1153.01	AT1G49670.1 | Symbols: | ARP protein (REF) | chr1:18385259-18389689 REVERSE	-	67.8	-19.9633		1.33333	3	0.444444	2.25	0	0.0714286	0.0714286	0.0357143	0.214286	0.107143	0.0476191	0.119048	0.4	2.5
1154	1154.01	AT2G38270.1 | Symbols: CXIP2 | CXIP2 (CAX-INTERACTING PROTEIN 2); electron carrier/ protein disulfide oxidoreductase | chr2:16038425-16040132 REVERSE	-	32.1	-25.5924		0.666667	3.66667	0.181818	5.5	0.142857	0	0	0.285714	0.214286	0.357143	0.0476191	0.285714	0.166667	6
1155	1155.01	AT3G14240.1 | Symbols: | subtilase family protein | chr3:4741644-4743971 REVERSE	-	82.4	-22.408		0	4.33333	0	/	0	0	0	0.190476	0.238095	0.190476	0	0.206349	0	#DIV/0!
1156	1156.01	AT5G27850.1 | Symbols: | 60S ribosomal protein L18 (RPL18C) | chr5:9873173-9874301 FORWARD	-	20.9	-28.3621		0.333333	4	0.0833333	12	0	0.111111	0	0.555556	0.444444	0.444444	0.037037	0.481481	0.0769231	13
1157	1157.01	AT5G20080.1 | Symbols: | NADH-cytochrome b5 reductase, putative | chr5:6782710-6786362 FORWARD	-	35.9	-27.3867		1.33333	3	0.444444	2.25	0.285714	0	0	0.357143	0.214286	0.0714286	0.0952381	0.214286	0.444444	2.25
1158	1158.01	AT3G50440.1 | Symbols: | hydrolase | chr3:18728373-18729416 REVERSE	-	32.9	-18.0934		1	3.33333	0.3	3.33333	0.166667	0	0.0833333	0.166667	0.333333	0.333333	0.0833333	0.277778	0.3	3.33333
1159	1159.01	AT2G04780.1 | Symbols: FLA7 | FLA7 | chr2:1677485-1678249 FORWARD	2*	26.7	-17.7714		3	1.33333	2.25	0.444444	0.5	0.375	0.25	0.125	0.25	0.125	0.375	0.166667	2.25	0.444444
1160	1160.01	AT1G53520.1 | Symbols: | chalcone-flavanone isomerase-related | chr1:19980153-19981583 REVERSE	-	30.6	-14.9718		3	1.33333	2.25	0.444444	0.181818	0.363636	0.363636	0.181818	0.0909091	0.0909091	0.30303	0.121212	2.5	0.4
1161	1161.01	AT2G35860.1 | Symbols: FLA16 | FLA16 (FASCICLIN-LIKE ARABINOGALACTAN PROTEIN 16 PRECURSOR) | chr2:15066938-15068889 FORWARD	-	49	-23.0078		2.33333	2	1.16667	0.857143	0.05	0.2	0.1	0.15	0.1	0.05	0.116667	0.1	1.16667	0.857143
1162	1162.01	AT4G09520.1 | Symbols: | 2,3-biphosphoglycerate-independent phosphoglycerate mutase family protein / phosphoglyceromutase family protein | chr4:6024967-6026748 REVERSE	-	53	-23.8528		2	1	2	0.5	0.117647	0.176471	0.0588235	0	0.0588235	0.117647	0.117647	0.0588235	2	0.5
1162	1162.02	AT3G30841.1 | Symbols: | 2,3-biphosphoglycerate-independent phosphoglycerate mutase-related / phosphoglyceromutase-related | chr3:12594074-12595880 FORWARD	-	53.2	-19.6916		1	1.33333	0.75	1.33333	0.0555556	0.166667	0	0	0.111111	0.111111	0.0740741	0.0740741	1	1
1163	1163.01	AT5G09390.1 | Symbols: | CD2-binding protein-related | chr5:2913592-2915804 FORWARD	2*	40.2	-20.0809		3.66667	0.666667	5.5	0.181818	0.307692	0.307692	0.230769	0	0.0769231	0.0769231	0.282051	0.0512821	5.5	0.181818
1164	1164.01	AT5G21090.1 | Symbols: | leucine-rich repeat protein, putative | chr5:7164760-7166906 FORWARD	-	24	-18.287		0	4.33333	0	/	0	0	0	0.333333	1.16667	0.833333	0	0.777778	0	#DIV/0!
1165	1165.01	AT3G63250.1 | Symbols: HMT-2, ATHMT-2, HMT2 | ATHMT-2/HMT-2/HMT2 (HOMOCYSTEINE METHYLTRANSFERASE 2); homocysteine S-methyltransferase | chr3:23381550-23383562 REVERSE	2*	36.3	-15.9672		2.66667	1.66667	1.6	0.625	0.25	0.125	0.1875	0.1875	0.0625	0.0625	0.1875	0.104167	1.8	0.555556
1166	1166.01	AT1G10390.1 | Symbols: | nucleoporin family protein | chr1:3407266-3412046 REVERSE	2*	106.1	-18.5926		0.333333	4	0.0833333	12	0	0	0.130435	0.130435	0.130435	0.26087	0.0434783	0.173913	0.25	4
1167	1167.01	AT4G11260.1 | Symbols: ATSGT1B, ETA3, RPR1, EDM1, SGT1B | SGT1B (enhanced downy mildew 1b); protein binding | chr4:6851511-6853715 REVERSE	-	39.6	-24.5129		2	2.33333	0.857143	1.16667	0.125	0.125	0.1875	0.0625	0.1875	0.1875	0.145833	0.145833	1	1
1168	1168.01	AT3G62120.1 | Symbols: | tRNA synthetase class II (G, H, P and S) family protein | chr3:23012202-23014824 REVERSE	2*	60.6	-30.2683		1	3.33333	0.3	3.33333	0	0.0645161	0.0322581	0.0967742	0.193548	0.0967742	0.0322581	0.129032	0.25	4
1169	1169.01	AT4G02580.1 | Symbols: | NADH-ubiquinone oxidoreductase 24 kDa subunit, putative | chr4:1134586-1136906 FORWARD	-	28.3	-11.2853		1.33333	3	0.444444	2.25	0.222222	0	0.333333	0.444444	0.222222	0.444444	0.185185	0.37037	0.5	2
1170	1170.01	AT1G33590.1 | Symbols: | disease resistance protein-related / LRR protein-related | chr1:12177768-12179201 FORWARD	-	51.6	-29.6228		4.33333	0	/	0	0.130435	0.304348	0.130435	0	0	0	0.188406	0	#DIV/0!	0
1171	1171.01	AT3G55120.1 | Symbols: TT5, A11, CFI | A11/CFI/TT5 (TRANSPARENT TESTA 5); chalcone isomerase | chr3:20441225-20442392 REVERSE	-	26.5	-30.3123		0.666667	3.66667	0.181818	5.5	0.0769231	0	0.0769231	0.230769	0.384615	0.230769	0.0512821	0.282051	0.181818	5.5
1172	1172.01	AT2G43760.1 | Symbols: | molybdopterin biosynthesis MoaE family protein | chr2:18140353-18140949 FORWARD	3*	22.1	-33.6583		1.33333	3	0.444444	2.25	0.181818	0.0909091	0.0909091	0.272727	0.363636	0.272727	0.121212	0.30303	0.4	2.5
1173	1173.01	AT5G16150.1 | Symbols: PGLCT, GLT1 | GLT1/PGLCT (GLUCOSE TRANSPORTER 1); carbohydrate transmembrane transporter/ sugar:hydrogen ion symporter | chr5:5272907-5275681 FORWARD	3*	56.8	-20.5376		1.33333	3	0.444444	2.25	0	0.444444	0	0.333333	0.444444	0.222222	0.148148	0.333333	0.444444	2.25
1174	1174.01	AT1G16820.1 | Symbols: | vacuolar ATP synthase catalytic subunit-related / V-ATPase-related / vacuolar proton pump-related | chr1:5757192-5758457 REVERSE	-	10.4	-8.89791		2.33333	2	1.16667	0.857143	0.5	0.666667	0	0.166667	0.333333	0.5	0.388889	0.333333	1.16667	0.857143
1175	1175.01	AT3G55360.1 | Symbols: ECR, CER10, ATTSC13, TSC13 | ATTSC13/CER10/ECR/TSC13 (ENOYL-COA REDUCTASE); 3-oxo-5-alpha-steroid 4-dehydrogenase/ fatty acid elongase/ trans-2-enoyl-CoA reductase (NADPH) | chr3:20532163-20533833 REVERSE	-	35.6	-13.5918		0.333333	4	0.0833333	12	0	0.111111	0	0.444444	0.444444	0.555556	0.037037	0.481481	0.0769231	13
1176	1176.01	AT2G47710.1 | Symbols: | universal stress protein (USP) family protein | chr2:19562115-19563026 REVERSE	-	17.2	-18.0678		1	3.33333	0.3	3.33333	0.142857	0.142857	0.142857	0.428571	0.428571	0.571429	0.142857	0.47619	0.3	3.33333
1177	1177.01	AT1G70810.1 | Symbols: | C2 domain-containing protein | chr1:26707869-26708753 FORWARD	-	18.6	-30.4085		1	3.33333	0.3	3.33333	0.2	0	0.2	0.3	0.3	0.4	0.133333	0.333333	0.4	2.5
[truncated: 637 more rows]

## Sheet: b) 84 Col-0 specific proteins
Group	Sub-group	Description	Redundancy	MW	Evalue	C1	C2	C3	V1	V2	V3
539	539.02	AT1G77060.1 | Symbols: | mutase family protein | chr1:28956698-28958343 REVERSE	-	36.5	-12.6271	2	1	1	0	0	0
[truncated: 83 more rows]

## Sheet: c) 229 vps29 specific proteins
Group	Sub-group	Description	Redundancy	MW	Evalue		C1	C2	C3	V1	V2	V3
[truncated: 229 more rows]

[truncated: 1 more sheets: Parameters]
